# Supplementary material for: The synthetic lethal interaction between CDS1 and CDS2 is a vulnerability in uveal melanoma and across multiple tumor types
Source: Nat Genet. 2025 Jul 4;57(7):1672–83. doi: 10.1038/s41588-025-02222-1 (PMC12283370; doi:10.1038/s41588-025-02222-1)
Supplement: Supplementary file 4 — Supplementary Tables 1–17. [file 41588_2025_2222_MOESM4_ESM.xlsx]

## Sheet: Supplementary Table 1
Supplementary Table 1: Uveal melanoma cell lines
Cell line			Blasticidin µg/ml	Puromycin µg/ml	Zeocin µg/ml
	Source	Growth medium	InvivoGen	InvivoGen	Invitrogen
92.1	ECACC 13012458	RPMI 1640, 10% FBS	15	2	-
Mel202	ECACC 13012457	RPMI 1640, 10% FBS	10	2	-
Mel270	University of Liverpool	RPMI 1640, 10% FBS	5	2	-
Mel285	University of Liverpool	RPMI 1640, 10% FBS	7.5	2	-
MP38	ATCC-CRL-3295	DMEM, 20% FBS	10	3	-
MP41	ATCC-CRL-3297	RPMI 1640, 20% FBS	10	2	600
MP46	ATCC-CRL-3298	DMEM, 20% FBS	30	4	1000
OMM1	University of Liverpool	RPMI 1640, 10% FBS	7.5	2	-
OMM2.3	University of Liverpool	RPMI 1640, 10% FBS	7.5	3	-
OMM2.5	University of Liverpool	RPMI 1640, 10% FBS	7.5	3	500

## Sheet: Supplementary Table 2
Supplementary Table 2: RRPA proteome Data
	Antibody Name	14-3-3-beta	14-3-3-epsilon	14-3-3-zeta	4E-BP1	4E-BP1_pS65	4E-BP1_pT37_T46	53BP1	A-Raf	A-Raf_pS299	ACC1	ACC_pS79	ACSL1	ACVRL1	ADAR1	Akt	Akt1	Akt1_pS473	Akt2	Akt2_pS474	Akt_pS473	Akt_pT308	Ambra1_pS52	AMPK-a2_pS345	AMPKa	AMPKa_pT172	Annexin-I	Annexin-VII	AR	ARID1A	ASNS	Atg3	Atg4B	Atg5	Atg7	ATM	ATM_pS1981	ATP5A	ATP5H	ATR	ATRX	ATR_pS428	Aurora-B	Axl	b-Actin	b-Catenin	b-Catenin_pT41_S45	B-Raf	B-Raf_pS445
	Antibody Origin	R	M	R	R	R	R	R	R	R	R	R	R	R	M	R	R	R	R	R	R	R	R	R	R	R	M	M	R	R	R	R	R	R	R	R	R	M	M	R	R	R	R	R	R	R	R	R	R
	Gene Name	YWHAB	YWHAE	YWHAZ	EIF4EBP1	EIF4EBP1	EIF4EBP1	TP53BP1	ARAF	ARAF	ACACA/ ACACB	ACACA/ACACB	ACSL1	ACVRL1	ADAR	AKT1/2/3	AKT1	AKT1	AKT2	AKT2	AKT1/2/3	AKT1/2/3	AMBRA1	PRKAA2	PRKAA1/2	PRKAA1/2	ANXA1	ANXA7	AR	ARID1A	ASNS	ATG3	ATG4B	ATG5	ATG7	ATM	ATM	ATP5F1A	ATP5H	ATR	ATRX	ATR	AURKB	AXL	ACTB	CTNNB1	CTNNB1	BRAF	BRAF
	Validation Status	V	C	V	V	V	V	V	V	C	C	V	V	C	V	V	V	V	V	C	V	V	C	V	C	C	V	V	V	C	V	V	C	C	V	V	V	C	C	C	C	C	V	V	C	V	V	C	V
	Slide Id	GBL1110861	GBL1110920	GBL1110862	GBL1144809	GBL1144810	GBL1144811	GBL1110623	GBL1110681	GBL1110634	GBL1144813	GBL1144812	GBL1110845	GBL1110647	GBL1110892	GBL1110646	GBL1110801	GBL1110799	GBL1110771	GBL1110800	GBL1110553	GBL1110665	GBL1110869	GBL1110706	GBL1144814	GBL1144815	GBL1110895	GBL1110890	GBL1110823	GBL1110719	GBL1110723	GBL1110735	GBL1110764	GBL1110765	GBL1110736	GBL1110708	GBL1110709	GBL1110934	GBL1110929	GBL1110615	GBL1110727	GBL1110770	GBL1110714	GBL1110694	GBL1110673	GBL1144819	GBL1110674	GBL1110808	GBL1144823
	Antibody Name in Heatmap	14-3-3-beta-R-V	14-3-3-epsilon-M-C	14-3-3-zeta-R-V	4E-BP1-R-V	4E-BP1_pS65-R-V	4E-BP1_pT37_T46-R-V	53BP1-R-V	A-Raf-R-V	A-Raf_pS299-R-C	ACC1-R-C	ACC_pS79-R-V	ACSL1-R-V	ACVRL1-R-C	ADAR1-M-V	Akt-R-V	Akt1-R-V	Akt1_pS473-R-V	Akt2-R-V	Akt2_pS474-R-C	Akt_pS473-R-V	Akt_pT308-R-V	Ambra1_pS52-R-C	AMPK-a2_pS345-R-V	AMPKa-R-C	AMPKa_pT172-R-C	Annexin-I-M-V	Annexin-VII-M-V	AR-R-V	ARID1A-R-C	ASNS-R-V	Atg3-R-V	Atg4B-R-C	Atg5-R-C	Atg7-R-V	ATM-R-V	ATM_pS1981-R-V	ATP5A-M-C	ATP5H-M-C	ATR-R-C	ATRX-R-C	ATR_pS428-R-C	Aurora-B-R-V	Axl-R-V	b-Actin-R-C	b-Catenin-R-V	b-Catenin_pT41_S45-R-V	B-Raf-R-C	B-Raf_pS445-R-V
	Probabilities (QC Score)	0.941281	0.922654	0.974218	0.965968	0.958937	0.962736	0.969425	0.97197	0.954541	0.960931	0.956762	0.961021	0.939577	0.963098	0.960348	0.905481	0.835645	0.962082	0.91214	0.956835	0.967786	0.944361	0.95723	0.972794	0.945653	0.948612	0.948967	0.912775	0.962312	0.958837	0.96628	0.971332	0.954847	0.974125	0.95745	0.957781	0.964618	0.945974	0.956509	0.96606	0.964771	0.9555	0.951256	0.944483	0.963949	0.925715	0.975246	0.976815
	Slide no.	1	2	3	4	5	6	7	8	9	10	11	12	13	14	15	16	17	18	19	20	21	22	23	24	25	26	27	28	29	30	31	32	33	34	35	36	37	38	39	40	41	42	43	44	45	46	47	48
Cell Line	Sample Type	14-3-3-beta-R-V	14-3-3-epsilon-M-C	14-3-3-zeta-R-V	4E-BP1-R-V	4E-BP1_pS65-R-V	4E-BP1_pT37_T46-R-V	53BP1-R-V	A-Raf-R-V	A-Raf_pS299-R-C	ACC1-R-C	ACC_pS79-R-V	ACSL1-R-V	ACVRL1-R-C	ADAR1-M-V	Akt-R-V	Akt1-R-V	Akt1_pS473-R-V	Akt2-R-V	Akt2_pS474-R-C	Akt_pS473-R-V	Akt_pT308-R-V	Ambra1_pS52-R-C	AMPK-a2_pS345-R-V	AMPKa-R-C	AMPKa_pT172-R-C	Annexin-I-M-V	Annexin-VII-M-V	AR-R-V	ARID1A-R-C	ASNS-R-V	Atg3-R-V	Atg4B-R-C	Atg5-R-C	Atg7-R-V	ATM-R-V	ATM_pS1981-R-V	ATP5A-M-C	ATP5H-M-C	ATR-R-C	ATRX-R-C	ATR_pS428-R-C	Aurora-B-R-V	Axl-R-V	b-Actin-R-C	b-Catenin-R-V	b-Catenin_pT41_S45-R-V	B-Raf-R-C	B-Raf_pS445-R-V
		Median-Centered	Median-Centered	Median-Centered	Median-Centered	Median-Centered	Median-Centered	Median-Centered	Median-Centered	Median-Centered	Median-Centered	Median-Centered	Median-Centered	Median-Centered	Median-Centered	Median-Centered	Median-Centered	Median-Centered	Median-Centered	Median-Centered	Median-Centered	Median-Centered	Median-Centered	Median-Centered	Median-Centered	Median-Centered	Median-Centered	Median-Centered	Median-Centered	Median-Centered	Median-Centered	Median-Centered	Median-Centered	Median-Centered	Median-Centered	Median-Centered	Median-Centered	Median-Centered	Median-Centered	Median-Centered	Median-Centered	Median-Centered	Median-Centered	Median-Centered	Median-Centered	Median-Centered	Median-Centered	Median-Centered	Median-Centered
92.1	human cell line	-0.0348351	0.245672	0.908607	0.637413	0.126827	0.751578	-0.0363745	0.119439	-0.191245	0.0231623	0.104552	0.0320618	-0.447508	-0.121544	-0.151021	0.183108	-0.248915	0.123279	-0.288155	-0.763835	-0.334497	-0.0253646	0.0452094	-0.571936	-0.830628	1.48921	-0.0341063	-0.356502	-0.164549	-1.5464	0.0208541	0.289914	0.348664	-0.757606	-0.632059	-0.0785566	1.33434	0.00283074	1.2239	0.258943	0.0814048	0.529775	-0.42416	-0.874342	-1.60882	-0.142	-0.0601217	-0.142409
Mel202	human cell line	-0.122794	0.0906321	1.15467	1.03427	-0.0136933	0.0629783	-1.12083	-0.142432	-0.0808715	-0.0857611	0.202094	1.10233	-0.17445	0.237588	0.27141	0.26757	-0.241121	0.383014	-0.0393521	-0.839181	-0.451887	0.0169968	0.0400289	0.0883346	0.785044	2.19796	0.0341063	-0.401684	-1.00794	-0.418234	0.00317019	0.258154	-0.127167	-0.150237	0.496171	-0.0186315	0.658399	-0.0341077	0.937286	0.671359	0.00406637	0.169653	0.109063	-0.644535	-0.754637	-0.0904897	0.352397	0.504033
Mel285	human cell line	-0.0303902	-0.048152	0.000724849	-0.243031	-0.103903	-0.682005	-1.43967	0.00533774	-0.000275082	-0.257539	0.137433	-0.535876	0.072186	0.105487	-0.00367934	0.420512	-0.191284	0.570194	0.116905	0.210834	0.182502	-0.027572	-0.0381899	0.104893	0.725646	3.38158	0.137503	1.04155	-1.11734	-1.1287	-0.0977409	0.443198	0.302086	-0.0137921	0.619699	-0.0304695	0.553418	0.0531094	0.238232	0.173763	0.184653	-0.231598	5.46208	-0.379287	0.837774	-0.0483924	-0.738335	-0.702466
MP38	human cell line	-0.0240089	0.0878084	0.558522	-0.408845	-0.342929	-0.968283	-0.0228029	-0.0519734	-0.0569024	-0.509958	0.0139131	1.82027	-0.0803243	-0.298111	-0.981438	0.0734618	-0.127354	-0.206652	-0.0914424	-1.18121	-0.375325	-0.0678163	-0.127911	0.446942	1.71189	0.702971	0.130705	-0.131976	0.107541	-1.63986	-0.594949	0.156879	1.06151	-0.0777077	0.764776	0.189033	2.06713	0.113081	0.00683122	-1.45907	-0.181783	-0.313337	-0.143066	-0.815226	-0.561413	-0.0691292	0.365481	0.45212
MP41	human cell line	0.0559655	0.0723113	1.06128	0.286269	-0.07324	-0.423496	0.205662	0.123279	-0.104312	-0.671672	-1.07934	1.83301	0.109824	0.49382	0.5945	0.654384	-0.173973	-0.1286	-0.135432	-1.16128	-0.317651	0.111808	-0.0108181	-0.0498313	0.608922	-0.376799	0.167048	-0.147642	-0.118842	-0.0124748	0.0323036	-0.0144225	0.277573	-0.253155	1.22941	-0.109872	1.32009	0.123834	0.418513	-0.453762	0.0988847	0.540074	-0.0911581	-1.17542	-0.782587	-0.12484	0.861289	0.75959
MP46	human cell line	0.111104	0.353607	1.09822	-0.529981	-0.163808	-0.611319	-0.0654779	-0.0537059	-0.125272	0.079004	0.358686	0.934275	-0.0591437	0.44268	-0.656132	0.116335	-0.268464	-0.158485	-0.205407	-1.46586	-0.46015	0.0285604	-0.0536924	0.242719	0.831054	-0.0022169	0.305826	-0.22324	-0.34347	-1.08859	-0.413539	-0.190036	0.56421	-0.884482	0.87973	0.0114151	0.495787	0.0394524	0.976914	-0.0114512	-0.257919	0.0270618	-0.19356	-0.697196	-0.34887	-0.0580651	0.304037	0.378252
Mel270	human cell line	-0.00152016	-0.0348443	0.746791	0.230584	0.393719	-0.14239	0.478068	-0.0688949	0.0182634	-0.511058	-0.935861	1.16667	-0.0341255	-0.000984908	0.107816	0.478135	-0.409017	0.111724	-0.335433	-1.25365	-0.105983	-0.14647	0.0693906	-0.00479296	-0.849297	1.81337	0.279486	-0.351981	0.134689	-0.908384	0.0141691	-0.268917	-0.389286	0.204425	1.34409	-0.0148091	1.24979	-0.00207251	0.82619	-0.502434	-0.0614665	-0.0730034	-0.3713	-0.414384	-1.04579	-0.0343258	-0.31296	-0.0780292
OMM1	human cell line	0.123136	0.328986	0.507219	-0.495006	-0.15766	1.12878	-1.70321	-0.672474	-0.0137546	-0.0125414	-0.334867	1.13704	0.106875	0.082096	-0.416827	-0.169903	-0.281265	-0.0936914	-0.057957	-1.44543	-0.284029	-0.00417911	-0.0231109	0.193056	-0.247834	0.475469	0.158816	-0.208537	-1.57481	0.219499	0.329184	-0.218005	1.01631	0.270551	0.799756	0.00820071	1.48989	0.296812	0.703804	-1.10176	-0.179895	-0.370751	-0.836071	-0.425907	-2.09331	0.0291988	0.101521	0.496135
OMM2.3	human cell line	0.188419	0.402564	0.894937	-0.00258808	-0.0108007	0.270475	-0.00551646	-0.0756927	-0.0329143	-0.976995	-0.803345	0.292259	0.111702	0.181352	0.618218	0.733466	-0.361943	0.11102	-0.170219	-0.694662	0.0215357	0.017665	0.0310845	0.406164	-0.155765	2.35784	0.0914114	-0.00210433	-0.014576	-0.0797943	0.236968	-0.138182	-0.029195	0.169003	0.241015	-0.0190565	1.00501	0.0725836	0.556415	-0.172361	-0.00406637	0.221208	-0.243672	-0.0866366	-0.0364573	-0.0382471	-0.2212	-0.0181428
OMM2.5	human cell line	0.175355	0.575138	0.804553	-0.339839	0.0108007	0.623375	0.165797	-0.191396	-0.113067	-1.15023	-1.11148	-0.228402	0.012907	0.147758	0.647531	0.980572	-0.36639	0.211045	-0.176031	-0.345959	-0.00626292	-0.0248486	-0.0354503	0.439616	-0.851313	1.89979	0.115186	-0.247307	-0.0322103	-0.334364	0.356866	-0.261037	-0.0527644	-0.00422129	0.766834	-0.0262129	1.22758	0.0762234	0.529823	0.0201976	-0.102042	0.20493	-0.295185	0.023053	-0.101422	-0.0348031	0.0442813	0.345189
[truncated: 377 more columns]

## Sheet: Supplementary Table 3
Supplementary Table 3: Uveal cell line transcriptome data (TPM).
external_gene_name	ENSEMBL_GENE_ID	921_R1_RNA_2	921_R2_RNA_2	921_R3_RNA_2	921_R4_RNA_2	921_R5_RNA_2	MEL202_R1_RNA_2	MEL202_R2_RNA_2	MEL202_R3_RNA_2	MEL202_R4_RNA_2	MEL202_R5_RNA_2	MEL270_R1_RNA_2	MEL270_R2_RNA_2	MEL270_R3_RNA_2	MEL270_R4_RNA_2	MEL270_R5_RNA_2	MEL285_R1_RNA_2	MEL285_R2_RNA_2	MEL285_R3_RNA_2	MEL285_R4_RNA_2	MEL285_R5_RNA_2	MP38_R1_RNA_2	MP38_R2_RNA_2	MP38_R3_RNA_2	MP38_R4_RNA_2	MP38_R5_RNA_2	MP41_R1_RNA_2	MP41_R2_RNA_2	MP41_R3_RNA_2	MP41_R4_RNA_2	MP41_R5_RNA_2	MP46_R1_RNA_2	MP46_R2_RNA_2	MP46_R3_RNA_2	MP46_R4_RNA_2	MP46_R5_RNA_2	OMM1_R1_RNA_2	OMM1_R2_RNA_2	OMM1_R3_RNA_2	OMM1_R4_RNA_2	OMM1_R5_RNA_2	OMM2-3_R1_RNA_2	OMM2-3_R2_RNA_2	OMM2-3_R3_RNA_2	OMM2-3_R4_RNA_2	OMM2-3_R5_RNA_2	OMM2-5_R1_RNA_2	OMM2-5_R2_RNA_2	OMM2-5_R3_RNA_2
TSPAN6	ENSG00000000003	53.7563	49.7347	51.3707	44.3453	57.7681	28.625	28.7129	28.8619	27.2645	28.1979	50.916	49.406	46.0076	51.3842	47.237	31.6437	31.2058	31.1901	31.5586	30.9511	9.36567	9.92324	9.03509	8.72331	9.22547	83.4748	72.1296	70.8702	66.5761	72.9013	1.46439	1.20875	1.22762	1.26879	1.24348	50.8965	49.8328	48.996	50.1337	54.7388	52.9859	49.9431	55.1385	52.1689	55.5953	63.9851	54.4512	57.5667
TNMD	ENSG00000000005	0	0	0	0.0215781	0	0	0	0	0	0	0	0	0	0	0	0	0	0	0	0	0	0	0	0	0	0	0	0	0	0	0	0	0	0	0	0	0	0	0	0	0	0	0	0	0	0	0	0
DPM1	ENSG00000000419	78.2825	80.0062	77.4412	71.1294	79.3267	98.6089	98.6865	94.1993	93.3557	90.8118	66.8048	67.9249	68.8442	70.9357	66.4666	126.555	126.366	126.422	124.325	124.648	91.8658	92.0095	89.1895	87.5526	93.1146	76.0803	73.3405	72.7565	69.3681	73.7652	86.4593	83.9377	87.8721	87.3967	87.6614	83.1223	85.988	82.1886	92.2116	90.3971	106.867	100.776	102.007	103.073	107.574	94.1412	101.105	99.0713
SCYL3	ENSG00000000457	8.3761	8.83083	8.97754	8.01731	8.89203	7.8537	7.65176	7.46748	6.93989	7.45877	5.78258	5.92419	6.27164	5.6752	6.00765	5.68136	5.45547	5.44768	5.22499	5.69536	4.86848	4.96551	4.90294	4.92481	5.09762	5.74209	5.97254	5.13124	5.80157	5.8247	9.61729	9.91904	9.92638	9.88296	9.79783	4.05269	3.89349	3.97696	4.0784	4.02939	3.88676	3.97939	3.92059	4.01685	3.63487	5.64653	5.63521	5.22838
C1orf112	ENSG00000000460	11.6843	11.9278	11.474	10.9201	11.5879	21.7929	21.2667	21.435	20.928	21.5814	19.2473	18.9649	18.7969	19.2945	17.8515	13.6323	13.4638	13.607	12.8912	13.2469	10.4887	11.664	10.2027	10.3589	10.935	24.7146	24.3558	24.0742	23.4393	24.5502	32.4751	31.5301	34.1872	33.8924	33.2576	26.1617	25.4324	24.3667	25.7093	27.2853	20.8588	18.3535	19.3784	20.1962	19.6041	34.3659	31.9573	32.3721
FGR	ENSG00000000938	0	0.0208121	0	0	0.00694895	0	0	0	0	0	0	0.0422394	0	0	0	0	0.052368	0.0112924	0	0	0.0104918	0.0103287	0	0.0437538	0	0	0	0	0	0.0102905	0	0.00988644	0	0.0102609	0.0209357	0.00813979	0.00900742	0	0.0238533	0	0.00893137	0	0	0	0	0	0	0
CFH	ENSG00000000971	1.22216	1.23356	1.38107	1.73841	1.36679	0.453994	0.430457	0.50866	0.463935	0.524662	0.0728838	0.0478391	0.0345821	0.0635503	0.0457838	4.48646	4.86345	4.31857	4.47351	4.70888	0	0	0.00784364	0	0	0.0784292	0.0806228	0.0761531	0.0490634	0.0233094	2.34155	2.50815	2.14924	2.20028	2.26441	0.0829699	0.0578087	0.110614	0.0585336	0.0955497	0.0876668	0.089335	0.0520088	0.112152	0.127232	0.162954	0.215705	0.217587
FUCA2	ENSG00000001036	208.05	189.9	195.262	172.614	229.466	131.85	132.687	136.147	129.141	133.979	149.964	153.744	145.496	150.824	134.973	129.066	130.961	127.028	125.384	116.799	166.872	171.758	156.346	155.918	158.493	268.111	228.448	229.521	209.741	234.997	204.063	196.19	208.164	223.033	209.557	405.362	395.298	376.803	400.563	423.979	386.194	366.97	392.398	361.466	403.529	478.165	416.597	437.192
GCLC	ENSG00000001084	61.7824	63.509	63.3937	59.189	65.3529	62.7938	63.8576	62.761	63.0581	62.6596	97.2859	94.111	99.1822	94.2022	97.9086	17.1391	16.9508	16.2147	15.7293	16.5629	11.4981	12.7801	11.9708	11.4159	12.1071	16.3467	16.9689	16.246	17.1063	17.6582	52.4192	49.1862	55.4735	52.1716	51.561	35.5003	34.038	33.7328	36.378	35.2883	54.0732	53.6403	51.5261	53.3411	46.4823	35.023	35.0523	34.8219
NFYA	ENSG00000001167	76.5691	80.5439	79.0262	70.2338	80.3946	65.0994	64.0256	62.9811	64.9891	63.8447	122.464	119.131	121.887	117.095	119.243	30.1605	29.909	27.9809	26.8437	28.7436	60.2053	62.4211	61.9256	60.9893	61.4547	27.3715	27.1453	25.4031	26.8622	28.0546	107.98	105.753	120.948	115.417	115.282	35.1173	34.3979	33.547	37.9453	35.2665	67.8009	63.374	63.706	64.5876	60.0948	56.6234	57.5388	57.4199
STPG1	ENSG00000001460	4.80943	4.86235	4.5009	4.20107	4.58719	4.20082	4.15356	4.32792	4.52091	4.14704	5.47512	5.38319	5.46071	5.68155	5.79956	7.23686	7.01031	6.84065	7.13761	7.34584	5.37151	5.53249	4.84494	5.00083	5.39698	3.17645	2.944	2.6791	2.92968	3.05371	0.906235	0.901375	1.07367	0.953508	1.05533	0.399608	0.40272	0.32509	0.381631	0.40678	4.53737	4.29984	4.53823	4.31509	3.60941	3.94091	4.45242	4.19372
NIPAL3	ENSG00000001461	0.567382	0.700915	0.689118	0.597739	0.651935	12.2799	12.6214	13.8054	11.7562	12.8274	48.7823	47.0913	46.848	50.0272	44.8397	126.212	127.795	123.551	117.891	118.544	20.0499	21.2339	19.4121	18.5983	18.5884	18.1381	15.3297	15.9404	14.5062	15.536	6.42649	6.37375	7.33447	7.03973	7.22199	17.9401	16.2207	16.0041	17.3406	16.9157	19.6675	18.2934	19.2314	18.2207	17.6305	12.7438	11.1841	11.6796
LAS1L	ENSG00000001497	22.7999	23.0184	23.0596	21.8936	22.8534	19.5776	20.2628	19.6467	19.9823	20.8692	28.6625	27.4343	28.7009	27.15	27.485	24.6487	25.0978	24.0388	23.2452	24.409	23.95	25.0349	24.1805	24.4703	24.7473	26.4187	26.9263	27.0567	26.054	27.2974	24.0137	23.3326	23.9614	24.2736	23.166	16.7918	16.0306	15.1217	17.142	16.7993	26.7504	26.9887	26.0177	26.3886	25.5735	24.5528	26.1547	25.0563
ENPP4	ENSG00000001561	0.0459559	0.10636	0.0769356	0.0279949	0.106537	0.0696784	0.0784783	0.107588	0.0872251	0.121406	1.0195	0.947399	0.861131	1.08518	0.805697	7.56528	7.32697	7.26499	7.25336	6.87098	0.101279	0.111434	0.0648865	0.0496894	0.0616727	0	0	0	0	0	0.753872	0.70734	0.743064	0.640909	0.665723	33.8563	31.5576	32.9316	33.9292	34.839	0.010143	0	0	0	0.00637893	0.753225	0.462627	0.477815
SEMA3F	ENSG00000001617	5.36738	5.03627	5.62487	4.77214	6.02007	2.55676	2.38077	2.47026	2.47866	2.73542	39.4064	36.8634	35.7985	37.9984	35.1186	16.9628	19.4718	16.9819	18.2993	17.9972	2.80735	2.63534	2.34675	2.55899	2.84409	7.58503	6.90082	6.08319	5.93146	6.11633	2.94887	3.21635	2.9682	3.37569	3.36724	10.283	9.27186	9.73296	9.86154	10.4081	12.3865	11.2921	12.0394	11.8477	12.7546	2.87854	2.64553	2.83996
CFTR	ENSG00000001626	0	0.00452073	0	0	0	0.0159928	0	0.0228647	0	0.00928847	0.00419352	0.00458753	0	0.00430176	0.00526853	0	0	0.00981157	0	0.0047616	0	0	0	0	0	0.0318536	0.0278328	0.00876325	0.0241968	0.0268231	0	0.00429498	0.00485897	0	0	0.00707237	0.00782621	0.00397776	0.00518131	0.00916275	0.0155203	0.0514007	0.0322262	0.0178011	0.00976071	0.0503096	0.0459667	0.0400618
ANKIB1	ENSG00000001629	32.0946	32.7429	32.4603	28.7454	34.5244	55.8008	54.9842	55.2221	53.6553	56.5233	39.7558	40.0126	40.0349	39.7318	40.0204	67.4773	68.4329	64.4926	64.3604	68.4917	46.8069	48.9877	45.6148	45.1551	46.7764	40.129	39.7137	38.3803	38.5566	39.8523	39.0295	37.757	44.1897	41.7095	41.4317	33.1788	33.2274	31.339	33.9507	35.8578	36.4165	33.3432	34.7325	32.9952	31.4741	40.5172	40.484	40.7289
CYP51A1	ENSG00000001630	5.29561	5.21854	5.29826	3.72512	5.87193	7.3948	7.49411	7.89181	7.91438	7.68426	7.57589	7.85522	6.76305	7.48177	6.70008	4.57973	4.62211	5.61584	5.00263	4.72707	9.64617	8.4689	8.70007	7.954	8.1041	9.23346	7.37183	7.03057	6.28466	7.70647	14.0105	11.1719	12.1061	11.5522	10.8753	15.8178	12.1059	14.3186	13.9957	15.4426	10.8914	10.006	12.3205	10.0004	11.4364	13.2605	10.5417	11.677
KRIT1	ENSG00000001631	3.55976	3.65916	3.96047	4.35181	4.5176	5.37499	5.22821	4.67486	5.24357	5.04374	5.68747	5.65464	5.2642	5.48883	5.68145	4.61113	4.51228	3.97708	3.99072	3.90268	5.80414	5.72535	5.25213	5.46365	5.35833	4.39865	5.52271	4.88142	5.32044	4.97475	6.75141	6.33423	6.78199	6.25028	5.81985	4.25056	4.43428	4.1881	4.49765	4.07615	4.1446	3.84776	4.34839	4.10132	3.63921	4.47149	4.53507	4.50655
RAD52	ENSG00000002016	17.0747	16.4663	18.8767	23.7997	20.1308	11.1537	10.8353	11.1288	10.6049	10.463	15.1145	14.0475	12.27	12.1878	13.6045	7.7659	7.44604	7.34848	7.00622	7.71573	14.1584	16.1998	17.1087	15.3431	14.5904	8.1016	9.7429	8.11179	9.39325	8.44692	17.4866	18.214	17.1519	17.6508	16.8106	12.2412	12.9959	11.5813	11.8811	11.5725	11.3047	11.5407	11.1668	10.9196	12.6707	14.1242	14.0109	13.6047
MYH16	ENSG00000002079	0	0.00940398	0	0	0	0	0.00390307	0	0	0.00483045	0	0.0190859	0.0183958	0.017897	0	1.4307	1.24938	1.33685	1.25778	1.43623	0	0.00466705	0	0.00988508	0.00892293	0	0.0192992	0	0	0	0.00457934	0	0.00505379	0	0	0	0	0	0	0	0.0161426	0.00972031	0	0.0138861	0	0	0.00478098	0
BAD	ENSG00000002330	69.3829	72.2189	71.6431	62.0039	64.856	71.6813	67.705	75.2841	69.171	72.5838	75.968	71.794	76.5055	70.6393	79.0793	134.443	142.773	139.496	140.027	155.306	98.2094	99.743	94.1385	95.4093	101.38	34.7041	38.3789	41.9291	37.8083	40.9269	77.5188	77.1525	86.1875	81.4781	80.0198	49.1813	43.6251	42.0294	50.995	51.0752	106.462	99.629	92.2393	107.819	82.1118	88.372	94.8469	100.806
LAP3	ENSG00000002549	89.4088	92.0615	90.3562	76.4983	88.9757	93.7654	94.0006	93.3886	91.4774	92.254	128.495	126.159	135.729	129.306	130.946	74.8348	78.6056	70.7853	72.2512	80.2975	101.35	103.831	98.8736	102.478	111.444	131.76	127.518	130.779	125.975	138.383	162.225	158.418	173.946	165.361	161.998	134.54	125.354	121.49	140.979	136.653	87.2139	83.6406	78.8625	86.1753	73.409	110.092	112.618	112.808
CD99	ENSG00000002586	468.11	429.842	447.989	426.83	525.686	684.495	671.693	688.578	662.942	693.027	385.883	377.494	353.555	373.124	339.668	383.895	393.493	368.918	380.466	369.993	181.351	175.91	166.228	164.198	173.846	257.751	227.684	220.472	211.635	223.289	322.645	299.281	311.925	335.007	317.94	148.271	140.545	137.426	149.132	150.099	1100.24	1077.52	1127.1	1072.81	1137.45	1318.62	1166.9	1213.04
HS3ST1	ENSG00000002587	0	0	0	0	0	0.085868	0.066808	0.0891659	0.0484924	0.0944933	1.07365	0.711715	0.937135	0.791375	0.897762	1.92337	2.15628	1.88401	2.18816	2.07891	0.0154564	0.00380403	0	0.0161143	0.0145459	0.0180029	0.00393262	0.00371459	0.0136755	0.0113699	0.0186627	0.0109234	0.0247156	0.0226743	0.0269869	0.0299785	0.0265392	0.0741885	0.0307478	0.0310715	0	0	0	0	0	0.00775467	0.0038969	0.0127361
AOC1	ENSG00000002726	0	0	0	0.016588	0	0	0	0	0	0	0.00811951	0	0	0.00832909	0	0	0.00880985	0.0094986	0	0	0	0	0	0	0	0.0205583	0.00898167	0.00848372	0.023425	0.0173117	0	0	0	0	0	0	0	0	0	0	0	0	0	0	0	0	0	0
WNT16	ENSG00000002745	0	0	0	0	0	0	0	0	0	0	0	0.0176802	0	0.00828943	0	0.025818	0.00876789	0.00945337	0.00921061	0.0183511	0	0	0.00869648	0	0	0	0	0	0	0	0.00848414	0.00827636	0.00936315	0	0.00876309	0.00681417	0.0075405	0.0306603	0.0698901	0.00882824	0	0	0.00887134	0	0.0282131	0	0	0
HECW1	ENSG00000002746	0	0	0	0	0	0.00342311	0	0	0	0.00298217	0	0	0	0.00276227	0.00338305	0	0	0	0	0	0.00292679	0	0	0.0122055	0.00550875	0	0.00595737	0	0	0	0	0	0	0.00858713	0	0	0.0025127	0	0	0	0	0	0.00591235	0	0	0.00587363	0.00590327	0
MAD1L1	ENSG00000002822	0.152901	0.155966	0.281572	0.452052	0.392096	4.41402	4.40183	4.8351	4.25639	4.19417	3.0212	2.98852	3.03302	3.02934	2.9724	0.117825	0.129276	0.109515	0.164904	0.183603	0.305253	0.236763	0.274763	0.32789	0.30468	0.614121	0.630744	0.764726	1.00666	0.725806	0.60759	0.645008	0.542349	0.750858	0.655254	5.39666	5.20952	4.90811	5.29959	5.44836	1.48037	1.80178	1.49487	1.86951	1.42622	1.0674	1.14742	1.20937
LASP1	ENSG00000002834	200.763	205.537	196.223	161.097	185.913	154.651	155.077	150.063	149.416	159.382	173.975	160.634	178.01	167.62	177.595	395.131	431.213	402.563	391.375	425.921	158.141	163.692	152.018	153.709	159.834	108.827	110.362	110.941	106.934	117.731	202.527	198.896	219.368	198.769	194.495	87.9767	81.3243	82.6619	87.2532	91.155	88.8748	92.0151	76.749	90.554	72.7229	152.983	166.579	163.454
SNX11	ENSG00000002919	22.8663	22.0664	24.6677	21.8824	22.2747	19.1859	18.9337	18.9164	18.4511	19.2302	26.8669	27.5392	26.5884	27.1502	27.758	16.8797	17.4003	17.9445	17.697	18.2962	17.5045	18.8528	16.6817	16.8518	17.5611	25.5475	25.0896	26.0809	26.4427	27.5986	23.438	23.5611	25.0679	22.4187	23.8027	22.5479	20.8073	21.3205	23.4092	23.0595	22.6468	21.0643	18.5582	20.1695	17.7822	17.4995	19.4902	19.0082
TMEM176A	ENSG00000002933	0	0	0	0	0	0.0156701	0	0	0	0	0	0	0	0	0	0	0.0133748	0	0	0	0	0	0.0132658	0	0	0	0	0.0128796	0	0	0	0.0252499	0	0.0131032	0	0	0	0	0	0	0	0	0	0	0	0	0	0.0441601
M6PR	ENSG00000003056	217.078	196.633	202.384	179.008	233.617	175.582	172.418	171.803	164.202	173.021	506.61	501.416	481.195	506.279	456.426	87.4567	90.1841	87.6813	85.56	80.3029	270.854	278.817	262.669	249.112	251.742	348.216	294.895	284.995	264.015	294.299	278.137	266.1	293.507	296.976	283.631	497.244	471.038	462.529	492.426	513.512	654.881	612.613	669.487	607.651	677.344	858.529	764.054	787.713
KLHL13	ENSG00000003096	6.77711	6.37763	6.98933	4.90671	6.34187	5.20191	5.76402	5.64423	5.5143	6.12354	5.96377	5.3854	6.06671	6.39201	6.78472	26.2343	25.8574	24.0079	24.6867	25.1999	4.19338	4.26103	4.21366	4.27449	4.27847	7.84019	6.54421	7.38375	7.10818	7.8186	7.58989	7.26219	7.94472	8.03975	8.31063	4.42499	3.78722	4.0536	4.29488	4.43399	5.84051	5.01728	5.17902	4.99623	4.23435	4.88994	4.62152	4.74969
CYP26B1	ENSG00000003137	6.02274	5.1316	5.57354	6.17511	6.14567	2.14493	1.83987	1.99836	2.08938	2.04189	32.1927	31.3852	30.7689	30.4331	30.8078	16.8211	16.9617	17.5296	16.4363	17.1159	2.08292	2.24782	2.18863	1.85502	2.1488	19.2106	21.8412	20.3034	20.9491	20.4295	30.8781	31.6898	31.6367	32.1418	31.857	0.452284	0.349302	0.434567	0.42109	0.311294	28.3648	28.5942	28.6071	28.9756	31.919	8.03116	8.3289	8.5266
ICA1	ENSG00000003147	11.7206	11.5161	12.4361	16.5494	14.5168	7.66529	7.79504	7.81539	7.48247	7.14005	2.45158	2.12271	2.10096	2.42925	2.18879	2.77755	2.8298	3.05104	2.98458	2.46385	0.0340168	0	0.011227	0	0	23.4689	25.6303	23.7842	25.1012	24.9229	2.80394	2.7139	3.04609	2.90541	2.76037	4.05541	4.52662	4.08683	3.91843	3.90921	0.106177	0.0464981	0.103075	0.110709	0.0971271	0.546132	0.606064	0.759922
DBNDD1	ENSG00000003249	65.1454	66.8021	66.8801	61.3905	60.5865	65.5014	60.9078	63.8937	61.6033	64.6362	33.6135	31.2874	36.3249	34.1468	37.9465	64.5772	70.2278	66.8229	64.8157	69.8712	24.2768	23.6732	22.6813	22.8741	23.5136	40.591	43.1378	44.889	43.7134	44.2781	20.6104	21.757	21.2042	19.7339	19.807	14.6738	12.7601	13.0796	14.1413	14.2077	19.6878	21.9528	18.5814	20.7951	17.4318	18.6231	20.5328	20.3908
ALS2	ENSG00000003393	19.7807	20.3663	20.2929	21.0492	21.1549	18.5351	18.201	17.2649	17.9057	18.4148	24.2522	23.7887	23.9673	24.0851	24.8242	30.1682	29.8371	31.188	28.4552	29.3934	17.0649	18.0303	17.2667	17.6947	17.3037	19.3295	19.7812	18.7938	19.2954	19.8145	28.0366	28.9676	31.4164	30.0619	29.1762	17.3253	17.1847	16.6387	17.5152	16.6896	12.6811	12.5615	12.098	12.9707	12.3318	14.6476	15.9008	15.7291
CASP10	ENSG00000003400	0.178295	0.174632	0.197528	0.214668	0.198561	0.0556565	0.0587676	0.0954858	0.0248829	0.0436385	0.131345	0.138896	0.05078	0.121262	0.0990092	0.12123	0.0807569	0.0717051	0.119766	0.149138	4.7111	5.0548	4.65989	4.89675	5.01575	3.14825	2.85256	2.97803	2.71148	2.6604	0.0459667	0.0179364	0.0456562	0.0418855	0.0284868	0.0184594	0.0163416	0.0332232	0.0540945	0.0239155	0.591434	0.648846	0.576774	0.696932	0.550286	1.61394	1.60289	1.89262
CFLAR	ENSG00000003402	8.38161	8.84709	9.03667	10.1501	10.1391	12.8199	12.5739	12.4104	12.8353	13.175	8.13706	7.83821	8.22526	8.17733	8.42615	19.2241	19.7086	20.6319	18.8532	18.3501	23.3405	23.302	23.2413	23.7418	22.4644	14.3483	15.0037	14.2265	14.4158	15.0259	4.97299	4.96004	5.04215	5.31643	4.91925	8.44072	8.73246	8.27856	9.10672	8.9163	6.0234	5.88164	6.08733	6.42236	6.14898	6.24316	6.26893	6.44051
TFPI	ENSG00000003436	1.63741	1.67714	1.53987	1.2781	2.0469	7.79301	8.26418	7.89056	7.84486	8.49747	9.20869	9.37143	8.59284	9.94214	8.47948	38.1428	37.0395	34.9941	34.918	36.3974	0.00359779	0	0.00356228	0	0	17.9103	15.2358	15.2108	13.5925	14.7854	0.218944	0.18646	0.195603	0.277969	0.262038	3.53929	3.63856	3.36585	3.56222	3.63433	6.05799	5.67277	5.78154	5.71877	5.77837	3.12274	2.60877	3.08712
NDUFAF7	ENSG00000003509	28.11	28.3174	27.9491	37.6036	30.4256	19.0844	19.6687	18.0229	18.1152	18.3608	39.2433	38.5017	39.429	39.7207	40.604	27.2274	24.3221	26.7943	26.7696	26.4344	34.7837	35.5801	34.9194	33.5584	32.3319	18.7023	20.6874	19.5404	21.1703	20.2654	26.8688	28.8319	27.7683	26.5758	28.3277	33.0847	33.2728	33.7737	33.2378	33.3259	26.5614	26.9046	25.8305	26.9495	26.6753	23.7571	24.6181	24.0702
RBM5	ENSG00000003756	41.9759	39.9397	43.2797	53.6469	49.2827	50.0879	48.5743	46.51	47.8211	48.3445	54.1455	53.6002	52.3218	48.4062	51.529	34.253	32.4974	33.6276	31.2711	31.7284	50.5947	51.2729	57.5341	54.7412	47.2803	37.8198	47.4857	40.8324	41.6224	37.8533	42.505	48.2231	43.075	42.6203	43.5388	26.4065	29.5427	27.5027	26.948	25.5955	55.6593	53.9752	59.1735	56.7006	64.8494	45.6516	44.6697	44.1502
MTMR7	ENSG00000003987	0.0477314	0.150361	0.139839	0.0712374	0.0573758	0.0316621	0.133728	0.0380243	0.0226488	0.0662008	0.0199254	0.0163481	0.0105047	0.0204397	0.0250333	0.0212203	0.0216195	0.00582742	0.0170333	0.0169684	0.0595571	0.0533012	0.0375259	0.045158	0.0662392	0	0.0110206	0	0.0143713	0.0106208	0.0313797	0.0357131	0.0115436	0	0.0486171	0.0168021	0.0278895	0.0614256	0.0184641	0.0380945	0.013827	0.0444052	0.0164059	0.0370042	0.0405805	0.0162985	0.0327614	0.023794
SLC7A2	ENSG00000003989	104.578	109.156	103.526	91.2918	120.685	83.2013	81.9579	80.4131	80.873	80.7699	31.82	31.2806	29.9002	32.4396	28.8733	2.56963	2.34316	2.19885	2.05502	2.0926	0.41294	0.328069	0.369413	0.358765	0.357933	36.2881	30.6164	30.291	27.918	31.744	8.22605	8.15771	9.52239	8.92724	9.02777	35.8643	35.3676	36.4514	36.8035	40.3044	32.2383	29.7304	32.3387	29.7505	30.2249	36.4595	31.3101	32.3151
ARF5	ENSG00000004059	82.9188	81.886	82.0415	71.5778	79.1264	76.2755	75.6561	77.442	75.6037	79.6769	74.947	74.3861	76.3033	71.6039	78.032	69.991	74.4556	70.2321	70.1398	73.0713	108.816	105.843	101.86	105.152	112.224	93.3228	90.3691	93.1669	97.1866	100.848	90.1815	86.5908	89.7522	85.37	83.6526	44.309	42.8774	42.9297	46.7486	46.2377	75.276	70.0168	68.7784	74.2905	66.9823	74.5832	76.5497	78.6814
SARM1	ENSG00000004139	0.637833	0.702241	0.814515	0.812156	0.784541	6.94907	6.53406	6.76589	6.80481	6.79183	0.47308	0.414565	0.38913	0.520862	0.398311	21.6486	22.2628	22.0909	21.1792	22.0576	21.9462	23.1899	22.7185	22.7765	22.9918	0.169326	0.358921	0.38043	0.416839	0.448879	1.93995	1.87215	1.80229	1.49284	1.61427	0.185886	0.238057	0.286629	0.128532	0.146121	0.458344	0.458149	0.717856	0.646611	0.570741	0.472735	0.390957	0.272114
POLDIP2	ENSG00000004142	111.368	112.888	109.71	93.343	102.164	174.204	168.73	172.493	165.627	176.418	146.912	134.903	149.407	140.064	151.647	159.465	164.503	152.604	155.575	161.726	171.328	176.632	171.002	172.701	182.747	124.025	125.623	125.591	126.457	137.032	204.752	194.162	213.748	203.178	200.329	158.444	144.268	143.477	163.036	162.146	124.993	124.918	114.364	123.845	109.985	112.503	117.25	118.901
PLXND1	ENSG00000004399	48.7383	48.1891	47.8996	42.5964	53.7432	49.2284	46.5023	46.8424	46.5795	47.3485	29.8327	29.2683	29.0409	30.5424	29.4819	35.8577	36.4962	35.4081	35.1368	35.1409	35.9875	37.205	33.4925	33.9352	35.5774	15.0241	13.9464	13.4733	13.7109	13.9586	42.5521	42.7243	46.9181	46.2409	43.7195	37.4459	35.7302	35.849	37.8107	40.6695	22.5913	22.5992	21.9944	21.5034	22.5103	59.7441	58.6733	59.0437
AK2	ENSG00000004455	85.291	86.7994	85.539	79.7602	81.2749	83.0973	80.6742	82.1154	77.9322	81.1055	91.6581	90.9927	93.7945	87.7039	90.0475	59.9166	60.7846	56.733	57.7353	60.6477	66.3081	68.0922	66.4153	69.0388	66.4099	95.9954	98.7353	101.392	101.328	103.358	55.0706	56.639	59.6449	56.2372	57.3991	78.585	75.2324	74.3115	82.3351	79.2811	92.6774	90.617	87.6865	90.7676	81.835	81.1693	85.5422	83.3139
CD38	ENSG00000004468	0.016275	0.00488271	0.00454104	0	0	0	0	0	0	0	0	0.00495486	0.00477572	0.00464621	0.0113808	0.0241183	0.0540583	0.026493	0.0154876	0.0360001	0.0196918	0.0145393	0.0146231	0.0256625	0.0277976	0.0286701	0.0200409	0.0520571	0.0174229	0.0627702	0.0523088	0.0927777	0.0734724	0.0433314	0.0392936	0.011458	0.00422643	0	0	0.0197928	0.0083815	0.00504695	0.0348066	0.0288396	0.0105423	0.0444583	0.00992947	0.0162261
FKBP4	ENSG00000004478	268.159	268.949	261.506	233.889	257.533	224.385	226.968	225.887	225.053	233.249	168.515	161.614	169.273	165.695	172.692	82.1075	84.3509	80.6694	81.4875	84.896	161.452	163.399	156.164	151.584	156.699	159.46	159.259	160.545	159.342	171.18	232.339	226.193	247.32	236.137	237.11	141.187	136.103	132.463	149.159	143.267	170.659	167.526	152.79	163.358	150.28	175.732	179.773	182.07
KDM1A	ENSG00000004487	113.474	119.316	113.035	98.8231	109.138	154.283	150.957	153.851	149.387	158.397	120.169	115.718	119.251	116.982	123.089	102.39	106.277	98.234	101.862	105.868	109.69	110.793	105.083	107.646	110.25	129.11	130.948	132.017	127.125	136.753	153.134	152.857	167.68	163.962	160.325	80.4941	76.0698	72.6306	82.9337	79.5147	87.2608	89.1002	83.8251	87.3	74.9764	84.1851	83.1628	80.6379
RBM6	ENSG00000004534	76.3409	70.6391	75.7769	100.465	83.837	93.8656	90.1651	83.5428	91.8467	84.9692	102.884	103.896	98.6372	95.8235	100.304	39.911	37.6917	39.33	37.9778	38.047	47.1375	45.3906	52.089	49.064	43.3249	35.6534	40.0027	36.6716	38.1963	35.3007	41.9974	44.5261	45.2095	44.3229	43.7357	32.877	35.8211	33.3697	33.6326	31.7513	84.5128	83.7993	92.688	87.0304	100.785	73.1217	75.8589	73.8411
CAMKK1	ENSG00000004660	5.26391	4.8926	5.26388	5.81002	5.3356	9.02357	8.75955	8.4384	9.38233	8.83755	8.35864	9.07256	7.87009	7.42221	8.18779	13.2276	14.0716	12.1695	12.3929	13.3318	0.844631	0.824513	0.751962	0.924983	0.687999	4.15836	4.86147	4.74206	5.15582	4.89396	7.33602	8.17296	7.44536	7.71897	7.83215	4.01429	4.07048	3.77227	4.09067	4.28763	2.12077	1.94283	1.89978	1.92654	2.25712	3.73195	4.53816	3.6339
RECQL	ENSG00000004700	55.791	56.7135	56.6701	48.7262	55.6777	16.0195	15.6194	16.8251	16.0855	16.0486	66.4948	62.8606	64.8019	68.4273	65.4971	66.4657	69.4196	63.6432	63.5197	63.2931	88.6304	91.6309	90.6889	88.1977	90.8344	51.8873	51.1272	49.3082	50.7428	53.9605	73.4171	69.9414	78.2199	72.8508	73.2217	71.2144	69.8179	68.8825	74.608	72.8676	81.7938	76.4347	72.3279	78.3272	71.1919	80.3793	80.0324	77.165
VPS50	ENSG00000004766	13.6709	13.1846	13.6279	14.0208	14.4301	21.2622	22.2621	21.0215	20.288	22.1209	21.5628	21.6906	22.1838	22.6201	21.5263	10.5534	9.93817	9.36017	8.67975	9.6343	15.2516	15.8454	15.3446	14.2765	15.3744	21.2868	20.1805	19.6042	18.9654	20.4041	22.6017	21.3664	22.6758	21.7842	21.3765	12.4874	12.162	11.8746	12.8686	13.2112	18.514	17.589	18.3619	18.1265	17.4819	17.9125	17.5408	18.3992
HSPB6	ENSG00000004776	0.522062	0.432287	0.559356	0.391806	0.389079	0.664904	0.514853	0.817522	0.733254	0.617874	0.156912	0.0953641	0.0919162	0.0894237	0.175233	62.4248	69.1228	64.594	66.7706	69.3076	0.701149	0.914115	0.750518	0.651969	0.552842	0.0662161	0.019286	0.072867	0.0838327	0.167277	0.128134	0.232135	0.181812	0.111197	0.151253	0.720388	0.569411	0.56228	0.710869	0.780936	0	0	0.0574206	0	0	0.0380298	0	0.0208198
ARHGAP33	ENSG00000004777	10.6735	9.13826	9.88403	15.0439	10.7584	16.2445	14.6475	13.9874	16.8569	14.2857	14.1844	15.2201	13.9955	12.4339	13.879	22.7846	21.2951	22.9176	21.2632	19.312	8.23648	8.17946	8.74606	10.0023	8.18944	4.19332	5.43929	4.50734	5.10006	3.31241	6.23943	8.03311	6.38254	6.98417	7.19045	3.18484	3.74389	3.90875	3.27253	3.30886	19.8677	22.4074	23.1162	22.2879	28.8654	21.5829	24.4959	21.2973
NDUFAB1	ENSG00000004779	176.867	186.38	179.538	160.74	171.918	180.843	179.447	186.337	173.08	172.583	172.631	169.878	181.114	177.206	180.714	164.553	166.306	161.206	159.918	179.492	169.972	168.192	168.171	165.604	180.2	181.299	181.131	191.404	188.337	201.543	190.457	185.764	197.626	187.633	183.775	207.491	205.56	199.626	228.576	213.925	243.983	226.27	217.527	238.539	205.124	162.21	171.352	172.215
PDK4	ENSG00000004799	3.3782	3.46725	3.28841	2.49835	3.12955	80.2811	83.0925	83.5198	79.9476	85.5109	240.812	230.457	242.16	249.682	248.433	0.278542	0.322131	0.372123	0.281997	0.248817	33.5062	34.7098	31.7757	33.3063	34.4968	2.14775	2.37709	1.86862	2.11414	2.2381	62.9719	62.5374	68.3578	66.0258	62.3747	148.923	142.496	145.534	152.475	151.432	83.0436	77.656	74.677	79.9816	74.1704	46.673	44.8087	50.1409
SLC22A16	ENSG00000004809	0	0	0	0	0	0	0	0	0	0	0	0	0	0	0	0	0.0135853	0	0	0	0	0	0	0	0	0.0158511	0	0.0130824	0.0240818	0.0133478	0	0	0.0290152	0.0133094	0	0	0	0	0	0	0.0115849	0.0139517	0	0.0265746	0.0145714	0	0	0.0149517
ZMYND10	ENSG00000004838	0.240608	0.448581	0.604209	0.586283	0.547459	1.3498	1.07857	1.15788	1.10907	1.01702	1.44922	1.55399	1.3919	1.44247	1.20781	1.60453	2.07064	1.71216	1.94622	1.77588	0.389895	0.368481	0.401489	0.390232	0.425635	1.43506	1.492	1.15441	1.1867	1.40728	0.542335	0.293918	0.49877	0.228788	0.311203	0.350887	0.428457	0.435535	0.248201	0.580006	1.07537	0.751466	1.29169	0.883179	1.31921	0.547723	0.629128	0.633982
ABCB5	ENSG00000004846	17.3822	19.1675	17.532	21.9388	21.9697	135.794	133.197	136.529	132.983	130.581	149.758	147.153	146.858	151.336	150.907	0.0186604	0	0.00512444	0.00499285	0.029843	51.9107	53.9066	52.3883	52.9042	53.3557	2.72841	2.66506	2.7965	2.72973	2.62441	134.89	137.15	147.429	144.542	143.952	10.2133	10.4477	10.1342	10.4456	10.3512	130.527	126.717	129.053	127.8	125.535	160.579	154.759	158.711
ARX	ENSG00000004848	0.40047	0.417351	0.370504	0.314572	0.449717	0.894813	0.732245	0.892315	0.940123	1.04265	0.167175	0.12513	0.120606	0.0992841	0.0552713	0.00937052	0.00954679	0.0102932	0	0	0.478171	0.451908	0.482921	0.578289	0.423002	0.122529	0.214126	0.101127	0.177692	0.150078	0.240184	0.234301	0.305848	0.233823	0.228997	0.111293	0.155997	0.183612	0.108713	0.1538	0	0	0	0	0.0102398	0	0	0
SLC25A13	ENSG00000004864	138.927	146.231	140.363	120.934	138.145	134.635	134.779	133.467	129.867	134.912	231.931	223.905	235.905	237.852	234.41	24.7649	25.2308	23.7609	23.7507	23.959	59.1824	62.0424	57.9889	62.1895	63.1024	199.277	194.421	196.099	200.726	217.292	269.544	262.87	293.821	279.676	279.064	152.014	138.244	138.607	155.45	154.456	152.24	148.795	140.704	154.581	131.646	197.994	198.731	198.608
ST7	ENSG00000004866	41.8467	40.1721	40.7767	36.0023	43.8357	46.233	45.6981	46.5342	44.4437	44.4494	67.7591	66.8158	64.9556	68.5894	63.8386	19.5719	19.6066	17.9449	18.635	18.574	28.9458	28.571	28.0648	29.0835	27.6268	73.3209	64.4253	63.404	60.0537	64.11	27.4718	26.3313	28.7105	27.03	27.6609	39.4789	37.9025	38.6536	39.1206	40.1546	88.5293	84.8861	90.6107	89.1274	94.2463	86.6943	80.0962	79.3632
CDC27	ENSG00000004897	54.8321	59.4708	57.2398	48.5513	56.155	37.8036	39.3053	38.2704	36.7305	39.0073	34.8506	34.2801	34.408	35.7816	34.975	66.3494	67.4365	63.9846	63.5608	67.3294	66.078	69.0873	64.7728	66.3477	68.0225	73.3109	70.7222	69.7302	71.4094	75.3852	103.623	100.888	113.772	107.564	107.124	85.2547	79.2064	80.0015	89.4264	86.6371	44.6761	42.395	42.1232	43.7121	39.0546	41.4331	39.2205	41.4868
SLC4A1	ENSG00000004939	0.0123086	0	0.0154546	0	0.0184945	0.0195955	0	0.0112062	0.0175215	0.0227618	0	0	0	0	0	0.0164164	0	0	0.0175697	0	0	0.00549796	0	0	0	0.00650488	0	0	0.00494129	0.0054776	0	0	0	0	0.016716	0.00433279	0	0.00487383	0	0	0.00475414	0	0	0.0163584	0	0	0	0
CALCR	ENSG00000004948	0.015925	0.0788323	0.0266604	0.00679072	0.0526425	0.0929604	0.0892335	0.0797427	0.136017	0.0883484	0.0265914	0.0290899	0.0420573	0.0340973	0.00835205	0	0	0	0	0	0.0722564	0.0924731	0.100161	0.0602657	0.149599	0.302979	0.272089	0.333411	0.287689	0.340175	8.36161	8.15683	8.71954	8.31033	8.04538	0.0560581	0.0124067	0.0189175	0.0246413	0.0290509	0.885738	0.78521	0.67873	0.804255	0.851035	1.28332	1.38452	1.03202
HCCS	ENSG00000004961	35.5259	33.3159	33.689	28.4084	35.3727	32.2047	32.1084	31.8397	31.9874	33.9213	39.272	36.3978	36.1382	37.8913	33.8335	38.2128	39.0391	38.6394	37.0699	40.2791	45.5332	46.5336	45.5223	43.2296	46.7361	69.0639	69.115	68.1017	63.8448	68.8143	36.2036	34.1556	36.5612	34.9578	35.2568	61.1074	56.6795	55.1721	62.5202	61.2711	64.982	62.6164	61.9449	59.0035	55.2498	65.85	69.1632	67.0914
DVL2	ENSG00000004975	79.2046	78.8613	79.6442	75.0647	78.1162	119.323	117.283	123.494	118.813	123.91	90.1771	88.0015	93.7453	89.6656	90.7722	55.6962	57.1412	54.7044	54.5421	55.7365	46.2998	47.0472	44.239	46.2731	46.6647	93.9371	99.8561	96.1174	94.8782	98.5759	124.586	126.402	130.695	126.754	125.237	56.2791	54.0691	52.3047	58.0189	56.325	119.982	116.293	115.836	119.196	113.639	143.871	148.33	143.371
PRSS22	ENSG00000005001	0	0	0	0	0	0	0	0	0	0	0	0	0	0.0188805	0.0231236	0	0	0	0	0	0.020005	0	0	0	0	0	0	0	0	0	0	0	0	0	0	0	0	0.0174584	0.0682225	0.0201077	0	0	0	0	0	0	0	0
UPF1	ENSG00000005007	96.943	97.7524	97.4206	93.5981	100.414	92.5454	89.5508	88.4846	88.9384	90.0178	93.49	86.3964	85.4921	85.171	89.5271	128.274	130.63	123.282	123.775	129.43	88.9233	95.7002	88.1846	91.2177	91.2987	117.884	118.483	112.814	118.697	123.237	118.618	118.3	131.379	129.463	123.618	130.522	122.865	121.483	129.922	130.583	106.278	102.794	94.8104	102.727	99.7665	89.5826	94.0828	90.9335
SKAP2	ENSG00000005020	32.2118	34.7388	32.6603	28.6973	33.2407	72.1011	74.7609	77.7708	74.2677	76.9639	52.9515	49.9914	52.6024	53.747	52.4059	0.0211844	0	0	0	0	1.31885	1.7737	1.42	1.29234	1.52601	55.6365	50.5281	52.5001	51.9935	57.3681	31.1386	28.7937	34.2188	31.886	30.7459	62.6047	58.9514	57.3215	63.9825	61.384	61.8524	57.5035	53.7348	59.1417	50.3581	55.3354	56.2979	55.2829
SLC25A5	ENSG00000005022	1088.42	1144.58	1093.33	917.996	1021.52	1005.22	977.168	1005.37	957.206	1016.22	1141	1086.43	1167.49	1105.34	1152.63	536.309	560.978	530.401	521.265	573.481	687.441	717.766	668.06	687.66	727.027	1417.76	1382.02	1444.1	1437.56	1565.52	944.455	903.732	1001.64	963.055	976.31	972.33	892.747	876.424	1014.86	988.165	1315.44	1280.82	1191.7	1294.48	1112.9	1485.26	1513.89	1547.19
MCUB	ENSG00000005059	0	0.0369159	0.0114442	0.0349798	0.0164344	5.26735	5.40347	6.19881	5.08612	5.60017	0	0	0	0.0117093	0	39.1438	43.1622	41.0884	41.5035	44.0413	18.1882	18.9925	17.9473	18.5097	18.7864	10.1444	10.013	10.3285	10.3625	10.7814	3.60728	3.10976	3.45198	3.42169	3.52783	22.1577	20.2802	22.0661	24.1873	23.3196	0.0105614	0	0.0125313	0.0121135	0.0398526	0	0	0
HOXA11	ENSG00000005073	24.4456	23.0096	23.7134	20.5461	21.8053	26.6726	26.047	29.0057	25.5081	28.6447	37.996	35.5565	38.3336	37.4897	38.2945	0.0304709	0	0	0	0	4.4885	3.73499	4.15681	4.15	4.09726	0	0	0	0	0	10.0932	10.1	9.9897	10.0568	9.8666	29.6677	28.7451	27.4288	31.2267	31.0389	20.2076	20.4041	18.4902	20.2624	15.7498	15.8416	17.0087	17.0036
POLR2J	ENSG00000005075	89.5025	94.1585	89.8151	79.3162	82.2434	118.255	109.688	108.738	112.569	114.305	86.9337	85.0926	90.4539	81.501	93.0576	49.6221	52.4521	47.6066	47.2869	51.5414	110.994	105.353	104.873	107.579	114.736	114.31	114.624	123.137	123.893	125.81	127.059	124.59	127.469	119.642	121.196	52.6482	48.2442	48.6008	58.2443	55.6477	87.2335	86.6741	85.1534	90.7199	74.6315	75.183	78.6161	80.1669
DHX33	ENSG00000005100	34.7408	38.0651	35.5352	35.0776	36.0959	40.4264	40.9105	40.0544	39.3625	41.8095	43.7673	41.2136	44.4901	43.7224	44.1826	37.0807	37.6684	36.0242	34.8476	37.2526	23.0533	24.2007	22.1626	22.9507	24.1272	33.8146	34.4198	34.2895	36.0177	37.7159	45.0101	45.4951	50.4034	47.5263	47.0535	21.391	21.2808	20.6072	23.4501	22.5386	27.3178	26.5088	25.5819	26.7984	25.3635	25.2539	26.8029	26.4044
MEOX1	ENSG00000005102	0.0228036	0	0	0	0	0.0242024	0	0	0	0.0105424	0	0	0	0	0	0	0	0	0.0325506	0	0	0	0	0	0	0.0241026	0.0210602	0	0.036618	0.0304443	0.0699608	0.0292489	0.0441196	0.111308	0.020646	0	0	0	0	0	0	0	0	0	0	0	0	0
THSD7A	ENSG00000005108	0.00572284	0.00257539	0.0143711	0.0097613	0.00687917	0.570946	0.5259	0.57834	0.472499	0.568837	0.0167229	0	0.00251896	0	0	0.0814158	0.0803552	0.0978164	0.15521	0.0922289	0	0	0	0	0.00733095	0.145172	0.126848	0.119815	0.107979	0.101872	0.902958	0.978715	0.93838	0.898972	0.733163	90.5443	93.744	93.1582	92.0907	102.657	0.00884168	0.00532405	0.0209815	0.0050705	0.0278027	0.010422	0.0209493	0.00570565
LIG3	ENSG00000005156	29.6664	31.042	30.52	29.6714	31.2621	12.3459	11.2397	11.3289	11.8745	12.1412	26.8637	24.7733	25.6132	25.308	26.299	14.8417	14.6925	14.2851	14.3752	14.5721	30.2812	32.2768	29.1228	30.4621	30.768	17.512	17.475	16.7822	16.9415	18.2849	37.8653	39.0063	41.5631	38.7858	37.8917	15.4698	14.7894	14.8695	15.6352	15.5036	22.5433	21.657	20.9869	21.7246	20.9508	23.9495	24.2501	24.2972
RPAP3	ENSG00000005175	29.1604	30.5144	28.2497	24.4736	27.1002	28.3092	28.9414	27.9432	28.5737	28.0606	28.077	27.5511	28.1385	29.1568	28.8844	36.6992	35.2954	34.1155	32.778	35.9171	23.6244	24.4937	22.8798	24.271	23.8528	34.9211	34.6469	33.4862	34.2731	37.7991	32.2006	30.0962	34.2861	32.5894	32.5341	24.8582	23.2599	23.0487	26.6449	24.284	27.3462	25.919	25.858	27.7789	23.998	21.3955	22.4745	21.71
ACSM3	ENSG00000005187	0.0276247	0.0828777	0.0539548	0.0235593	0.0166032	0.0586385	0.0894347	0.016767	0.00873869	0.00851419	0.199886	0.100923	0.137805	0.141954	0.202833	0.499439	0.508834	0.548615	0.394323	0.506303	0.208902	0.180976	0.215114	0.200371	0.243778	0.0583966	0.0935466	0.0562293	0.0591462	0.0491744	0.0807159	0.0314957	0.0267236	0.0163443	0.0250109	0.0648282	0.0502168	0.109385	0.0854893	0.0167979	0.0640194	0.111365	0.0675197	0.0815859	0.0894707	0.0167694	0.042135	0.0459029
REXO5	ENSG00000005189	8.64462	7.91307	8.33617	8.43532	8.36207	10.7141	10.8601	11.0783	10.279	10.2035	10.0646	10.1617	9.70452	8.73301	8.55652	32.2365	32.2271	31.2056	29.1859	31.8673	3.55733	3.46154	4.19409	3.90169	4.34435	6.9935	7.86862	7.5411	7.95049	8.07729	4.58825	4.39837	3.85799	4.17283	4.21595	11.167	11.5541	11.4579	11.7107	11.7292	8.06948	7.88412	8.18299	7.60904	8.32239	8.15004	8.27412	8.30238
CIAPIN1	ENSG00000005194	82.2328	86.0292	87.0177	75.6119	80.7143	109.837	107.197	107.007	102.435	104.407	49.8135	49.079	52.2183	48.9934	49.9875	68.9192	69.2317	67.5275	62.9222	69.2325	37.8658	38.3419	36.7195	36.4804	38.6627	47.7239	48.2342	47.2051	47.3231	51.3584	38.7454	39.1767	44.3649	39.429	40.7978	101.567	91.4256	92.3507	105.198	101.397	54.644	54.2015	48.5195	53.692	48.9869	50.3035	56.6182	55.1686
SPPL2B	ENSG00000005206	52.3697	42.2875	54.6367	74.3206	57.7782	32.8671	30.5604	28.8858	32.6181	29.55	27.7512	29.242	26.0542	25.5811	26.1142	52.1173	49.1168	53.2069	52.6424	45.2298	49.015	46.7329	55.9085	54.3837	47.4396	32.7578	44.0252	37.1601	39.7927	30.1871	11.4908	14.0842	10.9713	12.1398	11.0983	34.0492	36.9835	35.6712	31.7914	33.0528	34.8718	36.7631	40.4066	38.8547	47.8587	29.4691	30.4267	29.2769
FAM214B	ENSG00000005238	7.70267	7.50806	8.08382	8.07398	7.47454	11.9936	10.7122	11.7313	10.7342	10.9812	8.57457	8.10637	8.5481	8.35249	8.26791	35.3623	36.6449	36.1507	33.3773	34.7476	22.1489	22.0264	22.4999	22.7569	22.8654	9.06281	9.54848	9.17119	9.97236	9.29613	17.1576	17.6635	18.4395	17.662	17.626	7.37928	7.01341	6.99958	6.99204	6.64504	10.3415	9.68726	9.98475	10.9297	10.2048	9.54415	9.76153	9.63366
COPZ2	ENSG00000005243	6.80486	6.63503	6.95256	7.51032	6.21505	54.2379	52.136	51.2941	55.9366	54.4996	0.0556995	0.0609329	0.146825	0.0857058	0.0699781	83.8182	83.9747	88.8782	82.5645	81.8389	0	0.178798	0.119886	0.0315587	0.028487	0.105772	0.277262	0	0.214259	0.0296893	4.73682	5.07719	4.61448	5.15109	4.68116	1.6439	1.29937	0.845338	1.16993	1.61255	0.0773042	0	0.0611482	0.0591096	0.194467	0.182243	0.152636	0.0997709
PRKAR2B	ENSG00000005249	2.53726	3.17626	3.14079	2.39647	2.60287	22.1046	23.4761	23.1001	22.3455	23.1699	15.5046	15.1045	15.6206	16.0747	15.899	6.12137	6.34133	6.15097	6.26042	6.79285	34.0494	37.3889	35.7109	34.3571	35.4949	13.1294	13.159	12.4799	12.6278	13.1083	9.75113	8.1837	10.1218	8.55236	8.91939	8.00633	7.57197	7.83452	8.47435	8.22433	23.635	22.628	21.1422	22.722	19.1362	21.651	22.4863	21.8686
MSL3	ENSG00000005302	14.6991	14.9365	15.0456	14.6339	15.163	8.54953	8.9352	8.18649	8.50682	8.40029	10.234	10.2934	10.1017	8.96593	10.0573	15.431	14.6113	15.9539	14.7727	14.9461	7.19578	7.14219	7.56431	7.82826	7.37665	7.35211	7.73213	7.32378	7.67218	7.97827	8.95599	9.30635	8.48671	8.88979	8.73584	4.4543	4.73309	4.52349	4.58013	4.5895	9.08394	8.23956	8.81813	9.13508	8.35658	8.87493	9.58912	9.21103
CREBBP	ENSG00000005339	41.4518	47.8904	42.9996	37.9157	50.5101	38.1466	33.9691	34.2071	36.3241	36.052	29.3542	28.538	28.3718	30.2983	32.5461	34.5632	33.1862	32.1874	32.0761	31.9914	29.9132	34.0221	28.2444	29.3098	30.6244	35.3282	33.7238	32.8475	34.0621	36.7079	40.4938	43.7328	52.4385	47.423	43.0275	30.9417	32.5558	31.8383	34.3071	36.564	36.4303	36.2342	34.9322	35.838	33.5416	29.9513	30.1231	29.4757
TSPOAP1	ENSG00000005379	0	0	0	0	0	0.38252	0.325489	0.292073	0.300689	0.263668	0	0	0	0	0	4.55337	4.66772	4.63808	4.58305	4.34407	0.00359405	0	0	0	0	0.00418618	0.00365777	0.00690996	0	0.00352508	0.00347169	0	0	0.0105448	0	0	0.0061711	0.0156826	0.00408555	0.00722498	0.510936	0.490048	0.609861	0.526366	0.654201	0.0829462	0.126859	0.153998
MPO	ENSG00000005381	0	0	0	0	0	0	0.00708281	0	0	0	0	0	0	0	0	0	0	0	0	0	0	0	0	0	0	0	0	0	0	0	0.00831003	0.00810651	0	0.00841357	0.0171665	0	0	0	0	0	0	0	0	0	0	0	0	0
PON1	ENSG00000005421	0	0	0	0	0	0	0	0	0	0	0	0.0116366	0	0	0	0	0	0	0	0	0.0231233	0.0113819	0	0	0	0	0	0	0	0	0	0	0	0	0	0	0.00992585	0.0302695	0	0	0	0	0	0	0	0.0116012	0	0
GCFC2	ENSG00000005436	10.7446	10.7388	10.7178	10.7174	11.0274	18.5171	17.6927	16.9648	16.9747	17.3391	29.3775	28.1014	30.5702	30.6321	31.1598	14.7122	14.8688	14.1492	14.1513	14.8453	19.1141	19.4656	18.3546	20.1523	20.4803	23.894	25.7718	24.9825	25.4153	26.0611	26.5108	26.2019	28.1499	26.6181	27.2118	28.0756	25.2973	24.8748	28.9371	26.5927	24.4581	24.246	22.2239	23.6542	20.3778	20.896	22.1707	21.6335
WDR54	ENSG00000005448	6.26333	5.59066	5.43776	5.63958	6.48664	7.84244	6.55505	7.84662	7.23345	8.05272	41.3368	38.9565	40.9542	40.3202	40.8301	55.2419	53.7372	53.8053	53.5566	53.1563	11.5553	11.8034	11.5924	11.533	12.6981	27.9303	25.5999	26.7997	25.9753	26.1916	7.77023	7.4914	7.46111	7.17796	7.17041	23.3414	21.706	20.8143	23.361	24.4804	22.9522	23.4519	23.0698	22.9886	23.3117	24.7334	24.0647	23.933
CROT	ENSG00000005469	9.42716	9.58074	10.5188	10.7576	10.2914	8.4708	9.50222	8.8946	8.89229	9.24437	16.5435	15.6044	16.849	17.3209	16.464	33.8671	35.3573	30.8187	30.8873	33.1324	1.9164	1.75914	2.12826	2.06098	1.94161	14.1972	14.0041	13.3439	13.4731	13.6993	9.606	9.44396	11.3927	9.6075	9.49981	17.6539	17.2753	17.4326	17.9381	17.9435	14.4472	14.2483	14.0901	15.2807	13.8275	13.7466	15.0174	13.9702
ABCB4	ENSG00000005471	16.8031	15.1298	15.6227	13.2704	18.2646	13.8389	13.7795	14.6451	14.7399	13.7636	0.343902	0.389187	0.38762	0.212884	0.193683	1.19979	1.33816	1.45665	1.12188	1.31285	1.52739	1.70032	1.48679	1.63272	1.58903	0.135116	0.0524715	0.080539	0.10834	0.056889	7.42051	7.64566	8.07253	7.66424	7.60662	22.2246	21.9323	21.5072	21.6703	22.6203	0.246877	0.290708	0.266884	0.182478	0.200114	0.142268	0.0844919	0.191175
KMT2E	ENSG00000005483	32.4042	34.2675	32.5846	31.2808	34.4259	40.2051	39.442	38.5833	38.3479	39.5616	52.2046	51.7565	51.8236	52.5556	55.3465	24.1166	23.4948	21.796	22.2354	23.6624	40.9494	42.0488	39.8835	40.9356	39.9858	48.2591	49.3896	47.9707	50.0435	50.7188	46.5885	46.1176	51.4836	48.5772	48.8084	11.4136	11.2872	11.3154	10.9887	11.914	32.5104	32.4059	30.8282	31.8242	30.1948	35.6315	34.7751	33.6936
RHBDD2	ENSG00000005486	179.505	172.637	175.641	155.055	185.176	159.846	154.779	156.584	149.954	153.727	194.095	184.234	190.807	192.584	183.944	165.353	171.169	155.677	164.888	160.49	232.989	239.983	218.116	221.142	233.405	233.59	200.566	201.626	192.822	201.05	223.662	213.284	233.894	236.217	223.637	169.02	155.669	151.105	166.179	174.509	159.973	159.173	168.502	158.468	169.051	138.868	128.723	128.402
SOX8	ENSG00000005513	45.6042	45.5122	45.1481	44.9222	41.7053	62.3954	64.0185	63.1283	62.7166	64.8999	47.7895	46.6139	45.2	42.9872	47.0344	0.248047	0.179559	0.164916	0.132737	0.250543	9.04023	8.9784	9.69638	9.02221	9.04057	13.4627	15.411	13.5832	14.6415	13.9503	70.4517	74.1689	71.7712	71.4207	67.2446	29.6205	28.2308	26.8659	28.7243	28.117	5.9433	6.05797	5.42341	5.55482	5.67795	3.33569	3.31221	3.01553
IBTK	ENSG00000005700	23.891	24.0652	23.9953	21.4686	24.0037	76.4661	79.2905	77.8595	77.1632	78.1446	26.8833	25.3798	25.7553	26.8769	26.0817	31.3099	32.5711	30.0295	29.561	31.3051	34.1623	33.5095	32.9135	34.1265	34.1845	22.8884	21.948	21.3212	22.1812	24.6156	45.1759	44.1775	49.5586	48.1624	45.7838	43.7715	42.672	42.7934	46.3011	44.3194	24.1642	23.1372	22.8508	23.1132	20.82	30.4781	31.8792	31.3833
ZNF195	ENSG00000005801	16.5888	16.7134	18.1106	24.0639	21.4813	7.19226	7.21402	6.40133	7.07995	6.92642	13.7245	14.8712	14.0528	12.6501	13.9653	13.0678	11.6525	13.1895	13.0083	12.046	5.47608	5.86485	6.41111	6.46634	5.86836	7.7168	9.35941	8.20657	8.75469	8.21205	2.88404	3.26439	2.99893	3.1785	2.89002	6.01865	6.53357	5.94215	6.05731	5.90692	10.9434	11.0511	12.7484	11.4676	13.2194	11.1991	11.9655	11.6017
MYCBP2	ENSG00000005810	26.3915	30.5658	27.8667	25.0566	36.1505	27.579	24.4916	23.9246	27.2162	26.2777	30.214	30.4043	27.7332	30.0483	30.2152	14.208	12.354	12.4054	12.287	12.591	5.45008	5.95067	4.58594	5.25353	5.14629	22.6711	20.3212	20.5105	21.3456	23.4428	19.2891	21.2133	26.4833	23.9353	21.258	17.8386	18.979	18.0371	18.8365	20.2337	23.0209	21.4126	21.5558	21.4374	21.9982	24.1306	24.53	24.1933
FBXL3	ENSG00000005812	31.8363	34.1562	33.2147	27.522	31.9448	36.5581	38.0202	38.5489	36.4767	38.78	30.4861	28.9027	30.6825	31.2879	31.6881	34.9957	36.8435	34.6024	33.2256	35.8195	12.5867	12.6008	12.1968	12.4807	12.5433	33.0524	33.9159	33.5983	34.5054	35.7815	24.6364	23.5869	25.5737	24.1022	24.8087	19.0708	17.7907	18.7595	20.5604	19.4488	30.5652	28.1859	26.1832	27.4754	24.4273	25.7663	27.0662	25.6197
ITGAL	ENSG00000005844	0	0.0036471	0.0033919	0	0.00243546	0	0.0151371	0.00737845	0.0153821	0.0112402	0.0169156	0.018505	0.00356719	0.00347046	0.0042504	0.021618	0.0330369	0.0197887	0.0115684	0.02689	0.00367716	0	0	0.00766738	0.00346054	0.012849	0.00374236	0.00353488	0.00325348	0.0072132	0	0	0.0117599	0.0107887	0.014675	0	0.00315691	0.00320906	0.00418003	0	0	0.00753957	0	0	0	0	0.00741675	0.00403999
PDK2	ENSG00000005882	19.5492	19.3407	20.1267	15.9071	17.9485	8.85919	9.22238	8.5072	8.5236	10.0477	31.1222	28.0119	31.2038	31.0251	30.9248	37.5528	41.3051	38.6124	38.9404	40.8198	19.7962	20.6382	19.1122	19.9958	20.3018	0	0.0167405	0	0	0.0161332	5.8471	6.19214	7.25074	6.58755	6.36756	53.4446	48.9455	49.0364	54.0475	56.2214	0.420072	0.522758	0.415349	0.273022	0.352244	2.78938	2.96934	3.15354
ITGA3	ENSG00000005884	9.13707	8.45411	9.10154	8.49479	10.505	27.3032	24.8778	26.8053	26.0452	25.8289	194.991	181.629	182.165	187.052	173.19	834.325	865.389	780.937	826.684	812.816	443.621	452.896	419.138	408.732	420.367	40.1359	34.8436	33.9749	29.7601	31.7025	31.7003	30.8859	33.3105	31.1718	30.3243	17.5823	16.5431	16.2788	16.8705	18.0182	6.17279	5.83946	6.1408	5.82761	6.2989	7.93988	7.35357	8.77676
ZFX	ENSG00000005889	21.2442	22.6823	22.3691	21.438	22.5203	20.4006	19.9834	19.9796	20.1951	20.3689	18.0945	17.8704	17.2137	18.0813	18.767	25.6701	25.1371	25.2558	23.5058	25.6413	14.7167	15.3467	14.0676	14.8202	14.4141	24.0673	24.8135	22.9103	23.7749	25.6495	17.8319	18.6042	20.1327	18.9712	19.0818	10.8479	10.8684	10.9179	11.5605	11.4166	22.4227	22.1262	22.2544	21.2783	20.3342	19.2275	20.3069	19.5351
LAMP2	ENSG00000005893	114.937	109.717	109.225	96.0689	128.271	96.6106	99.3149	98.6408	95.9177	96.2359	130.23	131.14	124.374	139.525	119.968	85.558	87.7084	82.3398	82.5162	82.7724	287.08	298.36	280.508	267.609	275.826	210.063	174.245	173.119	153.726	168.713	127.826	119.809	133.686	130.504	130.208	76.4351	72.3336	73.1185	76.3861	80.6651	315.958	302.636	322.996	303.621	324.456	361.421	310.904	331.947
ITGA2B	ENSG00000005961	0.148981	0.181414	0.168719	0.209269	0.237021	0.148818	0.0785685	0.0877651	0.124751	0.0891335	0.526799	0.528272	0.617178	0.540398	0.597499	0.350647	0.317549	0.205425	0.333584	0.407083	2.29034	1.67539	1.6693	1.77429	1.56417	0.0648394	0.145684	0.152897	0.267378	0.0857995	1.65159	1.64861	1.55142	1.55551	1.72176	0.641656	0.546193	0.541336	0.623768	0.551543	0.128626	0.203822	0.23294	0.178586	0.178815	0.335152	0.288722	0.262117
ASB4	ENSG00000005981	0.483432	0.493122	0.458616	0.515361	0.464889	2.54833	2.6667	2.89021	2.55388	2.95762	119.975	119.532	125.58	129.475	126.872	0	0	0	0	0	0.190101	0.158354	0.159267	0.251552	0.178902	101.411	105.1	103.841	106.922	112.596	0.37432	0.585622	0.553401	0.471942	0.437691	65.7042	65.9096	65.4097	71.6198	69.6253	56.241	53.7894	51.968	55.097	49.8609	19.8088	19.7466	20.7332
GDE1	ENSG00000006007	83.9245	85.4186	83.4096	69.1857	83.4021	67.6783	67.6611	67.4512	62.2968	67.2518	101.547	97.7064	99.3996	104.447	96.589	108.492	110.713	102.651	102.72	107.787	67.0022	67.4879	63.8155	64.01	64.1926	119.112	102.837	102.854	96.4093	104.428	85.7003	77.9874	84.464	82.0677	80.5227	143.548	135.938	134.089	140.505	148.448	91.3806	90.214	90.7362	89.8764	90.9094	83.8486	72.322	77.3672
REX1BD	ENSG00000006015	40.9646	39.0071	41.9822	50.2945	43.986	74.7859	71.2828	70.5936	72.1878	73.787	85.9056	79.0655	80.6928	76.1954	77.5304	35.643	34.7449	36.4706	34.616	35.3401	42.9203	42.1868	41.5854	43.5069	44.1205	59.2604	64.9736	60.4651	63.3677	60.3598	49.9265	55.1765	47.4655	50.3839	50.1682	59.6917	59.6657	56.2828	58.8183	56.8363	73.0447	73.677	75.377	74.9901	77.7188	45.2747	47.1897	47.5992
CRLF1	ENSG00000006016	1.85627	2.12781	2.16947	1.86686	1.62088	8.02926	8.42576	8.25876	7.04649	7.70745	22.0773	21.9124	19.0544	21.8972	19.5443	1.85294	2.42716	1.79592	1.94978	2.40719	3.54379	4.16141	3.74483	3.72777	3.93323	3.72043	3.20229	3.26918	3.50104	3.39785	11.2979	10.8565	10.7405	9.93112	9.41793	27.0003	23.0977	24.1588	23.9357	27.2659	22.9839	24.4538	23.6591	24.996	24.1788	6.95239	5.16047	4.94102
OSBPL7	ENSG00000006025	12.4272	10.5504	13.1264	17.2593	12.3263	8.67071	8.37789	7.2033	7.95245	7.42845	8.28111	8.37186	8.07514	6.89809	7.71587	20.7793	18.3757	19.9382	18.8132	18.1567	0.793649	0.666235	0.846732	0.744048	0.636887	3.98426	5.49751	4.33516	4.40919	3.57831	3.15566	4.15668	2.76116	2.79185	3.38218	5.47475	6.10584	5.54094	4.5389	4.88527	0.162356	0.151375	0.105639	0.23427	0.177861	0.7655	0.881045	0.777327
TMEM98	ENSG00000006042	100.276	94.4229	97.4842	82.6838	103.908	74.2377	73.6057	74.4812	69.3986	73.0493	37.0595	35.6826	35.207	36.7533	32.6169	97.1371	101.138	97.3825	96.285	95.2672	14.1483	14.5548	13.8204	13.0683	13.679	0.106959	0.12016	0.119804	0.0812489	0.109368	67.6489	64.2245	69.9659	69.8967	70.1087	61.2643	57.9454	57.1225	61.7156	62.3757	0.0390859	0.0268979	0.0530009	0.0320212	0.0421391	26.3401	21.9418	22.3833
YBX2	ENSG00000006047	0.100445	0.0964316	0.100894	0.148483	0.140864	0.0284284	0.0100059	0.0182897	0.0127098	0.0123833	9.18559	9.25357	9.26091	8.40759	9.17326	0.00595408	0	0.0130807	0.0254895	0	0	0.00598219	0.00601667	0.00633531	0.017156	3.77954	4.52697	3.88461	4.1614	3.59986	6.31587	6.73379	6.23823	6.47776	6.66297	0.0990023	0.0939043	0.0530309	0.11743	0.073294	0.03621	0.0186891	0.0982024	0.0415312	0.0650643	0.067072	0.0612823	0.0600861
KRT33A	ENSG00000006059	0	0	0	0	0	0	0	0	0	0	0	0	0	0	0	0.228855	0.211964	0.0228535	0.111333	0.155273	0	0	0	0	0	0	0	0	0	0	0	0	0	0	0	0	0	0	0	0	0	0	0	0	0	0	0	0
MAP3K14	ENSG00000006062	6.71903	6.98145	7.11103	7.95425	7.71279	6.15683	5.78529	5.43283	6.04813	5.70207	7.77025	7.47349	8.01731	7.38968	7.79438	13.0073	13.4328	13.0535	13.6299	13.1933	17.839	19.4099	17.2266	18.3403	17.8164	3.13603	4.14099	3.40653	3.46116	3.57038	7.24253	7.96394	7.31074	6.92539	6.92051	6.57568	6.7013	6.20088	6.18306	6.37731	6.05374	6.28176	6.39625	6.50719	7.43341	7.07521	7.30573	7.27588
ABCC8	ENSG00000006071	0	0	0	0	0	0.00492897	0.00346966	0	0.00440728	0	0	0	0.00817656	0.00397741	0	0.00825862	0	0	0.0220971	0	0.00421431	0	0	0	0	0	0	0	0	0	0	0	0	0	0	0.00326956	0	0	0	0	0	0.0216023	0.00425662	0	0	0.00845749	0	0
CACNG3	ENSG00000006116	0	0	0	0	0	0	0	0	0	0	0	0	0	0	0	0	0	0	0	0	0	0	0	0	0	0	0	0	0	0	0	0	0	0	0	0	0	0	0	0	0	0	0	0.0140913	0	0	0	0
TMEM132A	ENSG00000006118	46.3798	39.1864	43.1113	45.178	51.2678	50.2653	48.841	49.2192	51.4209	51.8277	30.8704	30.7072	27.7699	25.7641	27.0476	116.369	120.57	117.826	119.596	116.693	86.8164	85.932	85.0168	80.5854	78.7653	25.199	26.7641	23.5834	21.6629	20.6946	13.6747	16.1295	13.3134	13.8587	12.9733	28.8567	30.1606	28.8393	25.8809	26.6284	59.2321	61.1451	63.632	59.9092	70.9303	57.7062	57.5979	55.5482
AP2B1	ENSG00000006125	151.164	164.13	154.668	123.574	155.185	200.139	197.834	199.523	196.529	202.693	113.358	107.854	114.268	118.451	117.589	272.672	277.351	256.493	258.19	272.058	161.742	171.962	154.02	157.502	166.698	118.592	111.524	111.54	113.213	121.441	203.039	202.031	233.753	214.732	208.5	132.195	119.796	120.907	134.556	134.651	89.743	87.6136	82.0061	87.7144	78.6988	102.195	98.5714	100.888
TAC1	ENSG00000006128	0	0	0	0	0	0	0	0	0	0	0	0	0	0	0	0	0	0	0	0	0	0	0	0	0	0	0	0	0	0	0	0.0245717	0	0.10201	0	0	0	0	0	0	0.022198	0	0	0	0	0.0261656	0	0
ZNF263	ENSG00000006194	38.654	37.382	39.6651	42.5359	39.1892	40.749	39.3381	38.4396	37.2296	40.1813	39.3454	39.5635	40.9871	37.6798	39.249	37.5659	36.051	37.7353	36.7397	38.1849	38.8282	39.2537	38.662	40.1997	39.8331	29.2697	31.5121	29.2383	32.0049	30.7575	49.3786	50.7748	53.0837	48.7737	50.1863	33.9235	34.3696	32.9584	34.8141	33.7825	41.399	40.5581	36.8594	38.9064	40.3287	35.3239	38.3331	38.0841
CX3CL1	ENSG00000006210	6.08611	5.61505	5.68887	4.96167	6.53494	4.55009	4.27585	4.74601	3.9437	4.34336	0.140536	0.134523	0.0879833	0.1757	0.110352	0	0.00953032	0.0051377	0.0150173	0.0049867	0	0	0.00472635	0.00497665	0	0.244636	0.257479	0.192728	0.177385	0.206002	1.12046	1.21896	1.38412	1.55458	1.55259	0.244421	0.262278	0.204124	0.298444	0.393432	0.0040635	0.0195748	0.0192855	0.0372852	0.0102221	0.0335287	0.0144419	0.0209778
SPATA20	ENSG00000006282	56.6866	52.1213	57.2574	78.3135	59.6177	58.006	54.8572	54.3938	53.4527	56.7394	93.4248	89.4246	90.6053	86.7021	88.1867	96.915	99.9789	97.2774	94.1153	98.0608	87.3241	87.4674	88.8077	89.3622	83.4453	136.449	139.976	133.749	139.633	132.076	132.273	145.94	131.993	140	136.552	65.1217	63.2171	61.935	62.519	64.3166	13.9489	14.0577	15.3187	14.4263	16.7246	23.9807	22.7062	23.2679
CACNA1G	ENSG00000006283	0.0744312	0.0829413	0.0741706	0.0513867	0.0724284	0.0300941	0.0264803	0.0387227	0.0336361	0.0196632	0.334385	0.365803	0.40874	0.412833	0.330879	0.100847	0.0866902	0.1177	0.0742031	0.104161	1.16753	1.07656	1.04136	0.855079	1.12902	0.0599399	0.0523739	0.0247351	0.0199203	0.0473193	0.48156	0.439459	0.637744	0.462396	0.433213	0.0249531	0.038658	0.0252621	0.0329057	0.0161642	0.0164278	0.00989207	0.00649726	0.0157016	0.0309944	0.0258189	0.00973093	0.0212022
TNFRSF12A	ENSG00000006327	20.6042	18.3974	18.8895	21.5854	22.0155	45.6647	44.2263	47.112	45.6595	45.9482	218.306	213.129	208.398	200.304	178.596	568.544	578.712	592.776	566.263	549.551	477.313	499.127	454.791	463.148	454.361	30.9385	27.3521	27.0086	24.3624	25.7129	20.0199	20.0112	18.3678	19.2535	18.5725	119.757	108.755	111.602	112.888	119.953	85.141	88.4215	83.9341	82.7457	89.242	69.9172	74.5933	80.2673
DLX6	ENSG00000006377	9.53095	9.11512	9.12085	10.1633	8.724	8.79312	8.37846	8.29111	7.39699	8.22427	13.657	12.5308	13.3147	12.772	13.9461	0	0	0	0	0	0.421019	0.521054	0.464506	0.514188	0.441499	12.6099	14.2134	13.0323	13.6019	12.7775	10.5506	11.1196	10.8102	10.5291	9.68531	12.3562	11.3083	10.6028	11.9922	11.3291	14.0493	14.5396	13.535	14.8924	11.8495	13.8447	14.8971	14.2337
MAP3K9	ENSG00000006432	3.7796	4.3315	4.0794	3.9417	4.40957	1.96778	2.28357	2.10034	2.15665	2.0988	3.49612	3.48835	3.40187	3.43892	3.50332	5.28472	4.88987	5.06779	4.46632	4.46688	1.35799	1.35344	1.31841	1.28299	1.23275	13.5664	13.6299	13.9856	14.8308	15.9337	3.31538	3.82531	4.16876	3.65757	3.71455	3.86181	3.31599	3.57633	3.71582	3.97409	4.5545	4.57577	4.53486	4.70517	4.40071	7.36309	8.24862	7.3939
RALA	ENSG00000006451	52.0612	55.8958	52.7903	42.5711	49.345	53.815	55.2254	56.7903	54.4105	56.0775	39.3282	37.0785	38.5788	38.835	39.9893	104.973	111.03	103.192	103.249	109.721	72.0314	75.5049	72.7261	72.1169	75.8598	42.9322	45.7067	44.8237	45.4098	49.0533	43.5061	44.5453	49.0084	46.1355	44.986	46.3257	46.0818	45.3097	52.3386	49.3417	32.7295	31.6816	28.3257	29.4265	26.4881	32.0849	32.2067	33.9524
BAIAP2L1	ENSG00000006453	58.6264	59.3459	60.2483	60.8061	62.3331	51.7827	50.1748	52.5683	50.652	53.473	37.8992	38.0299	38.3412	39.164	40.9554	14.1011	14.874	15.0647	14.0649	14.5744	38.8249	39.6859	38.4116	35.9906	37.6591	75.979	74.3297	77.345	77.9102	83.8277	66.655	65.3086	72.9297	68.6213	69.1343	14.7455	13.4435	14.9441	15.0221	14.6941	34.8273	35.0638	33.1657	35.3356	32.452	44.731	44.597	45.0157
KDM7A	ENSG00000006459	2.74131	2.72622	2.97556	2.69605	3.08454	2.39707	1.91714	2.16462	2.23437	2.21671	2.53166	2.53094	2.29388	2.71596	2.5806	1.70239	1.5427	1.37264	1.55137	1.54859	6.68269	6.77968	6.01359	6.32893	6.68719	3.42873	3.48762	3.40677	3.64798	3.66425	4.90732	4.74755	5.54371	5.48204	5.03274	2.62139	2.50407	2.73137	2.60269	2.70248	1.2338	1.06749	1.21235	1.169	1.06671	1.43927	1.27404	1.18027
ETV1	ENSG00000006468	23.1295	24.7303	24.276	19.8464	22.648	44.6028	44.9571	44.6857	44.8723	47.0278	58.8858	57.1197	58.624	59.9813	59.8306	8.86842	8.74448	7.24282	7.78004	8.56034	14.8722	15.1597	14.6618	14.4156	15.0523	58.5232	57.6926	58.3895	56.0227	62.0655	12.2516	12.5933	13.6122	12.0104	11.9236	137.933	132.649	132.332	141.189	137.822	43.9973	41.6609	37.8437	41.9311	36.0998	28.3291	28.0616	27.5967
AGK	ENSG00000006530	18.8093	20.0104	20.3691	18.8468	19.4076	37.3787	36.4136	35.8901	35.3644	36.0058	28.1223	27.8895	28.2944	28.7202	29.7016	21.028	22.0723	19.1705	20.4307	21.7406	42.8074	42.5989	41.6707	41.8076	43.0277	39.72	40.7826	41.9749	39.4105	42.4903	29.65	30.0477	31.8845	29.9217	29.7841	28.7894	27.2106	27.2176	29.2424	29.9122	28.5311	27.0533	26.7184	27.8777	26.4121	28.3064	29.0182	28.553
ALDH3B1	ENSG00000006534	2.45607	2.38778	2.36383	1.90461	2.26719	10.6964	10.3749	10.5342	9.97242	10.4301	3.59497	3.45003	3.7267	3.5502	3.50019	80.9996	87.0999	83.9698	82.6764	83.8302	4.89956	5.12428	4.99087	5.38264	5.01803	1.4842	1.59355	1.61369	1.48522	1.42506	0.985611	1.0944	1.10778	0.984096	0.891351	4.55266	4.14176	4.29226	4.60213	4.46626	3.39031	3.38399	3.20101	3.48452	3.33796	4.27466	4.4053	4.27747
TTC22	ENSG00000006555	0	0	0	0	0	0	0	0	0	0	0	0	0	0	0	0	0.00812081	0.0175114	0.0511851	0.0339934	0	0	0	0	0.00765572	0	0	0	0	0	0	0	0	0	0	0	0	0	0	0	0.00692503	0	0	0	0	0	0	0
PHTF2	ENSG00000006576	33.5854	34.6837	34.2452	30.3086	37.2375	45.718	46.6653	45.5188	43.1446	45.9085	74.3366	77.014	73.548	78.6265	68.7834	48.2307	46.5663	44.5984	43.375	43.0485	136.797	141.707	132.975	129.424	134.373	78.4117	68.3245	66.4656	60.6092	70.0641	126.299	118.947	135.378	133.697	129.57	70.7201	65.9981	67.5112	73.0599	74.8242	103.918	99.4808	105.048	98.6461	101.461	113.493	99.0359	103.793
CCL26	ENSG00000006606	0	0	0	0	0	0.0460294	0	0	0	0	0	0	0	0	0	2.23658	1.17861	1.9485	1.73338	1.89123	0.0393556	0	0	0	0.0740742	0	0	0	0	0	0	0	0	0	0	0	0	0	0	0	0	0	0.0795013	0.0384255	0	0	0	0
FARP2	ENSG00000006607	24.9085	26.45	26.034	24.2225	25.9442	79.1387	74.8361	78.0237	74.6029	78.8265	74.4837	70.9863	73.3231	72.7598	74.4899	25.0931	25.2737	24.8388	23.5934	24.5663	84.1733	91.4333	80.4428	86.6244	87.719	69.2005	69.2169	68.6377	71.5687	73.9228	70.1945	71.3984	75.8089	72.6931	71.533	63.4596	59.8337	59.9186	63.1811	61.8858	62.6061	57.6864	59.8058	59.8341	56.4878	86.7686	83.9447	84.8456
USH1C	ENSG00000006611	0.64909	0.465673	0.724436	0.537523	0.508854	0	0	0	0	0	0	0.0687352	0	0.0644535	0	0.00836437	0.0255651	0.0183759	0	0.0089179	0.0682925	0.00840385	0.0676184	0.0177999	0.0160673	0.00994298	0	0	0	0	0.140181	0.128704	0.191105	0.0584407	0.170341	0	0	0	0	0	0.0072669	0	0.0172445	0.0083348	0.00914031	0	0	0
GGCT	ENSG00000006625	57.0013	59.3129	58.0275	54.9223	53.454	54.3223	54.546	53.43	53.1702	54.9203	31.1039	32.5836	32.1704	29.5392	30.8477	13.2501	12.0683	13.7833	13.0285	13.9772	42.9818	38.3151	41.3984	40.9505	43.5526	25.9916	33.8231	31.6953	33.7804	34.5411	45.511	41.1545	38.5357	35.9138	40.5951	30.0468	32.6546	34.2575	34.5467	29.7782	28.9621	26.4778	26.714	25.4502	23.7144	26.7548	27.5886	30.2131
DBF4	ENSG00000006634	45.9036	48.7928	46.4329	40.6921	43.7679	53.2878	55.4158	52.6144	52.2075	55.8025	40.2051	40.5315	42.8331	41.9859	41.7708	33.2205	32.5608	30.3973	30.4185	32.3902	33.9043	35.4191	33.21	34.4321	36.0815	68.5502	69.766	68.3431	68.2469	70.9547	60.6523	58.5677	62.8854	60.8232	61.6496	49.5008	46.6863	46.4997	53.9177	50.5507	48.9276	47.4231	44.7651	48.631	42.0892	46.6063	48.0629	48.2774
TBXA2R	ENSG00000006638	8.65493	8.11176	8.27827	7.76507	9.09283	11.6109	11.415	13.1644	11.3457	12.6868	22.9497	22.6607	22.3087	23.2159	20.2992	9.21416	9.76382	9.35497	9.53204	9.50667	32.1909	33.7935	31.3133	31.2247	31.1322	16.3321	14.4731	14.4156	14.1668	14.5643	9.23541	8.50598	9.33267	9.9957	9.37189	48.0233	42.2637	42.569	45.0569	50.5971	26.574	26.2274	27.8389	27.2892	29.2874	13.5446	12.5041	11.7238
IFRD1	ENSG00000006652	10.341	10.1493	11.7325	15.2947	12.5459	15.3903	16.2631	15.0652	15.1169	14.4042	15.1473	16.128	14.5522	14.5582	14.9736	2.7406	2.48191	2.39041	2.71852	2.36766	11.4003	9.78289	11.9858	11.1427	11.3279	6.96594	9.78956	8.72947	9.26184	7.88061	10.9024	11.6853	8.89666	10.0671	10.3835	7.69198	8.39474	8.1233	7.9962	7.58842	8.22708	7.73983	8.46763	7.78569	9.16307	9.11954	8.85978	8.91919
LGALS14	ENSG00000006659	0	0	0	0	0	0	0	0	0	0	0	0	0	0	0	0	0	0	0	0	0	0	0	0	0	0	0	0	0	0	0	0	0	0	0	0	0	0	0	0	0	0	0	0	0	0	0	0
COX10	ENSG00000006695	10.9125	11.3468	10.1402	9.64289	9.91028	19.4492	18.9896	19.8646	19.028	20.7384	11.3075	11.4075	12.3295	10.9977	12.1961	10.6398	11.3423	10.9231	10.3787	11.3322	4.88701	5.57068	4.91075	5.27575	5.37265	11.9249	11.2676	10.8794	11.7399	11.6924	11.4775	11.6706	11.8739	12.4353	11.8716	17.4693	15.6926	16.6302	18.1597	17.9398	11.2953	11.0062	11.0299	11.5521	9.94443	9.41475	9.9021	9.78622
GTF2IRD1	ENSG00000006704	23.0222	22.9843	22.685	22.8068	22.9273	30.5885	28.8533	28.2828	28.3569	29.8527	10.2678	9.92749	10.4422	9.79857	10.1096	38.6076	39.3103	38.3644	36.6376	37.7196	21.4905	22.6278	21.4698	22.13	22.4208	14.3607	14.3907	14.7531	14.2169	14.3819	19.4563	19.4152	21.0197	20.4457	20.35	16.5082	15.916	15.4136	17.4082	17.2977	7.35298	6.92662	6.80521	7.37014	7.11818	6.40582	6.49521	6.5632
PAF1	ENSG00000006712	85.0627	85.9895	88.9046	79.6478	89.7978	90.4425	87.0132	89.342	89.103	93.554	82.7739	77.6406	83.3734	76.1394	79.383	98.6149	99.4781	97.5368	94.8871	95.1957	74.5625	81.4507	78.4462	78.51	79.5078	58.4448	60.7947	60.1201	57.2367	58.9839	100.717	106.605	108.712	106.141	106.789	62.9206	61.4004	59.4405	67.3042	63.1137	47.8427	47.1871	43.4159	46.88	42.0388	51.4475	54.8398	49.5607
VPS41	ENSG00000006715	63.732	65.6958	65.7852	60.8023	65.9352	90.4705	89.3585	89.1955	86.7915	90.8558	78.112	74.111	78.4921	80.4405	79.4146	57.0704	58.1298	54.973	55.6776	58.107	135.145	142.042	137.779	136.827	140.22	69.157	69.1721	69.7896	69.8287	73.4212	116.008	113.118	129.942	119.972	120.558	71.6319	68.1781	68.3682	74.7528	70.406	60.779	55.5164	54.634	58.9129	50.9484	55.3385	58.5919	57.0136
ARHGAP44	ENSG00000006740	0.0895098	0.161125	0.138323	0.205523	0.120011	0.0950006	0.0720182	0.0689555	0.150288	0.0509313	0.103474	0.169795	0.109104	0.188703	0.151667	7.08946	6.83611	6.84601	7.10921	7.61736	0.781024	0.645861	0.612466	0.527646	0.605651	0.123719	0.197128	0.222238	0.22113	0.21449	0.114674	0.0588765	0.0932509	0.116103	0.0374034	0.247221	0.155561	0.245376	0.21308	0.226089	0.138291	0.17295	0.0631091	0.0671057	0.127112	0.100313	0.264651	0.171617
ELAC2	ENSG00000006744	68.779	65.4223	68.6083	63.2544	70.7923	79.0197	77.0122	73.2518	75.2647	75.4491	115.489	111.001	112.609	109.639	108.36	120.814	119.589	110.251	111.687	118.197	48.9515	48.9353	44.5706	46.7319	47.5331	85.8369	83.5906	80.3542	80.6116	85.1973	109.554	106.393	112.644	110.459	108.158	74.149	68.8427	68.3777	71.9848	72.634	80.8347	78.7592	79.0122	78.3717	74.0397	84.7444	82.2611	85.1467
SCIN	ENSG00000006747	29.9594	30.652	32.0629	28.3112	30.4542	15.531	15.6028	14.7762	15.2319	15.7345	2.97085	2.59424	2.63627	2.96123	2.69197	0.0895977	0.0798728	0.039983	0.0689226	0.0716453	0.0857271	0.0647024	0.0650754	0.125127	0.094123	0.0898657	0.104696	0.046699	0.048038	0.0700683	74.649	74.0972	77.9082	74.805	76.7983	60.6583	58.508	57.1529	63.7262	62.0115	16.2544	15.7668	16.3853	16.0985	15.4636	10.7784	10.8645	10.4075
ARSD	ENSG00000006756	18.6901	16.8112	17.6735	16.1721	20.9778	39.9122	39.3319	40.8732	39.2982	39.8996	0.00989491	0	0	0	0	28.11	30.0882	28.4411	27.4739	27.1839	14.2986	14.8546	13.8221	13.5281	13.4563	21.8968	18.4105	18.1704	16.4289	17.8059	8.38891	7.28657	8.15167	7.7782	8.05846	4.55576	4.52891	4.48641	4.5724	4.70779	0.00457765	0	0	0.00525036	0.00575777	0	0.00542309	0
PNPLA4	ENSG00000006757	2.21684	2.40579	2.22981	1.82836	2.11098	5.91596	5.38446	5.83892	5.0474	5.88778	0	0	0	0	0	18.0807	19.115	17.8294	17.7102	19.7702	11.8218	12.2493	10.7871	11.7726	13.003	5.20694	4.92041	5.17286	5.61072	6.12226	7.309	7.44984	8.6046	7.61867	7.99533	6.66033	5.8493	5.95316	6.96392	6.73173	0.0211419	0	0	0	0	0	0	0
MYH13	ENSG00000006788	0	0	0	0	0	0	0	0	0	0	0.020978	0	0	0.00430389	0.00527114	0	0	0	0.00478217	0	0	0	0	0.0142631	0	0	0	0.00438379	0.00806961	0.00447273	0.00880997	0	0	0	0.00454981	0.0884483	0.0822159	0.151229	0.0466549	0.0825055	0.00776398	0	0	0.00445246	0	0	0.00459895	0
ADIPOR2	ENSG00000006831	226.594	219.768	218.535	183.707	235.536	162.054	163.791	161.723	157.77	160.702	164.311	162.26	160.625	161.194	148.263	64.69	66.0878	60.861	60.6717	61.547	229.759	241.771	223.856	215.888	222.197	166.563	144.071	143.524	130.027	142.862	274.028	262.058	290.802	276.427	272.381	185.722	179.439	179.072	181.512	188.514	185.208	178.854	184.213	171.895	170.857	219.081	203.527	209.701
CDKL3	ENSG00000006837	1.07025	0.666878	1.01072	1.33402	1.08858	0.990274	0.676584	0.836979	0.572947	0.76122	0.446774	0.77699	0.905925	0.669832	0.676444	1.45183	1.10625	0.817491	1.20128	1.30076	1.04592	1.1032	1.34381	0.921679	0.949147	0.797653	0.544903	0.490754	0.67202	0.867084	0.781786	0.997298	0.690227	0.888945	0.720529	1.17853	1.31484	1.1627	1.27388	1.2265	1.25074	1.0595	1.14445	1.11845	1.13322	1.41182	1.54452	1.60056
UPP2	ENSG00000007001	0.0876464	0.0563466	0.041923	0.160174	0.0451525	0.0398669	0.0280637	0.0113995	0.0475299	0.0115772	0.146351	0.19441	0.0330672	0.0536175	0.0656673	0.0779312	0.0680547	0.0244584	0.0834062	0.0237396	0.0227244	0.0223712	0.146251	0.0947669	0.0213857	0.0264683	0.0809457	0.0109226	0.0201061	0.0222883	0.0658523	0.0856527	0.0363375	0.088897	0.0226725	0.105781	0.0487732	0.0892422	0.0645802	0.0456821	0.0967229	0.0698904	0.0918101	0.066562	0.0729949	0.136813	0.137504	0.11235
PRSS21	ENSG00000007038	0	0	0	0	0	0	0	0	0	0	0	0	0	0	0	0	0	0	0	0	0	0	0	0.0260802	0	0.0291367	0	0	0.0442661	0	0	0.0235719	0	0	0	0	0	0	0	0	0	0	0.0505329	0	0	0	0	0
MARK4	ENSG00000007047	35.2996	35.1004	33.9475	29.8802	33.3103	33.9241	32.1232	33.8112	32.9498	34.8958	23.7394	21.9285	23.9335	22.3922	24.3549	41.0199	43.7215	40.9999	40.7101	43.4015	43.7551	45.9194	42.2768	43.9896	45.5512	10.6407	11.1733	10.8755	11.2457	11.9036	31.7786	31.9913	36.3338	35.1251	34.6252	13.1862	12.0108	12.1814	13.4038	13.795	10.3812	10.9339	10.4558	11.0666	9.58834	9.13488	9.5345	9.71019
PROM1	ENSG00000007062	0.245366	0.227149	0.264067	0.245129	0.244381	0.446429	0.382345	0.619108	0.439097	0.466709	5.81202	6.3325	5.77646	6.06411	6.14745	0.0561003	0.0952594	0.0547769	0.0200139	0.0332294	0.0254468	0.131519	0.0692879	0.0331624	0.0419084	0.629832	0.492061	0.617669	0.495324	0.505408	0.510043	0.497552	0.596796	0.441738	0.545854	0.384972	0.409621	0.388629	0.397742	0.377266	3.93707	3.63271	3.98384	3.49077	3.41944	7.18779	5.92809	6.50712
CCDC124	ENSG00000007080	355.082	362.531	351.314	324.392	336.422	226.327	214.721	223.772	234.569	234.716	199.897	189.619	194.033	178.649	195.942	235.578	246.318	237.152	247.508	250.538	241.214	249.159	249.376	250.115	251.906	293.112	307.704	320.418	308.089	320.951	246.58	235.302	257.813	241.599	245.555	277.596	267.47	250.536	296.53	289.45	281.106	269.604	241.278	263.166	229.044	159.044	190.103	182.381
CEACAM21	ENSG00000007129	0	0	0	0	0	0	0	0	0	0	0	0	0	0	0	0.0160313	0.0326657	0.0528293	0	0.0341844	0	0	0	0	0.0307949	0.266796	0.34968	0.408934	0.318475	0.160473	0	0	0	0	0	0	0.0140465	0.028557	0	0.0164453	0.0139279	0.100641	0.0826278	0.127797	0.0875924	0	0.0165002	0.0179757
PAFAH1B1	ENSG00000007168	54.0932	57.018	53.6684	45.67	54.3889	83.292	84.1042	82.7689	82.2926	85.4529	50.7206	47.2514	49.9974	48.5609	49.2979	83.2263	84.1638	78.2908	78.8296	82.7155	50.5097	53.0029	50.6544	50.1502	53.4449	66.1747	66.3991	66.0014	66.2831	71.1299	71.3504	70.1958	77.7186	73.8913	72.939	42.2502	40.1551	38.876	43.2193	42.7135	47.4359	45.9072	43.0498	47.0993	41.3532	49.5196	50.9039	50.5613
NOS2	ENSG00000007171	2.97925	2.76626	3.34936	3.0972	3.29804	0	0.00541568	0	0.0137583	0	10.5547	10.262	10.9694	9.98279	10.9185	0.0580077	0.0656654	0.0212397	0.0206943	0.0343591	0	0.00647572	0.00651306	0.00685798	0	0.00766172	0.0267784	0.0126469	0.0116401	0	2.93556	2.90086	3.1836	3.24233	2.73675	0.01531	0.0282365	0.0114812	0.0373877	0.0198352	0	0.0539493	0.026576	0.00642251	0.0211296	0.013201	0.00663381	0
DNAH9	ENSG00000007174	0	0	0	0	0.00133647	0	0	0	0	0	0	0	0.00391504	0	0	0.00790866	0.00805743	0.013031	0.00211607	0.0126481	0	0	0.00199795	0.00420752	0	0	0	0	0.0107122	0	0	0	0	0	0	0	0	0	0.00229382	0	0.0274839	0.0289617	0.0142669	0.0177316	0.0194452	0.0566938	0.0427349	0.0310376
KIAA0100	ENSG00000007202	97.6672	99.4785	97.5886	85.2265	111.5	140.648	136.011	134.719	133.879	139.533	195.759	189.777	186.955	196.812	185.056	126.143	129.87	124.524	120.374	123.985	156.433	166.413	146.178	152.339	153.951	140.215	124.226	121.335	117.258	128.918	314.199	313.622	360.316	334.586	320.962	210.381	198.184	195.253	210.077	225.661	142.248	133.388	138.32	133.622	137.778	148.612	141.519	144.688
SLC13A2	ENSG00000007216	0	0	0	0	0	0	0.0079784	0	0	0	0	0	0.0188018	0	0	0.00949524	0	0.0312905	0.030487	0.0404944	0	0	0	0.0101032	0	0	0	0.037263	0.00857413	0.0190095	0	0	0.0103306	0.00947742	0	0.150365	0.091516	0.169142	0.0771117	0.0681831	0	0	0	0	0	0.0291717	0	0
GAS7	ENSG00000007237	1.44165	1.49333	1.31476	0.98422	1.45815	23.4952	23.3182	23.8168	22.8979	24.3211	45.8116	43.3371	48.7877	46.1731	49.1631	1.19333	1.43288	1.19199	1.25611	1.43309	36.6573	39.075	35.6297	37.1189	37.5616	55.4208	55.3344	56.9593	56.9128	59.3685	8.42248	7.83156	9.50554	8.61577	8.50912	27.0118	25.3841	24.6443	28.8566	27.93	40.9547	41.5219	35.9067	40.4233	31.9345	31.6797	33.9924	33.0693
TRAPPC6A	ENSG00000007255	51.6978	56.0065	53.1971	46.0278	48.4629	42.6089	43.2081	44.9641	43.8859	43.2838	49.518	47.0793	50.6117	42.1355	48.109	23.3709	24.5997	23.3046	23.6432	25.7433	29.6947	29.0978	30.6608	29.5971	31.1151	10.4882	12.1025	12.5218	10.3998	11.1241	36.8507	36.1425	38.7634	36.8056	37.4793	11.4656	10.2977	9.44804	12.6584	9.56904	9.74264	9.05529	7.60235	8.8254	8.20633	16.6225	16.5331	16.048
MATK	ENSG00000007264	24.7918	25.4004	24.5718	25.791	26.2288	50.7281	52.6247	53.0281	51.9926	56.8378	55.4591	49.7066	56.8006	53.6174	59.1127	0.0646066	0.118479	0.156129	0.138291	0.0964349	159.923	161.954	159.741	167.857	169.688	20.2598	20.0109	21.4622	24.2225	21.8589	1.61777	1.5533	1.58857	1.34129	1.55254	19.8072	18.8503	19.0352	20.5823	21.3803	1.5155	1.40603	1.19877	1.19743	1.10136	1.04537	1.01074	0.999706
CEACAM7	ENSG00000007306	0	0	0	0	0	0	0	0	0	0	0	0.0111878	0	0	0	0	0	0	0	0	0	0	0	0	0	0	0	0	0	0	0	0	0	0	0	0	0	0	0	0	0	0	0	0	0	0	0	0
CD79B	ENSG00000007312	0.243129	0.350122	0.305271	0.33176	0.204578	0.0258044	0.272468	0.243489	0.138439	0.134883	8.52548	8.21622	8.98932	8.10004	8.00775	0.021618	0.110123	0.0237465	0.0231367	0.0230486	0.81633	0.49956	0.45875	0.483045	0.76824	6.78425	7.18533	6.1719	6.79326	5.90761	0.639355	0.790016	0.799676	0.733631	0.792451	2.13962	2.40556	3.00368	3.00962	2.59462	0.976639	1.19879	1.22565	1.12016	1.01581	0.951957	1.22376	0.993837
SCN4A	ENSG00000007314	0	0.0035158	0	0	0.00234777	0	0	0	0	0.00361185	2.9091	2.69722	2.54468	2.76674	2.56086	0.0208397	0.063695	0.015261	0.0185864	0.0148125	0	0.00697934	0.0140392	0.0295653	0.0200157	0.140379	0.209242	0.166973	0.213271	0.232942	0.109571	0.126929	0.151154	0.100536	0.11671	0.0385016	0.0182595	0.0340288	0.0322363	0.0249408	0.0120702	0.0218044	0.0107411	0.006922	0.00379548	0	0	0.00778908
ST7L	ENSG00000007341	16.5058	15.9883	16.3268	16.1822	18.1691	9.98261	9.38469	10.1855	10.2556	10.0173	15.8247	16.3488	15.9193	16.3147	14.6239	6.84526	6.98635	6.84172	6.7437	6.63419	12.8368	14.5024	14.1766	12.5017	13.5326	18.6824	16.7199	16.4515	15.7752	15.7562	16.9543	16.6379	18.0793	17.2862	17.8011	16.5904	17.1137	17.111	17.5388	18.0079	13.6752	13.1158	14.1438	13.3348	14.0949	15.4135	13.9976	14.9374
TKTL1	ENSG00000007350	3.90908	4.23483	4.52529	4.13432	4.14905	3.89666	3.64844	4.00248	3.75485	3.72431	0.823358	0.553454	0.65896	0.834435	0.722852	0	0	0	0.0113069	0	3.21308	3.23743	3.56569	3.31613	3.27747	69.7501	68.8137	71.9949	68.8106	72.599	15.1331	14.4272	16.3332	15.4798	15.6952	0.259316	0.342496	0.22583	0.25739	0.260099	2.23955	1.92335	1.93849	1.95808	2.05496	0.69242	0.663293	0.746299
PAX6	ENSG00000007372	0.0439061	0.0869381	0.088205	0.078634	0.0527776	0.372796	0.288665	0.307797	0.250004	0.276059	0	0	0	0	0.00460541	17.9698	17.5482	18.6585	17.983	17.236	0.131482	0.109826	0.165689	0.120463	0.142484	0	0	0	0	0.00390784	0.0269406	0.0525616	0.0382266	0.019483	0.0397519	0.0216377	0.0615706	0.0208626	0.0588792	0.0200237	0	0	0	0.00778027	0.00853219	0	0	0
RPUSD1	ENSG00000007376	142.275	140.026	143.218	136.789	133.94	93.0743	86.5028	87.5416	87.4581	88.4234	100.793	93.7798	101.441	90.1634	100.739	56.8798	58.2695	55.8322	57.5431	58.8366	64.3299	66.6351	62.3627	65.6387	67.9208	65.9728	72.6827	71.5727	70.5349	72.1701	67.0168	70.2781	70.9275	69.6064	67.3408	69.9614	66.2079	66.4071	76.7837	71.4867	84.1284	87.7585	80.5336	89.9352	84.1649	57.9666	62.2525	60.5403
RHBDF1	ENSG00000007384	37.6316	35.3741	39.5092	50.1349	40.2622	33.9593	31.1908	30.9769	30.3844	28.8123	52.6449	52.6865	50.4228	48.366	49.306	49.2165	46.7545	48.26	48.1941	45.837	64.9971	59.6444	68.1644	67.4746	61.49	16.4465	18.6054	15.805	16.7476	14.6836	62.4716	66.3962	56.2474	61.9567	59.3406	23.7962	22.2839	22.9587	22.6944	22.9666	50.7959	48.4233	55.3571	51.8774	60.9802	54.4842	52.6143	52.5646
LUC7L	ENSG00000007392	93.1585	84.9993	95.052	120.537	99.8568	64.0553	63.5663	57.0367	64.6333	62.0562	77.0615	75.3794	73.5857	68.232	71.7768	59.2098	56.6101	58.5117	57.1364	58.7879	37.0578	36.1434	38.5236	39.2043	37.0436	52.182	59.0207	52.8431	55.5588	52.2991	63.5855	66.4098	59.7745	62.2424	66.846	75.1537	81.7498	76.043	75.61	72.6873	65.8545	64.614	68.7132	65.8598	76.0455	50.3707	50.7269	50.4764
CACNA2D2	ENSG00000007402	1.00094	0.84789	0.793039	1.02254	0.910428	2.68141	2.85129	2.66076	2.50428	2.61316	18.6262	17.6924	16.6475	18.236	16.6188	0.13326	0.140616	0.151609	0.0916857	0.0964107	1.64661	1.93661	1.47165	1.5344	1.38048	3.13426	2.87705	2.62883	2.40236	2.59641	6.6578	6.19724	7.38902	6.86902	6.61501	0.0113051	0.0333603	0.0169557	0.011043	0.0146466	4.18859	4.41691	4.83734	4.36307	4.75353	3.59694	3.16932	3.03115
BAIAP3	ENSG00000007516	2.78339	2.23261	2.36762	3.40681	2.47062	2.57119	2.51274	2.05895	2.28071	2.38297	2.35074	2.41861	2.38221	2.36175	2.69654	0.74475	0.928022	0.830666	0.78481	0.769604	6.02803	5.79043	6.14221	6.33949	5.81048	6.76239	7.87244	6.53108	7.22166	6.00984	1.2425	1.27818	1.10945	0.920614	1.00335	4.17771	4.01063	4.3014	3.56245	3.53783	1.11987	1.09092	0.998025	1.07322	1.13938	0.42241	0.371474	0.308337
TSR3	ENSG00000007520	169.123	165.348	169.892	157.922	150.593	159.948	155.363	162.165	153.421	165.112	145.113	138.449	145.222	133.882	146.421	169.061	184.818	175.42	179.811	186.221	132.207	137.76	131.83	134.307	140.536	128.155	136.296	137.73	139.228	138.663	133.471	135.157	139.816	130.348	136.011	150.359	144.302	146.207	159.8	159.821	132.534	135.42	117.391	131.002	113.06	114.58	131.208	128.144
PIGQ	ENSG00000007541	65.6151	57.8873	65.1734	74.3394	68.639	44.0529	40.9979	41.3644	40.4662	41.3518	57.7248	55.222	54.033	50.6874	51.9594	66.6725	67.656	66.9353	65.0301	61.724	54.6886	55.6524	56.9456	55.0857	53.9227	41.3764	43.7784	42.6011	42.5613	37.7868	37.5217	38.9031	36.7029	37.3031	36.9263	62.8555	62.5372	60.7869	59.8922	63.2799	52.1441	52.547	55.8894	52.2363	61.3807	49.7703	49.1725	49.3461
CRAMP1	ENSG00000007545	7.66035	8.22329	7.85275	8.99556	9.01048	7.48081	7.00608	6.91854	7.38589	7.28455	6.50735	6.51098	6.58868	6.34123	6.61904	8.35847	8.37712	8.19533	8.13046	7.92183	6.16711	6.67939	6.52891	6.87829	6.41456	5.44497	6.19522	5.41804	5.72981	5.69816	4.65643	4.96099	5.26466	5.49171	5.20426	5.39039	5.46142	5.36084	5.18784	5.5604	5.35622	5.83501	5.75229	5.41482	5.67801	5.07735	5.45646	5.09411
TEAD3	ENSG00000007866	42.0977	42.5121	43.674	43.4783	42.6137	22.042	19.2769	19.4471	20.1936	20.8266	44.8568	41.7695	43.8547	40.8028	43.9752	14.6167	14.5771	14.4104	13.3796	15.5549	15.0936	15.7164	14.8621	15.0116	14.9718	15.5406	16.2759	16.1396	16.6091	17.2304	26.2775	26.9698	27.716	27.8645	27.1692	19.2218	20.3957	18.7354	19.0115	19.0639	12.3518	12.2156	11.483	12.5386	11.9844	8.68367	9.12929	7.62467
SELE	ENSG00000007908	0	0	0	0	0	0	0	0	0	0	0.0328447	0	0	0	0	0	0	0	0	0	0	0	0	0.0372189	0.0134385	0	0	0	0	0	0.0137936	0.0201836	0	0.0349136	0	0	0	0	0	0	0.0182338	0.0219591	0.0216346	0.0209134	0.0229345	0.0143286	0	0
DNAJC11	ENSG00000007923	94.8846	93.964	97.4026	100.806	99.2699	99.5325	94.835	92.9767	94.8461	98.5214	87.8388	83.3476	89.9934	83.7108	88.7367	63.017	61.3379	62.2633	62.4772	62.2934	90.0279	92.3553	90.4316	95.0405	93.7287	80.0344	86.1791	84.2595	82.7213	82.8324	74.1472	77.4379	80.4288	77.6492	75.0932	86.7839	83.8129	83.5306	89.7633	88.0139	78.8526	77.4268	76.5446	79.4359	76.683	71.3861	77.752	75.1613
FMO3	ENSG00000007933	0.0148074	0	0	0.0126283	0	0	0.0110628	0	0	0.0273827	0	0	0	0.0126817	0	0.0131661	0.0134137	0.0433872	0	0.0140374	0	0	0	0	0.0126455	0.0156509	0.041026	0	0	0	0	0.0126617	0.0286488	0.0131413	0.0268127	0.0104248	0.011536	0.0351797	0	0	0.0228771	0.0137755	0	0.026239	0	0	0	0
MYLIP	ENSG00000007944	53.1662	51.5498	52.6778	50.1835	52.1338	39.8585	40.7593	41.5191	38.1075	38.7711	58.2673	56.6354	58.0475	56.5244	56.6937	3.36214	3.5063	3.83858	3.49446	3.96098	29.4862	31.4129	29.7927	28.8447	27.3169	52.6806	54.8943	53.115	51.6357	53.1326	39.6352	39.5556	40.9574	40.8337	42.376	17.9361	16.9484	16.8748	18.4793	18.4307	47.8554	45.168	44.9098	43.9227	42.5456	50.9417	49.7819	49.7511
NOX1	ENSG00000007952	0.0119892	0.0107907	0.0100356	0.0102248	0.00720581	0	0	0.0109153	0	0.0110855	0	0.0109502	0	0.0102681	0	0	0.0108607	0	0	0	0.0217593	0	0	0	0	0	0	0	0	0	0.0105093	0	0.0115981	0.0425608	0.0108548	0	0	0	0	0	0	0	0	0	0	0	0	0.0119532
E2F2	ENSG00000007968	15.432	16.3874	15.6189	14.2168	14.7413	24.1756	24.4223	24.5685	23.3542	25.5158	20.5117	19.4538	20.672	19.3024	20.9753	3.13558	3.18925	3.11192	2.88124	3.30971	23.583	23.6672	22.7228	23.149	24.6992	33.2485	32.9046	33.1688	33.1854	36.0143	15.2296	15.3633	16.5747	15.4818	15.5656	15.231	13.1654	13.9219	14.6479	14.3219	20.9094	19.8536	19.1891	19.8751	18.5861	17.0225	19.1275	17.7549
PSMB1	ENSG00000008018	83.7606	85.3651	85.196	76.0337	82.5778	85.4943	86.3204	80.3242	82.4442	84.0336	95.0972	94.353	92.2704	91.4381	96.5007	142.661	151.298	135.76	136	150.551	157.155	162.508	154.022	154.205	164.105	115.107	117.233	122.722	111.905	121.028	196.379	194.635	205.819	196.858	196.059	157.625	150.074	147.149	168.72	159.123	106.78	106.566	100.091	106.98	98.8935	132.108	134.185	134.458
SYN1	ENSG00000008056	0.123473	0.0512912	0.0318014	0.0567014	0.142713	0.0504029	0.0851526	0.0951199	0.0721092	0.114167	0.039649	0.00867487	0.0334449	0.032538	0.0199252	0.109787	0.197892	0.0649367	0.108461	0.13506	0.267189	0.110305	0.19628	0.296534	0.243337	0.190741	0.298242	0.140854	0.305036	0.245154	0.0249767	0.00812166	0.0183763	0	0.00859929	0	0	0.0075218	0	0	0.088045	0.0441805	0.0696441	0.0673224	0.138429	0.216213	0.269457	0.227266
JARID2	ENSG00000008083	36.2885	37.2689	36.8929	34.1794	40.3271	40.703	39.1022	41.9579	39.4508	39.987	80.8587	77.1746	77.6795	77.9741	79.6862	17.8062	17.9663	17.9373	16.0267	16.789	6.24961	6.46099	5.97345	6.37629	6.23711	51.7761	50.9443	49.9498	51.9351	54.4665	50.7255	52.1497	55.981	54.7832	52.7152	62.3558	61.2312	61.1005	63.8075	66.0133	45.9113	43.6113	45.8483	42.8934	43.1008	49.8166	46.9446	45.8409
CDKL5	ENSG00000008086	1.29879	1.47708	1.40672	1.29699	1.58242	1.23313	1.1238	1.0578	1.08686	1.12225	1.23159	1.23172	1.19815	1.28293	1.26658	1.29503	1.25173	1.18545	1.14119	1.22338	0.248523	0.226125	0.264712	0.233584	0.258688	1.03945	1.03854	0.948387	0.982831	1.0655	0.380098	0.44885	0.578037	0.401405	0.475246	1.01955	0.937495	0.949697	0.926716	1.03326	2.03065	2.07686	1.7286	1.93752	1.80021	2.02711	2.12847	2.08507
CAMK1G	ENSG00000008118	0.06909	0.0355336	0.0413089	0.0925925	0.0711857	0.219984	0.199098	0.206678	0.224801	0.228152	0.716917	0.739203	1.12085	0.904485	0.828229	1.59722	1.41268	1.38817	1.29616	1.26316	0.0268698	0.0264521	0.0177364	0.00933787	0.0505738	0.229509	0.282578	0.206641	0.380382	0.219618	0.302809	0.210995	0.286441	0.280303	0.214467	0.00694873	0	0	0	0	120.2	111.913	109.553	116.185	101.856	119.612	122.564	123.182
CDK11A	ENSG00000008128	0.75608	0.947186	0.940774	1.35934	1.11764	0.834992	0.816783	0.688362	0.892061	1.02975	1.24544	0.989179	1.07934	1.10257	1.00741	0.645018	0.601617	0.568818	0.447258	0.610216	0.815916	0.730211	0.725241	1.04398	0.811478	0.691157	1.21727	0.85565	0.844957	0.818447	1.14638	1.19694	1.11689	1.24228	1.01756	0.136672	0.175119	0.169921	0.179175	0.177068	1.6338	1.83453	1.39536	1.27642	1.41964	1.37692	1.64568	1.49743
NADK	ENSG00000008130	52.4471	48.7144	53.186	60.0536	52.9115	63.2646	62.1057	61.7387	60.3943	63.3649	86.649	84.5528	88.2186	82.5596	86.1875	46.4703	49.348	46.8151	45.2714	47.3381	78.5703	79.5708	78.5822	79.5775	79.5938	50.2829	54.7503	52.5012	56.5238	54.9407	69.2671	73.9224	71.2279	71.1079	72.1943	55.9091	53.4937	50.7554	57.3308	55.7397	69.2764	67.8698	67.9455	68.5347	70.5439	55.4323	57.8583	57.9313
TFAP2B	ENSG00000008196	0.00541439	0	0	0.00461759	0	0	0	0	0	0	0	0	0	0	0	0	0	0	0	0	0	0	0	0	0	0	0	0	0	0	0.0379684	0.0138895	0	0	0.0196084	0	0	0	0	0	0	0	0	0	0	0	0.00495504	0
TFAP2D	ENSG00000008197	0	0	0	0	0.00890398	0	0	0	0	0	0	0	0	0	0	0	0	0	0	0	0	0	0	0	0	0	0	0	0	0	0	0	0	0	0	0	0	0.0351968	0	0	0	0	0	0	0	0	0	0
DLEC1	ENSG00000008226	0.265155	0.346043	0.381015	0.388197	0.225768	0.206375	0.237721	0.281641	0.104848	0.187964	0.206618	0.145306	0.10504	0.181673	0.111251	0.0943056	0.116096	0.107907	0.0672873	0.0921676	0.437121	0.390847	0.178682	0.363746	0.426466	0.042039	0.155093	0.15035	0.262568	0.2006	0.27891	0.427014	0.20093	0.0823625	0.264074	0.174231	0.103287	0.150491	0.0820568	0.120926	0.180933	0.234344	0.174173	0.250593	0.141699	0.144865	0.17795	0.105744
CYTH3	ENSG00000008256	27.2962	26.8504	26.4887	27.1552	27.0435	55.8165	52.9541	53.9946	50.4031	53.6045	35.4208	31.9356	34.0138	34.4237	35.3355	92.3495	98.1548	94.5594	91.9123	95.5053	130	132.185	127.678	128.08	131.982	44.0845	44.3038	45.057	46.9763	48.6679	45.1741	45.1145	48.1468	46.3072	45.4163	147.6	141.72	140.874	146.718	150.328	34.3093	34.6557	33.0216	34.1619	32.4494	45.9965	44.5637	46.7551
ADAM22	ENSG00000008277	4.06012	3.99529	4.15866	3.76347	5.00416	3.03341	3.23836	3.17308	3.19592	3.22859	5.52781	5.76378	5.84869	6.1125	5.71145	4.67015	4.84972	4.51744	4.54753	4.47757	3.94819	4.30993	3.95325	3.92775	3.71002	8.241	7.55372	7.44838	7.14653	7.02386	1.51463	1.45798	1.61152	1.59728	1.75961	5.19944	5.09456	5.41412	4.65323	5.25552	3.65619	3.61613	3.56569	3.39472	3.81167	2.48648	2.34359	2.41312
SYPL1	ENSG00000008282	144.341	141.481	138.662	119.84	158.648	179.416	182.601	182.667	175.301	176.581	224.849	221.659	215.787	239.284	210.032	114.876	113.562	109.214	108.794	110.333	273.591	284.056	266.467	259.331	272.595	237.423	201.439	201.072	184.835	208.846	293.248	268	296.767	296.965	292.379	120.746	116.198	115.42	121.151	129.096	285.245	256.327	284.328	267.823	285.779	292.163	247.2	263.14
CYB561	ENSG00000008283	64.3592	59.3408	62.0391	59.0319	69.6155	74.971	74.9692	74.2259	73.9349	76.4227	25.2001	25.3576	24.7846	25.1896	23.0456	2.09247	2.26129	1.94488	1.74987	2.06836	15.6059	16.4187	16.7189	16.3333	15.427	46.5956	42.5091	42.0556	38.2334	40.9161	15.6509	14.7298	15.7055	14.865	15.0354	9.9341	8.97402	9.19018	9.47448	9.93301	5.64513	5.58413	5.51035	4.91301	5.73035	2.40312	2.37165	2.25127
SPAG9	ENSG00000008294	83.8432	88.9107	86.5654	81.8066	89.9369	64.819	65.0515	66.6239	64.2095	65.1897	84.8806	84.2052	84.7346	84.2888	84.8807	55.0433	55.755	54.1015	52.5299	53.7616	79.1765	83.1884	79.5635	81.7312	78.8223	69.3916	69.5194	67.9726	68.1754	72.142	106.112	108.087	121.368	114.281	109.341	46.2128	44.4284	44.3222	49.589	48.6589	98.5024	89.6635	89.0679	89.702	82.285	97.8436	98.2126	95.3997
CELSR3	ENSG00000008300	3.30868	3.16881	3.50099	3.54301	4.054	4.09195	3.90551	3.58922	4.08802	3.91922	9.66522	9.39723	8.85055	9.1379	9.23515	18.4331	18.2961	17.7975	17.3551	16.9087	2.8286	2.93071	2.76166	2.94901	2.89544	8.90088	9.74293	8.77262	9.06301	8.69591	1.29224	1.58394	1.58431	1.39451	1.39025	4.30624	4.80306	4.55665	4.31974	4.94982	5.78488	5.89953	6.32755	6.05774	6.65808	5.48581	5.3124	5.23214
AASS	ENSG00000008311	22.8574	21.6697	22.4298	21.357	27.3945	18.9749	18.2541	17.5911	18.2857	17.3447	28.7042	30.7534	27.9597	27.2442	28.3162	9.29829	8.54009	8.62639	8.47271	8.55194	1.57838	1.61434	1.47634	1.53766	1.47018	24.4835	24.4872	21.8828	21.8807	21.7431	7.97315	8.38438	8.78198	8.97084	9.08722	12.3132	12.0373	11.714	11.6441	12.4318	31.0273	28.8181	31.8029	29.2142	33.2289	27.3041	25.8403	25.4717
PLEKHG6	ENSG00000008323	0	0	0	0.00835797	0	0	0	0	0	0	0.0327286	0	0	0.00839335	0.0411186	0.00871389	0.0177556	0.0382875	0	0	1.00494	1.34827	1.00383	1.27024	1.12986	0.0310754	0.00905096	0.0256475	0.0157372	0	1.8985	1.6844	1.83922	1.89606	1.88994	0	0	0.0310447	0	0	0.1287	0.0820555	0.125756	0.0434155	0.0857004	0.160627	0.0717501	0.0879369
SS18L2	ENSG00000008324	16.8438	17.8665	17.8938	17.4019	15.7086	14.6616	14.4592	15.6131	14.6976	15.0935	15.6296	14.6717	15.3454	14.1935	14.1106	8.87548	7.91597	7.97174	8.30492	8.0268	16.7315	17.6429	18.1103	17.6148	18.671	13.4779	13.4993	13.9343	14.84	16.2595	16.0231	15.8144	16.4147	14.8985	15.5776	13.307	14.5404	13.8675	13.9703	13.7447	15.0988	14.1346	13.6149	14.7936	13.7629	9.47007	11.4732	10.6507
MPND	ENSG00000008382	33.8886	34.2415	32.7309	34.4594	33.4585	26.0032	26.3207	27.8093	25.3484	29.3433	43.9069	39.6474	43.4854	39.3455	43.8288	16.9473	19.3195	18.4683	16.4122	19.967	23.5015	24.2162	24.5765	23.9657	24.6336	29.9291	31.8735	32.1827	29.742	33.525	13.7434	13.746	14.2353	12.674	12.7757	16.7568	16.9535	16.0967	17.1088	17.6089	20.6919	21.967	18.9068	21.172	16.9226	16.0481	18.3073	18.5696
MGST1	ENSG00000008394	89.0426	81.0856	83.452	78.6453	98.6809	100.339	102.301	101.241	96.9121	100.396	0	0	0	0.0242674	0	275.171	275.277	269.414	268.32	258.595	73.4229	78.2554	74.1749	73.3448	74.2033	97.574	84.0277	87.8227	76.7931	84.1823	175.191	160.809	175.127	178.417	180.54	0.00997427	0.0110374	0.0673187	0	0.0387671	0.328327	0.276785	0.181796	0.313814	0.385439	0.167706	0.259311	0.197749
CRY1	ENSG00000008405	28.4606	31.0838	29.9871	29.4875	29.6086	24.3154	23.6398	22.5305	22.3079	23.6833	14.832	15.2232	15.2819	14.561	15.4895	38.4149	36.9332	34.3605	35.7484	37.6627	11.4161	11.5441	11.2677	11.4581	11.7147	22.3072	22.3042	20.9428	21.8359	22.854	35.494	36.6783	37.6482	36.6843	36.8266	51.0247	50.4479	50.0785	53.8449	50.294	29.695	26.8769	26.4287	28.2038	25.6446	41.0343	41.3942	41.7343
PGLYRP1	ENSG00000008438	0	0	0.144184	0.073451	0.0258819	0	0.0643456	0.0392058	0	0.0398171	0.0719058	0	0	0.036881	0.0451695	0.0382894	0.117029	0.0420595	0	0.0816466	0	0.0384702	0	0	0	0	0	0	0	0.0383278	0	0	0	0	0	0	0	0.0682062	0	0	0	0	0	0	0	0	0.0788187	0
NFIX	ENSG00000008441	29.5564	30.541	29.4893	23.09	26.6265	50.9653	48.2095	49.0406	50.0657	52.414	51.3914	48.4014	52.9166	52.0065	57.1378	194.919	213.114	196.44	195.112	208.976	141.148	149.887	135.682	136.805	147.108	54.2298	51.7165	53.2194	56.0308	57.2837	35.9338	36.2752	42.2	38.0539	37.5372	6.47612	6.10487	6.55874	7.49818	7.49396	44.1459	45.3426	40.4569	46.1588	38.1875	23.7075	24.8052	24.5084
ST3GAL1	ENSG00000008513	18.1018	16.845	17.8288	14.5326	19.8007	46.8784	45.3568	48.4472	45.5174	45.877	30.6218	29.609	28.6698	29.7969	27.8853	18.2832	16.9345	16.3435	16.6668	16.7031	83.1562	87.2866	80.5817	78.4794	77.3509	341.904	303.827	297.799	281.864	295.838	23.3378	22.1886	25.6157	25.2168	24.5658	0.0802878	0.0615086	0.0764192	0.0723938	0.0920164	50.4483	45.7551	48.854	44.435	47.0204	26.6275	25.3649	26.072
MMP25	ENSG00000008516	0.67706	0.497454	0.653486	0.618666	0.477522	0.417957	0.28389	0.383689	0.295042	0.325791	0.12113	0.113581	0.152048	0.159759	0.101455	1.4006	1.42068	1.40355	1.36093	1.2968	4.35098	4.47468	3.91696	3.95446	4.10646	0.0365117	0.0957088	0.168752	0.171959	0.0983859	0.0423919	0.070892	0.0534673	0.0245257	0.0938264	0.136191	0.123795	0.16414	0.0427608	0.0882224	0.144098	0.179966	0.151977	0.202001	0.208098	0.220181	0.107485	0.0688803
IL32	ENSG00000008517	0.0220771	0.0198702	0.0184798	0.0376563	0	0	0	0	0	0	0.0737282	0.0403278	0	0	0.0231571	3.8082	4.13983	3.94598	3.42447	4.03929	4.44755	4.65453	4.44333	3.69696	4.52491	0.070004	0.224282	0.231106	0.141805	0.137547	0.174168	0.28317	0.0427139	0.0979654	0.0399764	0.0466285	0.154796	0	0.0227738	0.0402736	0.324032	0.205386	0.424938	0.312969	0.278862	0.0201026	0.10102	0.0660323
PKD1	ENSG00000008710	32.83	35.1976	34.7218	45.0009	45.1682	30.3975	29.8825	27.5241	30.7017	28.9561	28.9668	29.0969	25.5925	26.3389	27.4137	31.1503	32.3516	31.804	31.0961	29.3281	60.9593	66.008	61.3728	63.8377	60.4746	12.6599	14.8992	12.8543	13.7457	12.3456	26.5152	31.6663	30.0196	29.3945	27.1625	11.5703	12.1031	12.2006	10.8854	12.3174	32.0234	33.2904	35.4072	32.8207	40.2875	33.2355	33.9479	34.1524
MAPK8IP2	ENSG00000008735	49.1933	45.4555	49.0936	44.3898	49.643	103.394	97.6831	102.718	100.669	104.127	112.871	106.564	108.145	106.861	107.627	0.0665833	0.0726812	0.0470181	0.066171	0.0760603	163.41	172.252	160.884	166.798	169.533	55.2068	50.9948	48.7975	48.9196	50.911	36.768	35.6572	40.2825	39.6234	38.0738	47.0791	46.5467	45.473	49.416	51.6563	243.735	245.422	238.731	231.317	239.609	225.62	213.346	212.527
MED24	ENSG00000008838	86.0265	81.8857	86.761	83.6578	87.7322	88.2222	84.7113	84.2279	84.8854	87.8565	84.5962	82.8385	85.3685	84.2599	85.0145	68.4124	69.9829	65.1129	63.9695	67.2794	72.8531	74.1254	71.909	72.4745	72.3505	52.9284	52.7592	51.4794	51.9868	50.8522	80.3055	85.1307	84.742	82.7784	79.6158	83.8421	80.8416	80.8882	83.3488	87.1243	79.7722	79.5076	82.6363	82.2527	90.0346	49.8799	52.2873	52.2115
RHOBTB2	ENSG00000008853	84.2631	84.5599	84.9928	72.0382	83.6096	50.9522	52.691	50.9735	51.5393	53.7481	35.8232	33.378	36.7832	35.7952	36.6761	12.1253	13.2754	12.1676	11.6858	12.9067	8.4838	9.54931	8.24516	9.21325	8.79144	14.3138	13.8733	13.6621	14.1909	15.1174	15.4929	15.0754	17.3348	15.8538	16.0929	19.8945	17.1363	16.9526	20.1313	19.1041	39.4868	37.884	35.6318	39.5637	36.4596	35.6466	37.2109	36.7125
HEATR5B	ENSG00000008869	17.3472	18.3031	18.8029	17.5868	19.3836	19.0084	19.012	18.9826	17.9684	19.0714	43.3503	41.9963	41.8011	43.054	42.9842	21.931	21.3601	20.4716	19.7117	20.2533	17.8198	18.6932	16.6883	17.0981	17.1153	21.564	21.5494	20.7994	20.1846	20.9789	31.7141	33.0608	34.749	34.8435	32.7687	34.711	32.5386	31.5482	35.2453	35.4216	25.3548	24.0338	24.436	24.9453	24.4181	26.213	24.6961	25.4673
SEC62	ENSG00000008952	46.1531	43.8313	44.1977	40.9986	52.8195	61.2464	61.2565	62.172	60.5233	62.0009	77.6277	80.0017	73.6586	80.7118	70.6588	76.5829	76.1444	73.56	72.3602	72.3591	45.2227	48.2593	46.275	44.5974	44.9565	74.5979	64.103	63.3856	58.876	62.9252	58.6632	54.5779	60.9674	63.3745	61.9582	108.754	113.18	107.772	111.701	116.959	73.0019	68.7843	71.93	66.9408	70.6322	96.4556	86.181	91.2931
RPS20	ENSG00000008988	744.685	821.599	782.06	671.07	717.327	469.829	461.809	468.305	467.928	470.669	252.347	249.541	264.937	255.857	270.496	289.1	301.492	288.173	291.514	309.895	440.487	441.578	445.222	438.958	468.695	130.693	132.181	145.165	135.802	147.362	568.289	550.331	568.855	554.911	555.655	126.118	124.122	121.186	139.301	132.723	359.36	335.55	320.78	337.368	305.538	258.536	275.565	283.792
CSDE1	ENSG00000009307	274.756	297.019	275.974	226.598	278.253	371.232	380.676	375.341	372.066	383.952	393.75	379.225	404.51	410.369	416.8	327.25	339.26	314.804	320.157	336.392	367.466	390.185	369.557	370.92	389.301	319.427	314.976	316.431	313.029	340.667	375.409	366.801	407.101	385.213	382.726	390.132	366.193	366.856	413.511	402.965	362.812	347.319	322.745	354.628	298.855	304.091	316.303	316.037
UBE3C	ENSG00000009335	74.1511	78.7647	74.4964	64.1414	74.6576	121.975	123.062	118.947	118.354	123.089	35.6678	34.3673	36.3626	35.8423	36.3532	67.7047	68.2632	64.9133	64.1033	69.2029	134.09	140.907	129.672	130.802	136.877	108.913	107.241	106.697	105.001	115.815	112.292	109.732	123.57	114.594	112.183	71.2935	66.2466	65.4424	76.5092	74.2479	40.1523	39.037	36.8791	39.1882	33.8565	33.8636	35.3027	33.9764
REV3L	ENSG00000009413	21.2702	23.6365	22.6436	20.4902	25.5144	21.5744	19.9632	20.4613	20.6184	20.6775	21.9977	22.3604	21.1211	22.0821	23.2674	28.1968	25.9815	27.13	24.9832	24.975	44.5614	44.9245	40.811	44.1378	42.3447	19.3604	18.4267	18.2396	18.6094	18.9091	25.0115	26.4653	31.4227	28.7189	25.9118	15.4446	15.7238	15.7722	15.7597	16.4612	31.6934	30.1618	30.547	29.1221	28.1512	38.8927	38.977	38.85
TENM1	ENSG00000009694	0.075683	0.0745038	0.0950268	0.10892	0.127934	0.188263	0.187301	0.20456	0.258117	0.205563	0	0	0.00832815	0	0.0049616	7.13105	6.1511	6.64123	6.70025	5.91466	0.00429245	0	0.00637513	0	0.0242375	0.00249982	0	0.0123791	0.0113936	0.0126302	0.026951	0.0566267	0.0457589	0.0335838	0.0192719	0.0299716	0.0276385	0.0299682	0.0439151	0.0194151	0.105967	0.121016	0.108388	0.113157	0.0666425	0.03015	0.01948	0.01179
PAX7	ENSG00000009709	0	0	0	0	0	0	0	0	0	0	0	0	0	0	0	0	0	0	0	0	0.00445308	0	0	0	0	0	0	0	0	0	0	0	0	0.00871014	0	0	0	0.0038862	0	0	0	0.00913049	0	0	0	0	0	0.00489246
MASP2	ENSG00000009724	0.149027	0.156485	0.166326	0.391878	0.16421	0.144988	0.0927834	0.0113066	0.070714	0.0688973	0.0311055	0.0113427	0.0765282	0.170178	0.0651323	0.0883386	0.0675003	0.109166	0.118181	0.117731	0.180314	0.1997	0.133901	0.129243	0.0530287	0.0787581	0.194981	0.173337	0.109683	0.0884271	0.0326579	0.138052	0.0600691	0.0330648	0.14617	0.0699459	0.0580511	0.1967	0.140919	0.0792923	0.163089	0.19641	0.159359	0.198059	0.229267	0.045233	0.113653	0.123816
IYD	ENSG00000009765	0	0	0	0	0.00212531	0.00750607	0	0	0	0	0	0	0	0	0	0	0	0	0	0.00335223	0	0.006318	0	0.00334547	0	0.00747511	0.00979733	0.00616944	0.0141957	0	0	0.00302372	0	0	0	0	0.00826464	0	0.00364771	0	0	0.0131588	0	0	0.00343583	0	0.00647224	0
FAM76A	ENSG00000009780	8.85945	8.33422	8.77071	8.68901	7.8182	9.55661	8.91658	9.43871	8.32686	8.9006	7.61719	7.4148	8.04661	8.07646	7.34494	5.86262	5.87258	5.20846	5.84484	6.01639	9.17594	9.22356	8.6491	8.73641	9.02096	4.0788	4.27988	4.23581	4.16535	4.61745	3.64398	4.07193	3.64245	4.1808	4.04916	4.73193	4.89121	4.70891	4.7892	4.62317	6.449	6.33214	6.73047	6.34759	6.61341	6.1279	5.78462	6.64162
TRAF3IP3	ENSG00000009790	0.0184666	0.0498622	0.0772884	0.0393726	0.0221979	0.0391989	0.103475	0.0588443	0.0262875	0.0682992	0.0770886	0.177097	0.121924	0.173973	0.164646	0.0738886	0.00836428	0.0270546	0	0	0.0502731	0.0494916	0.0331846	0.0786196	0.094623	0.28302	0.426371	0.443006	0.504113	0.320505	0.0161872	0.0710584	0.0357286	0.0163889	0.117036	0.0585044	0.0503537	0.0438734	0.0476235	0.0757967	0.24251	0.188978	0.203111	0.310871	0.260172	0.117706	0.0337999	0.0736447
POMT2	ENSG00000009830	23.5075	21.5464	23.3333	23.658	25.5023	19.8782	19.2327	19.0622	18.7939	19.0699	34.7945	35.682	33.1989	33.0939	32.2462	13.0864	14.0271	13.5786	13.1683	13.3024	20.9499	19.9152	21.7036	21.4994	19.7295	29.3434	29.8728	27.4866	27.4529	25.8578	20.6957	22.3633	20.359	20.8961	19.8364	22.7798	22.7178	22.1439	21.3755	23.1454	30.1251	29.7652	32.0075	30.8209	35.9031	37.3237	36.5288	35.925
VTA1	ENSG00000009844	14.6751	15.5515	14.5655	11.8385	13.7086	13.2888	13.9192	13.4679	12.47	13.5489	13.2935	11.4954	12.7806	12.8934	12.7444	25.996	26.2243	25.1353	24.1578	26.4719	15.6955	16.2814	15.3995	15.2207	16.093	16.668	16.2477	16.9904	16.205	17.6767	26.1822	26.0444	28.1481	26.1291	26.9246	19.2325	18.4727	18.0906	20.6581	19.0498	16.2853	16.5534	14.8458	15.7109	13.1868	18.4694	18.7183	19.6008
MLXIPL	ENSG00000009950	2.98134	2.80146	3.15477	4.79735	2.85685	0.0398016	0.0840529	0.0426779	0.0444862	0.0693493	0.14872	0.154131	0.140305	0.208765	0.186845	0.475156	0.305744	0.256392	0.36579	0.39106	0.442399	0.527652	0.859219	0.576539	0.736597	0.00990935	0.00865853	0	0.0150548	0	0.115052	0.112235	0.0453474	0.116486	0.118835	0.877859	1.06638	0.898383	0.967114	0.889339	0.1883	0.235493	0.300758	0.215972	0.464579	0.0426841	0.0428995	0.074777
BAZ1B	ENSG00000009954	108.916	114.363	106.711	93.117	112.263	183.166	180.982	180.318	183.544	188.768	138.075	132.706	136.581	136.238	141.371	138.976	141.73	133.342	133.794	140.166	129.698	135.605	127.746	128.03	129.074	147.298	142.312	140.12	144.969	154.762	125.081	128.072	142.724	136.498	129.749	147.799	144.112	139.125	153.946	153.115	122.455	117.25	110.879	118.778	107.706	105.84	108.108	106.685
RANBP9	ENSG00000010017	62.7157	69.0886	66.9615	53.8781	63.1498	87.2556	83.3455	81.2799	82.3724	81.081	98.6142	93.8168	98.1579	95.0253	101.563	38.3803	39.445	37.0202	36.7383	39.2888	65.9216	68.4866	67.141	68.7789	70.371	74.7541	73.3727	70.4287	74.0595	80.8789	77.182	73.6662	83.5487	80.1506	79.1731	68.872	64.6668	66.256	69.8437	71.1248	101.3	96.1555	85.4775	97.5074	83.4087	91.3577	93.7234	98.5832
ETV7	ENSG00000010030	0.0343338	0.0309018	0.0574789	0.0292811	0.0619067	0.10932	0.166733	0.125035	0.21179	0.269841	0.0286652	0.125434	0.0302247	0.0588102	0.0900337	0.366337	0.388779	0.301805	0.343064	0.227838	2.95987	3.09789	3.1466	2.97217	3.09337	0.0907241	0.0792723	0.104828	0.0826998	0.0458379	1.85089	1.43858	1.9098	1.61495	1.80295	0.108773	0.066871	0.0407854	0.0354173	0.0939492	0.265226	0.0638826	0.0472039	0.136891	0.11676	0.0937896	0.172815	0.0513461
SPRTN	ENSG00000010072	25.7511	26.1995	25.3557	23.0355	25.2031	22.7302	23.668	22.1032	21.6902	23.6993	16.1997	15.4528	16.3194	15.444	15.9046	14.4875	15.9008	14.3075	12.8967	14.8453	18.8826	19.6145	18.6346	18.1546	19.9942	30.3056	31.0453	30.4824	29.0049	31.8481	26.9128	26.4221	30.0657	29.1108	28.5965	14.6676	13.8551	13.5209	14.7665	15.2367	10.4293	10.3685	9.5871	10.2694	8.39021	14.111	15.1308	15.3137
EEF1AKNMT	ENSG00000010165	106.927	100.654	103.818	97.1511	104.848	95.6541	95.9625	97.7207	94.2926	98.5663	77.9662	75.5853	77.7454	75.7224	73.6926	50.9339	50.9571	52.4211	49.378	53.5665	52.4424	55.8243	53.3889	56.242	53.0251	93.8434	94.9898	92.5901	93.1777	98.3199	102.591	100.714	109.402	105.019	105.907	68.0075	62.8653	59.366	69.5872	68.5811	39.3489	38.7898	35.8519	37.6403	35.4465	52.284	52.8627	54.079
DYRK4	ENSG00000010219	6.93258	6.60022	6.65315	7.58117	7.34767	5.00412	4.65034	4.42834	4.2092	4.51461	7.58505	7.48072	8.20279	7.43769	7.72133	5.31076	4.82824	5.46053	5.02769	5.12338	3.7966	3.4712	4.25309	3.13836	3.40583	4.92439	5.17197	4.80394	5.61105	4.95117	3.59383	3.26678	3.16393	3.21686	3.2733	7.9246	8.26839	8.36072	8.16061	9.162	6.50704	5.87735	6.04672	5.77909	5.89397	7.35618	6.59172	6.12211
ZNF207	ENSG00000010244	38.683	40.5201	41.4348	42.67	43.5437	31.7534	31.1304	29.9759	30.3047	30.6033	27.8427	27.6335	28.5683	27.4876	28.0861	36.1492	34.3085	34.5807	33.4415	34.3196	21.5355	21.9917	22.288	21.7322	21.5725	28.3483	29.8912	28.4915	30.5865	29.1485	31.7744	34.7417	32.321	31.9143	31.8266	27.5978	28.2092	26.8231	29.4111	28.404	28.5761	28.1099	27.7576	29.9189	29.0546	33.1787	33.3075	32.7906
UQCRC1	ENSG00000010256	213.304	211.767	214.821	190.391	211.839	305.044	306.044	319.849	309.093	322.096	504.545	468.761	497.634	477.198	496.442	252.869	259.981	240.484	248.169	256.864	291.483	292.929	274.334	285.083	291.224	361.407	353.002	354.825	364.148	388.905	221.156	212.798	231.735	222.979	219.376	531.287	500.561	497.659	554.358	548.42	535.702	513.288	494.21	522.631	461.035	407.549	420.347	427.462
STARD3NL	ENSG00000010270	57.8387	58.908	58.5095	48.7362	57.8976	68.1366	66.5267	67.9164	64.5842	67.1155	42.7844	43.2903	39.8515	44.6251	40.8132	51.2272	52.3193	49.8394	49.2982	49.8462	110.229	114.018	111.39	110.215	112.395	64.1152	56.9934	58.7627	56.7785	61.188	88.7713	83.4214	88.2234	85.0258	88.4256	58.8647	58.2663	57.4641	59.9481	60.863	48.0389	45.6943	47.2375	44.7975	43.645	59.4069	53.4893	54.6278
CD9	ENSG00000010278	0.164063	0.0820353	0.0991833	0.101053	0.0712158	0.00967374	0.0136193	0.0165965	0.00864987	0	34.0385	34.3563	32.2716	34.7922	28.978	46.154	48.2112	45.7844	45.7276	44.8362	25.1029	26.5122	24.2491	22.8084	23.1415	0.346818	0.202027	0.302142	0.248816	0.389396	25.5586	24.2156	24.9442	25.4159	26.6465	48.8072	46.8589	48.0445	49.249	50.954	0.211229	0.178069	0.125313	0.2988	0.123986	0.207487	0.166827	0.172658
HHATL	ENSG00000010282	0.0498177	0.014946	0.0139001	0	0	0	0	0	0	0	0	0	0	0.0142221	0	0	0	0.0810951	0.0158025	0	0	0	0	0	0	0.0351037	0.0153363	0	0	0	0	0	0.0160642	0	0	0.011691	0	0	0.0171299	0	0	0	0	0.044139	0.0161349	0	0.0455912	0
NCAPD2	ENSG00000010292	109.701	113.471	109.419	94.0371	110.827	165.388	164.429	169.636	163.367	171.334	103.549	99.7678	104.132	104.463	105.173	115.678	118.461	108.034	104.875	116.87	94.8934	100.446	89.3979	91.5856	93.7875	156.564	155.476	150.495	147.753	161.838	115.668	114.591	126.699	123.099	117.904	136.617	126.447	124.523	135.873	140.295	181.909	173.834	170.17	176.92	172.297	190.886	179.439	185.046
IFFO1	ENSG00000010295	63.7707	59.2158	69.3165	93.4361	66.4465	41.4592	38.27	36.6465	38.9705	38.6457	58.4583	57.9753	56.0491	51.1097	56.8095	21.1379	19.336	21.7804	20.8537	19.3489	62.3867	55.1454	70.2511	66.7147	60.6115	37.7124	50.7042	40.936	47.5308	36.4949	66.167	76.4828	61.2385	66.4865	69.0323	54.8525	57.7232	54.469	50.7233	50.2248	79.3125	79.5908	85.7431	82.0294	95.6035	94.3122	95.9968	93.6418
GIPR	ENSG00000010310	5.23068	4.17578	5.60045	7.59273	5.43164	0.665425	0.682547	0.782826	0.637496	0.770187	3.35756	3.48488	3.21696	2.61577	2.81845	0.461903	0.413796	0.472391	0.468783	0.466998	0.268217	0.560101	0.32995	0.389793	0.260065	0.132536	0.157166	0.156266	0.1654	0.159436	0.141319	0.107223	0.207948	0.14308	0.251385	6.04717	7.50118	7.07184	6.37511	5.9719	0	0.0249975	0.00820937	0	0.0174053	0.0163112	0.00819677	0.00892975
PHF7	ENSG00000010318	4.84489	4.4251	5.13532	5.34214	4.91062	7.7892	7.99972	7.3081	8.29789	7.87266	11.2494	11.9659	11.5964	10.8645	12.2838	5.99022	6.07693	6.23002	6.35649	5.57132	6.73789	6.92767	7.04489	6.91621	6.85509	9.07517	11.0936	9.34065	10.9448	9.82358	0	0	0	0	0	14.0676	13.5793	12.8274	14.5498	13.6626	15.9117	16.2289	15.5686	16.3831	15.0138	15.2579	15.6366	15.1055
SEMA3G	ENSG00000010319	2.47913	2.26979	2.33075	2.29656	2.76719	0.6416	0.606753	0.57817	0.47518	0.5646	6.36239	6.61441	6.53115	6.38019	6.13595	0	0	0	0	0.00578869	0.127447	0.136375	0.109729	0.109763	0.104294	12.8823	11.9668	10.6855	9.30041	10.2283	0.337208	0.375942	0.307167	0.303475	0.309595	0.859789	0.865805	0.91396	0.673986	0.768603	2.41039	2.45407	2.47937	2.4941	2.65208	0.667215	0.743229	0.639229
NISCH	ENSG00000010322	50.5481	48.5831	53.4216	70.0538	57.8811	61.5601	57.0352	56.496	58.8465	57.4981	35.4177	36.1742	34.6506	32.0027	34.1917	61.5094	58.5417	63.753	59.4097	56.6065	54.2842	56.0214	62.7295	61.1615	54.274	31.6229	39.2363	34.1727	34.6643	29.5555	33.3139	37.4295	33.5404	34.7051	34.1719	20.8869	21.9012	21.6267	20.8985	20.4123	37.8549	38.156	40.2717	39.6209	45.1998	33.1325	34.3583	33.4991
STAB1	ENSG00000010327	0.153827	0.197291	0.183486	0.209902	0.104011	0.106121	0.103433	0.129545	0.0474444	0.0924512	0.138061	0.0772729	0.142187	0.121863	0.104879	0.164131	0.202055	0.12395	0.0988096	0.102079	0.191938	0.281714	0.183133	0.254683	0.256167	0.373955	0.522093	0.499858	0.574309	0.561341	0.171919	0.266361	0.193452	0.0955632	0.177572	0.617298	0.524306	0.447693	0.523647	0.624369	0.08021	0.121641	0.0916451	0.112441	0.100888	0.0770381	0.0316746	0.0498435
FUZ	ENSG00000010361	70.5751	62.2817	68.9264	63.2888	63.4885	56.3093	55.4299	57.0897	51.9234	54.4723	75.1561	74.9659	73.2807	73.3183	77.322	2.02376	2.10977	2.11962	1.66223	1.95697	31.4616	32.9743	31.6108	31.1983	33.6915	48.7667	52.6324	52.0078	49.9074	49.9379	72.9526	76.2804	76.9948	75.3648	77.0284	58.2824	54.323	54.1865	60.6443	62.4575	26.4143	27.2313	26.9097	28.4044	28.9894	22.8456	24.8823	23.6244
SLC6A13	ENSG00000010379	0.0557375	0.050166	0.0816474	0.0237675	0.117249	0.0591566	0.0208211	0.0634317	0.0264477	0.0386524	0.046535	0.0127268	0.0245334	0.0477362	0.0584643	0.0123898	0	0	0	0	0.0758692	0.0871381	0.187801	0.0659156	0.0951996	0.0147282	0.218774	0.060778	0.100691	0.0620111	2.1253	2.68093	1.81978	2.25071	1.93024	0.412027	0.466801	0.584865	0.503094	0.54652	0.0107642	0	0.0127718	0.024692	0.0270784	0.0126882	0.0765132	0.0277851
IDS	ENSG00000010404	1.17047	1.46616	1.20533	1.2006	1.09511	1.96372	2.09152	1.7907	1.62991	1.74052	3.03575	3.04546	3.11948	3.01421	3.27394	4.1629	4.65294	4.10922	4.27546	4.35831	5.83635	5.97199	5.37759	5.51778	5.9425	1.56449	1.47103	1.4421	1.60826	1.48568	1.42792	1.50989	1.57197	1.42429	1.24909	0.815543	0.692522	0.926938	0.854725	0.854813	2.75602	2.94864	2.68387	2.93295	2.79823	3.68447	3.63313	3.62517
PRSS3	ENSG00000010438	0.0331396	0.0596539	0	0.0282627	0.0199178	0	0	0	0	0	0	0	0	0	0	0	0	0	0	0.0314162	0	0	0	0	0.0849036	0	0	0	0	0	0	0	0	0	0	0	0	0	0	0	0	0	0	0	0	0	0	0
ZNF200	ENSG00000010539	7.72826	7.77744	7.97372	8.26283	8.50289	10.7412	11.0508	11.2307	10.4035	11.0655	12.1719	11.2536	12.1488	11.2193	12.7682	10.427	10.4308	9.67028	9.57012	10.3857	9.42784	9.14851	9.46197	9.23324	9.61584	12.3051	13.5755	13.5205	13.4328	13.5365	15.0189	16.3939	16.9994	16.7134	16.4225	12.5161	12.8136	11.7306	12.5788	12.1487	13.3451	12.9573	13.6805	13.4877	12.4808	10.2528	10.162	10.4851
CD4	ENSG00000010610	0.0399979	0.00899994	0.00837017	0.0596955	0.0420698	0	0.0448245	0.0546233	0.0284688	0.0462291	0.34229	0.255722	0.176055	0.214101	0.272706	0	0	0	0	0.00947947	0	0	0	0.0189207	0	0.0528455	0.07388	0.043615	0.1124	0.0800999	0.00876518	0.00855052	0	0.0088744	0.00905337	0.0140798	0.0233708	0.015838	0.010315	0	0.00772451	0.0465134	0.00916521	0.026579	0	0.0182104	0.0183023	0.0299084
LRRC23	ENSG00000010626	10.3424	10.6014	10.8816	10.566	10.9644	6.3269	6.7074	6.6697	6.18549	7.12233	18.0641	18.0558	18.4937	16.9465	20.3595	7.28013	6.97791	6.5589	7.53529	7.42148	5.81691	5.64628	5.9047	5.43598	5.36689	8.59718	9.10394	8.7715	10.6249	10.0042	4.9893	4.91317	5.50623	4.84431	5.26714	7.87542	6.36479	5.55989	7.44589	6.51824	10.9438	10.1228	9.18324	10.5952	8.53122	10.6273	11.6668	12.2089
BTK	ENSG00000010671	2.35798	1.99335	2.24124	2.31168	2.28475	2.19856	1.85223	2.34742	1.97632	1.85424	0.193187	0.251593	0.271596	0.150989	0.184922	0.0783778	0.0698706	0.0538094	0	0.0626735	0.0599934	0.0295304	0	0.0729717	0.0376395	0.722068	0.773391	0.768961	0.690052	0.676685	5.25422	5.64375	5.71332	5.97487	5.51675	1.17912	1.02152	1.14311	1.46625	1.23618	0.859687	0.922568	0.646354	0.634569	0.706602	0.862851	0.736116	0.703072
HFE	ENSG00000010704	0	0	0.00493057	0	0	0	0.00440076	0.00536277	0	0	4.13097	4.71817	4.37128	4.88333	4.38057	7.45286	7.54503	7.45603	6.93385	7.00795	0	0	0	0	0	0.0124518	0	0	0	0	0	0	0	0.00522759	0	0.00414695	0	0.0046648	0	0	5.53764	4.7401	5.35031	5.02059	5.69467	3.51312	3.51468	3.2652
SCMH1	ENSG00000010803	31.7179	31.2394	33.8842	34.7576	33.0589	35.4553	32.6423	34.7661	33.6269	33.8914	27.9289	25.7597	28.5115	27.1568	29.3815	25.045	25.7488	25.0018	24.2812	25.015	38.7321	40.1136	39.2072	41.5006	41.6531	29.8493	33.0637	31.7429	32.494	32.3787	23.1944	24.423	26.1922	24.1348	25.0037	14.8954	14.7962	14.1106	15.0012	14.8627	25.6358	25.0691	25.3798	27.1106	25.3001	23.8936	24.8287	24.4785
FYN	ENSG00000010810	19.7738	19.741	19.5485	17	18.9204	26.1331	26.0683	26.0975	26.2861	27.9263	59.869	56.7595	61.151	59.2696	60.4252	49.9512	50.6092	50.6671	48.4783	50.3092	24.3421	25.2699	25.1287	23.5655	24.4941	79.9501	79.2881	79.0636	79.4897	84.2878	50.7614	50.3087	53.8581	51.2447	51.2586	44.1066	40.8403	40.6165	42.512	43.576	55.7835	54.8905	51.5606	53.371	47.8814	80.5457	81.629	81.1868
HIVEP2	ENSG00000010818	5.5707	6.45811	5.80523	5.0697	7.226	5.42214	4.99979	4.91958	5.34722	5.1424	7.92413	7.93032	7.96465	8.59979	8.37434	15.6406	15.0676	15.0464	14.5906	15.4166	19.0707	19.5426	17.0338	17.9905	19.0191	9.52429	9.44198	8.91321	9.37245	10.2599	9.97927	11.172	13.5592	12.3018	11.474	7.30037	6.47797	6.869	7.15099	7.2932	7.97275	7.34825	7.26195	7.54223	6.74153	10.1699	9.80402	10.002
FMO1	ENSG00000010932	0	0.0175341	0	0	0	0	0	0	0	0	0.016265	0.00889659	0	0	0.0102172	0	0	0	0	0	0	0	0	0	0	0.0102956	0	0	0	0	0	0	0.00942298	0	0	0	0	0	0	0	0	0	0	0.00863038	0	0	0.026743	0.00971146
ELOA	ENSG00000011007	38.0721	41.3689	38.4543	33.7255	38.4407	55.3061	55.863	54.1744	54.3982	56.3044	62.2686	58.929	63.0787	62.5485	63.1471	28.3239	27.7796	26.7795	27.1276	28.2916	52.0165	54.9335	51.8645	53.4472	53.8474	46.4933	45.9185	44.7764	45.4104	48.8386	50.9456	49.2578	54.0779	54.0426	51.5494	36.7323	33.1633	32.8492	37.7297	36.1236	47.2823	45.468	43.7822	45.8971	42.2802	42.4236	45.377	44.4394
LYPLA2	ENSG00000011009	158.074	161.322	165.283	152.448	145.676	168.72	164.032	164.662	160.224	176.419	161.96	149.655	163.943	151.464	161.582	84.1952	86.2351	85.5096	83.8284	87.7694	128.808	139.916	127.721	131.539	137.734	178.687	178.917	183.865	186.655	189.239	132.644	134.339	143.104	139.378	137.512	130.665	118.196	119.957	135.824	133.721	120.295	123.292	112.377	120.692	106.646	103.491	114.645	114.597
CLCN6	ENSG00000011021	29.4651	25.7693	30.2975	37.384	33.3653	25.3134	22.8228	22.3501	22.8757	21.5672	24.2161	25.6606	23.5221	22.5458	23.0522	13.5039	13.4686	12.6706	13.4633	12.2161	8.01365	7.40054	8.6205	8.52893	7.6664	12.2354	12.8111	11.9214	11.7636	10.0429	17.3041	19.5703	18.3636	18.2069	17.5201	17.3135	18.1086	17.1558	15.7783	16.2676	29.2529	28.107	32.1382	28.9943	34.8688	47.793	46.5129	45.3227
MRC2	ENSG00000011028	1.16217	1.20434	1.20039	1.19119	1.36175	77.1708	78.3401	79.0117	78.5093	78.1832	0.440638	0.311622	0.43176	0.369828	0.363472	75.4916	79.7224	75.8537	75.0828	76.7931	39.5097	41.4197	38.3295	36.2084	37.6921	0.0394433	0.039388	0.0325538	0.0171213	0.0379592	39.2301	40.3982	42.1342	41.9331	40.0131	0.0187661	0.0290729	0.00844378	0.0219972	0.0194502	0.00823641	0.00495958	0.0195452	0.0283404	0.0155397	0.0339801	0.0292728	0.0106301
NME1-NME2	ENSG00000011052	0	0	0	0	0	0	0	0	0	0	0	0	0	0	0	0	0	0	0	0	0	0	0	0	0	0	0	0	0	0	0	0	0	0	0	0	0	0	0	0	0	0	0	0	0	0	0	0
SLC6A7	ENSG00000011083	0.0084106	0	0	0.00717287	0.015165	0.00892653	0.00628368	0.0076573	0	0	0.00702197	0	0	0.00720323	0	0.00747832	0	0.00821465	0.0080037	0.0159464	0	0	0	0	0	0	0	0.00733695	0	0	0.0147449	0.0503431	0	0.0298571	0.00761482	0	0.00655243	0.00666068	0	0	0.0194913	0.00782451	0	0.0521632	0.0245162	0.00765841	0.00769705	0.0419267
TSPAN9	ENSG00000011105	36.2094	32.8502	33.9232	30.8085	39.4894	42.8554	42.2364	42.5486	42.2961	43.5511	18.611	18.7103	16.6365	18.6927	16.6485	17.3931	19.8163	18.8163	18.3398	17.9891	12.726	12.4841	12.6321	11.9997	12.2233	16.5227	15.1016	14.4428	13.7235	14.604	31.9748	30.4377	32.1622	33.4688	32.0681	15.942	14.844	15.0501	15.2523	16.6841	14.6696	14.0835	15.175	14.6003	15.8194	20.1308	18.5539	18.8486
BTBD7	ENSG00000011114	15.7406	17.3548	16.3701	15.3639	17.9295	16.0127	15.2017	15.0802	15.6438	15.3087	14.2902	14.1952	14.2572	14.9713	15.3708	17.055	17.5884	16.1708	16.6694	17.044	16.4855	16.7259	16.1477	16.207	17.1515	21.0256	21.4457	21.0914	20.7979	21.9016	16.2249	16.1517	18.2656	17.0903	16.0915	9.5822	9.32102	9.28059	9.88021	9.44747	14.1842	13.4581	13.4677	13.8984	12.5125	15.3191	15.3171	15.2182
APBA3	ENSG00000011132	12.5971	12.1644	12.9705	15.3807	13.0815	10.5756	10.1189	10.3259	10.1847	10.3741	13.1825	12.3834	13.1103	12.5828	13.8379	8.85345	8.18818	8.33086	8.17155	8.41925	36.7613	36.9973	37.3395	37.2809	38.2715	16.4993	18.9285	17.1844	18.0742	17.0734	8.47027	8.88238	9.22986	8.66494	9.07351	16.5656	15.8052	15.7766	16.4357	16.7966	15.7993	15.3632	15.8331	15.7629	17.0493	10.5364	11.6137	11.0215
MKS1	ENSG00000011143	17.7547	17.4109	18.3714	19.9727	18.9777	21.3396	21.1375	20.2511	20.5407	20.854	22.9419	22.4162	22.1395	20.2282	21.7957	10.7305	9.75335	9.51917	9.56324	9.84928	8.5826	7.89427	8.83675	8.49319	8.48748	12.9041	14.8266	13.7853	15.1874	12.7815	7.25329	7.92929	7.80448	7.19929	6.87582	20.2204	19.5931	19.5479	20.7636	19.8703	13.1955	12.8989	12.9794	13.5491	14.2694	11.4804	12.3437	11.7149
ABHD5	ENSG00000011198	7.53291	7.51023	6.71013	6.31146	7.19417	10.5358	11.3591	11.2016	10.5785	11.5997	8.12935	7.86824	7.98398	7.98433	8.58956	19.2392	19.9244	19.3518	17.8582	20.747	8.13612	8.58029	8.32986	8.49333	8.57091	9.57389	9.7685	9.27713	9.70757	10.2797	5.87164	5.82134	6.06245	5.62815	5.53325	6.48234	6.51873	6.75859	7.52724	7.31704	16.017	14.6531	14.7424	15.6582	13.0226	12.2617	13.2136	12.674
ANOS1	ENSG00000011201	3.60605	3.85004	3.62951	3.11688	4.10653	2.6858	2.96682	2.73811	3.06195	2.90679	7.70344	8.10722	7.31715	8.03566	6.47256	13.5783	13.3708	12.4959	12.9021	13.5495	0.00441612	0.00869494	0.00437253	0.0046041	0	0	0	0	0	0.00433137	1.76176	1.76855	1.81248	1.92192	1.78003	0.0650963	0.0113739	0.0346855	0.0251002	0.0577041	0	0.00452735	0	0	0	0.00443124	0	0.00485186
AKAP8L	ENSG00000011243	51.9802	45.3735	51.0255	67.06	54.3778	38.2142	36.1559	34.8755	36.5376	36.9091	60.8703	61.6479	60.567	56.5244	61.7964	38.3527	36.8308	37.7998	36.8172	36.7661	38.2377	37.8281	38.6715	39.0824	38.2713	42.0657	49.8359	44.8798	46.23	40.3888	60.7977	68.996	58.0114	63.2244	63.8013	127.389	134.339	125.457	115.37	116.462	64.3891	63.2369	66.5088	66.1413	75.3539	44.9851	45.1375	42.1606
MBTD1	ENSG00000011258	22.8223	23.9065	23.7035	22.2553	24.2606	11.9784	12.8476	12.2517	12.4094	12.0959	16.2597	16.5625	16.2238	16.6015	16.5056	10.5454	9.54949	10.4459	10.0479	10.1174	6.54931	6.69626	6.19874	6.60228	6.67307	11.6948	12.4491	11.3921	12.1415	12.0734	14.162	14.8405	16.0251	16.0835	15.2502	12.3987	12.7285	12.6868	12.844	12.5905	9.62714	8.67569	9.60486	9.77305	10.2979	9.95075	9.25727	9.30886
UTP18	ENSG00000011260	120.264	127.023	118.666	108.04	120.925	121.914	120.873	123.253	123.092	123.356	166.324	158.78	165.201	162.349	166.702	78.769	82.0027	75.6675	74.2812	81.794	103.176	103.924	98.7846	103.586	102.913	106.604	105.756	108.768	108.355	114.562	143.384	139.205	153.161	146.944	148.701	68.1697	67.8898	66.2314	73.0773	72.161	141.387	129.618	122.355	126.109	111.026	151.876	158.353	157.785
RNF216	ENSG00000011275	41.9671	42.7786	43.1426	45.0494	43.367	58.1022	58.5526	58.7347	56.8108	61.0509	59.801	56.4976	59.1566	58.6417	62.6591	64.2693	67.3428	64.3242	62.4816	64.4449	132.09	141.621	129.217	132.13	136.788	48.6139	47.0202	45.4953	48.3905	50.7351	53.4593	53.0617	59.4422	56.0411	55.5085	41.5917	40.3798	38.4723	44.1789	41.6581	46.9654	46.3288	45.2185	47.9661	45.6586	37.3584	38.5226	38.3
TTC19	ENSG00000011295	41.7121	39.7825	40.2189	36.2839	46.5171	45.6704	44.3789	44.6922	43.8759	45.4532	51.5633	49.7883	50.9646	53.2254	50.128	77.2362	74.7281	77.6361	74.2461	71.4912	24.4909	26.9534	25.9775	25.5803	26.5197	41.7198	37.3969	37.3215	35.9744	38.2993	68.6421	66.1216	69.2987	70.1749	68.5201	35.6557	34.5127	33.3318	36.1554	36.5631	51.0102	46.4614	50.8548	45.4171	47.215	64.7683	59.6509	61.1298
PTBP1	ENSG00000011304	343.458	351.138	346.552	309.984	334.828	378.078	357.89	364.977	355.94	372.676	259.451	246.071	259.245	262.277	267.868	314.46	324.008	306.042	304.613	323.829	287.621	304.047	285.171	296.275	302.82	412.83	411.863	409.184	410.374	424.705	286.028	288.314	307.222	294.393	283.558	373.994	345.989	346.189	385.882	383.168	340.698	333.843	322.422	339.77	314.04	263.352	270.799	269.509
DPF1	ENSG00000011332	10.0809	9.94671	10.1064	10.8156	9.52775	6.52392	5.5979	5.98511	6.07905	6.3297	12.4248	12.0439	12.4856	11.5042	12.4472	11.5869	12.5199	11.5396	11.7113	12.5745	3.05323	3.15606	2.93008	2.92609	3.06124	7.29033	8.16281	7.52964	7.39777	7.19866	4.03825	3.56312	4.19375	3.74402	4.1593	9.49327	9.4365	9.36694	10.4524	9.04145	6.31786	6.91038	6.38126	6.74181	6.58864	6.49266	6.5728	6.36064
SYT7	ENSG00000011347	6.85673	6.90385	6.97493	6.13179	7.48182	2.88677	2.93314	3.12898	3.39362	3.32983	1.92582	1.71777	2.09371	1.82385	2.03911	2.11472	2.12776	1.68454	1.6774	1.91487	1.17862	1.04728	1.10637	1.01335	1.22443	0.557144	0.510185	0.489257	0.477394	0.581755	2.02563	1.88948	2.52514	2.25671	2.54657	0.118753	0.082132	0.103526	0.0783002	0.0692339	1.06196	0.976846	0.865784	0.77714	1.03663	1.14426	0.918483	0.824037
LARS2	ENSG00000011376	13.756	13.1674	13.2289	11.1779	14.6081	15.8525	15.8693	15.7862	15.2803	15.8107	18.9599	18.1809	18.7842	19.5974	18.2447	14.7536	14.4292	14.0015	13.847	13.9668	14.179	14.853	13.3576	13.0001	14.007	13.1607	11.7125	12.0847	11.5514	11.5495	10.606	10.4241	11.9279	11.6617	11.092	21.6334	20.2874	19.5125	21.908	22.515	22.7223	21.5615	20.8591	21.3734	19.7452	14.4928	13.6552	14.0656
PIK3C2A	ENSG00000011405	43.3664	47.4469	44.1826	39.6867	48.006	53.134	51.9552	51.1158	52.5746	52.0978	44.9966	45.3726	45.683	47.0785	46.6775	60.729	55.2612	56.7692	54.8635	56.0738	72.2294	75.2847	68.9293	70.2517	71.7753	37.5445	33.9588	33.5438	34.3428	36.8136	32.2344	32.8932	39.4029	35.0896	34.1062	32.587	32.0993	31.7991	33.4384	34.1435	37.5109	35.1661	34.3917	35.34	31.3053	37.8041	36.2076	35.4107
PLAUR	ENSG00000011422	12.1764	11.5899	13.6321	16.5054	13.4986	6.31094	6.25343	6.10325	6.05633	6.16339	8.47435	7.86962	8.26858	7.31452	8.1837	182.236	182.782	169.069	176.585	175.392	120.429	123.158	115.854	110.398	112.105	8.48663	8.65713	8.0285	8.27121	8.14082	7.71872	8.43649	8.28028	8.28547	8.09252	8.03924	8.06997	8.6682	7.07149	7.46178	3.39383	3.24158	3.1069	3.69123	2.35518	2.48304	2.42624	3.00193
ANLN	ENSG00000011426	101.815	98.3136	97.5998	79.8516	105.48	170.138	175.693	173.065	167.756	175.465	120.155	118.313	117.939	120.508	108.844	332.607	331.368	309.564	307.612	311.951	308.366	324.194	302.028	301.263	306.017	212.396	195.121	192.472	181.816	196.107	114.396	108.465	122.876	121.713	113.711	221.842	210.876	210.634	222.939	242.234	279.777	267.271	284.031	282.024	286.77	397.977	346.187	364.338
WIZ	ENSG00000011451	53.9917	55.4679	54.7982	47.1716	50.9706	35.9629	34.6351	34.8431	34.7161	35.424	21.5148	20.351	21.2638	20.0915	21.9131	41.3526	44.2541	41.7066	41.065	44.0474	28.3597	29.9221	27.6744	29.1849	29.7194	29.7367	30.8176	30.7071	31.1062	31.6713	22.3061	22.7345	24.4891	23.981	22.1088	32.3271	30.8728	30.0234	33.3823	33.5675	27.4228	29.5221	27.9914	29.8145	27.8899	18.9423	21.3633	20.4055
RABGAP1	ENSG00000011454	30.5373	30.0385	32.7018	31.6129	32.8744	39.9389	39.8187	36.6763	38.9962	39.1817	34.0365	33.7552	34.8171	35.5174	34.7508	59.9539	61.0097	57.657	57.6544	59.1333	24.5485	25.691	24.4051	23.4992	24.0945	27.8367	27.429	27.3379	26.5412	27.3755	18.1597	17.9869	20.6741	18.4674	18.9063	21.9683	19.8176	19.7964	21.2761	21.3559	12.6074	12.5265	12.532	12.6451	12.5601	13.931	14.2195	13.7475
DCN	ENSG00000011465	0	0.0120179	0.00745128	0	0.00267509	0.00944779	0	0.00810444	0.00844783	0.0082308	0.0445921	0.00813032	0.0156727	0.0190596	0.0280117	0	0.0201598	0.00869434	0.0127066	0.00843881	0	0	0	0	0	0.0940882	0.0781012	0.0737712	0.0750456	0.059422	0	0	0	0	0	0.072071	0.065883	0.056397	0.0550959	0.0690149	0.33351	0.256724	0.236612	0.319425	0.320023	0.417439	0.317714	0.630125
QPCTL	ENSG00000011478	34.1768	29.258	32.0825	33.1778	36.059	16.1374	15.4889	14.5412	15.4463	15.9569	40.8612	41.5274	41.436	40.8243	36.89	14.2715	15.572	15.0268	15.4781	14.0612	36.6334	37.0011	33.9206	34.5645	34.9569	12.1366	11.6255	11.9551	10.451	10.5512	35.7125	35.5227	34.6878	36.2976	35.3548	33.805	32.2413	31.6752	34.15	36.0909	19.1605	19.7277	19.767	20.1074	22.0616	18.3948	17.4141	17.8018
PPP5C	ENSG00000011485	61.3029	59.7476	59.9121	56.2859	59.6179	70.4	66.771	70.6144	68.4509	72.9154	75.1498	70.411	76.8673	70.9624	75.8216	49.8456	51.3681	47.7915	47.9916	52.2169	78.083	82.2001	78.6542	80.1296	82.8342	23.4779	24.7666	24.2127	23.2591	23.8159	70.7942	69.685	74.0597	72.0178	72.5786	45.2525	41.8909	41.643	45.9481	45.0535	42.9125	42.1241	38.7221	41.7822	38.5394	35.2856	37.2721	36.6388
CEP68	ENSG00000011523	11.049	12.1245	11.7026	10.104	11.7973	12.4684	12.4392	12.7141	11.7171	11.9699	16.9405	15.773	16.6828	15.5014	17.365	18.4479	19.2185	18.6171	18.344	18.9963	10.0503	10.293	9.86143	10.2346	10.0819	16.7706	16.4103	16.8846	17.9744	18.7095	17.238	16.9146	18.9578	17.2942	17.0294	24.0908	23.5479	23.2879	26.6487	26.6972	11.4412	11.4521	10.522	11.591	9.93925	11.2042	10.7559	10.3191
MAP4K3	ENSG00000011566	54.6189	57.8188	55.7333	49.6701	54.2376	42.6448	41.6315	40.6281	40.3805	41.8208	72.1597	67.1716	73.2438	72.5225	73.2773	30.2857	31.3141	29.9086	28.4981	31.4432	40.6612	43.0387	40.4937	41.6667	41.6594	40.1272	38.5956	37.8792	37.3596	41.2143	99.8783	100.06	109.941	103.47	102.213	74.6385	72.6987	70.8698	76.9759	75.4723	45.4198	42.6014	42.1717	44.2304	39.5188	39.8719	40.5751	39.7228
ZBTB32	ENSG00000011590	0	0.0673559	0.0125285	0.0510587	0	0	0.0335469	0.0408803	0	0.0138392	0.0749769	0.0136703	0.013176	0.0769123	0.0627982	0	0.0271172	0.0584744	0.0569729	0.014189	0	0.0133711	0	0.0141604	0.0127821	0	0.013823	0	0	0	0	0.0127985	0	0	0.0135512	0	0.0466422	0.0237064	0.108078	0.0273038	0.0115621	0	0.0274371	0.0132612	0	0.0136287	0	0.0298447
TYROBP	ENSG00000011600	0	0	0	0	0	0	0	0	0	0	0	0	0	0	0	0	0	0	0	0	0	0.0439305	0	0	0	0	0	0	0	0	0	0.0420492	0	0	0	0	0	0	0	0	0	0	0	0	0	0	0	0
TMEM159	ENSG00000011638	24.2292	23.776	25.253	20.1039	24.3415	19.0545	21.1567	20.42	20.0237	21.2984	37.7465	36.5752	34.1271	36.3719	35.3686	33.3775	33.8072	33.9852	33.3366	36.2562	40.8439	43.2904	39.5035	38.9212	42.3462	19.5628	18.896	18.8318	18.0216	20.1574	7.66944	6.97804	7.37348	7.28715	7.79973	15.98	14.8388	13.7914	15.1178	14.5797	31.3377	30.6492	30.0267	29.3834	29.6891	21.5873	20.8186	19.7613
GABRA3	ENSG00000011677	0	0	0	0	0	0	0	0	0	0	0.145693	0.166972	0.065837	0.149454	0.174325	1.41123	1.39261	0.990169	1.25733	1.50462	0.738993	0.957634	1.00049	0.880513	0.738037	0.421589	0.291629	0.34795	0.226844	0.214485	10.438	9.72049	11.7847	11.3424	11.0069	0	0	0.00658081	0	0	0.545632	0.371072	0.563616	0.463839	0.605555	0.401028	0.380237	0.3811
BRCA1	ENSG00000012048	30.002	32.1401	30.9547	27.3214	32.8427	51.3377	52.3338	50.6932	51.0938	51.2431	35.9656	36.4262	35.7184	36.8437	36.7352	25.4719	25.4154	24.527	23.1349	24.5854	27.5985	28.3458	26.4934	26.6228	27.7669	41.2057	40.0015	39.1447	40.9175	43.6342	44.3665	45.2415	51.1012	47.8224	46.558	39.7671	39.4809	39.0571	42.3479	41.7249	38.1627	36.2839	35.3749	37.1681	33.6008	38.7251	36.802	37.8393
ERCC1	ENSG00000012061	57.1692	58.8041	59.9837	58.3748	53.3788	49.5962	47.2554	47.925	45.5628	48.789	64.5293	58.4122	64.4578	59.8815	65.4553	63.4761	66.4929	60.79	62.3544	63.6052	40.2928	39.7792	37.0657	37.586	40.146	35.8778	36.9656	37.6003	38.1495	39.4151	35.2748	36.1546	33.5789	33.8165	34.425	34.2773	31.6888	33.0984	35.6762	35.7015	24.4372	26.7941	22.5691	25.75	23.18	25.2312	27.6293	27.4462
CD22	ENSG00000012124	2.75644	2.45576	3.12577	3.61355	3.12309	2.11507	2.07329	2.25521	2.03261	2.10955	9.85066	10.1553	10.0095	9.89757	9.35761	1.97065	2.15113	1.65535	1.94959	2.37473	0.794348	0.773681	0.794876	0.766489	0.660073	3.98632	3.76695	3.29003	3.50663	3.26561	4.63648	4.99274	5.02676	4.81821	5.61517	59.267	58.09	56.9774	56.8877	61.3173	10.5099	10.0235	10.5326	10.3217	10.9664	5.56252	5.19857	4.79999
SEMA3B	ENSG00000012171	7.79159	6.53631	7.26052	8.15769	7.95936	40.2931	38.0009	40.7023	39.7741	38.4861	52.429	47.9995	48.6349	48.6045	46.8254	27.2576	28.0816	29.0706	29.9502	25.3902	4.7446	3.91587	4.93975	4.2261	4.05268	14.6844	13.9115	12.6461	10.8266	9.91875	12.5607	12.7057	12.1551	12.1567	11.5527	7.94381	8.09598	8.31064	7.71176	7.81836	7.61872	8.08668	8.22254	8.8782	8.22932	12.0247	13.0033	12.7495
MBTPS2	ENSG00000012174	44.9152	43.8671	43.3513	34.2158	49.2337	46.1167	46.911	46.6656	44.7283	45.6032	82.2465	80.4651	78.2484	84.6976	74.5219	42.7344	43.9783	41.3499	41.564	39.6742	80.9525	83.0307	77.2955	74.0953	79.7178	77.0021	64.2879	64.3697	59.531	66.2054	76.9851	73.6608	84.0349	83.8453	79.4048	50.6107	48.2939	48.3116	51.639	56.0235	82.7095	78.3013	83.1445	75.9543	82.1117	103.317	88.4757	89.09
PRICKLE3	ENSG00000012211	11.3554	10.9763	11.6509	11.5542	10.5291	24.8565	22.542	24.4208	22.9296	22.855	25.1814	25.3357	25.3799	24.0097	27.4719	1.19299	1.05732	0.788401	0.799297	0.765229	31.7057	33.5321	31.3339	31.6621	32.9493	69.385	70.9026	70.9017	78.088	75.0586	20.0318	21.2668	22.4238	22.2466	22.083	14.361	13.5037	13.3812	15.0783	14.4069	19.6	19.8293	19.6463	19.2329	18.8871	20.1633	20.3449	21.2506
LTF	ENSG00000012223	0.0224097	0	0	0	0	0	0	0	0	0	0	0	0	0	0	0.00996285	0.0710518	0	0.0533139	0.0318665	0.0203359	0	0.0100676	0	0.00956895	0	0	0	0.00899638	0	0	0	0	0	0	0	0	0	0	0	0	0	0	0	0.0108871	0	0	0
EXTL3	ENSG00000012232	71.5631	69.4179	70.13	59.2398	81.4888	124.779	123.564	125.328	119.891	124.343	78.2907	74.3659	73.9916	76.6401	71.0051	21.2485	21.3873	20.8126	20.0603	20.2289	29.979	31.5944	28.721	28.0796	28.5661	39.2775	33.4535	34.2208	31.2356	34.2183	40.3805	38.8864	45.6179	43.3151	40.8222	63.3047	57.0211	57.5158	61.3433	65.5331	86.0617	81.0793	83.9018	79.5017	83.1202	84.3174	73.0678	76.9659
NR1H4	ENSG00000012504	0.0105716	0.0285445	0.00884904	0.0270475	0	0.213181	0.150065	0.173245	0.110358	0.0977479	0.052957	0.0386218	0.10237	0.054324	0.110888	0.00939976	0	0	0	0.0200436	0	0	0	0	0	0.145259	0.11716	0.0922207	0.0424396	0.141138	0.0185333	0.00903971	0.0102267	0.0281464	0.0669993	0.0148853	0.016472	0.0251161	0.0109052	0	0.163329	0.0786792	0.0968957	0.0936654	0.0513588	0.0288784	0.0483735	0.0526992
ELOVL5	ENSG00000012660	352.561	338.624	339.704	289.985	379.394	409.057	418.623	423.015	389.963	414.861	235.553	232.125	227.557	244.37	224.908	145.742	139.054	139.303	134.944	139.364	248.913	256.403	239.45	232.677	243.917	121.809	105.191	102.536	97.416	106.527	320.432	300.822	331.326	330.633	321.936	220.638	215.03	216.686	220.848	228.943	366.276	342.474	366.293	346.953	376.292	402.513	349.484	363.993
ALOX5	ENSG00000012779	0	0	0	0.0103222	0	0	0	0	0	0	0	0	0	0	0	0	0	0	0.0115178	0	0	0	0	0.0114508	0.0103363	0	0	0	0	0	0	0	0	0	0	0	0	0	0	0	0	0	0.0221871	0	0	0	0	0
KDM5D	ENSG00000012817	0	0	0	0	0	0	0	0	0	0	1.76038	1.7789	1.43931	1.77521	1.7384	0	0	0	0	0	0	0	0	0	0	0	0	0	0	0	0	0	0	0	0	0	0	0	0	0	30.892	29.9639	32.3504	31.5687	35.5615	40.9328	42.2554	40.9834
CALCOCO1	ENSG00000012822	23.3731	21.6682	23.4802	28.8961	23.4256	16.3338	14.95	15.2748	15.6606	15.9022	19.3188	19.9567	18.5305	17.8856	18.416	55.0081	53.9618	55.8403	54.1492	52.5189	8.05106	7.41051	8.83087	8.36427	6.33395	11.108	14.2228	12.1783	12.6068	10.9451	9.28953	10.7998	8.58773	8.89326	9.16673	12.8254	13.2125	12.6652	11.924	11.4441	14.6708	14.3221	15.2586	15.1137	17.0693	15.1492	15.4207	14.7424
UBR7	ENSG00000012963	42.888	44.3891	42.6927	35.5569	39.1976	57.1417	58.9342	56.7627	54.2322	59.2614	43.9082	42.3353	46.2126	43.3975	45.2241	26.9848	26.3462	25.585	24.82	27.6373	40.1543	43.5135	40.84	41.3105	43.7504	69.191	68.8304	69.7491	67.5664	72.5466	39.2997	36.3376	40.7968	37.9928	38.2455	30.9621	28.1305	28.5054	31.0095	31.1677	46.767	44.7701	42.8208	45.2203	38.5855	47.419	47.0913	47.4396
MAP4K5	ENSG00000012983	33.7831	34.9568	34.8761	34.0313	35.91	25.1566	25.7747	24.0602	24.328	25.2086	20.149	20.0919	21.0611	20.707	21.5925	40.6746	38.7422	40.0816	37.4365	37.0416	57.8868	60.5868	59.5869	58.8043	58.5781	37.0402	37.4439	36.0533	38.4687	38.2341	23.7871	25.1116	26.8829	25.0843	24.9076	17.3787	17.7453	17.4514	19.1174	18.0596	30.1693	30.4446	26.2896	30.589	26.0716	36.5079	37.7765	36.7011
EHD3	ENSG00000013016	0.259073	0.250237	0.296198	0.161668	0.212677	0.637114	0.519299	0.563784	0.635644	0.549203	18.6755	16.8059	18.3343	18.335	18.6379	34.9073	37.1438	35.0116	34.287	36.9897	0.366982	0.519335	0.36336	0.466297	0.280607	2.26411	2.24677	2.44743	1.99385	2.37335	20.311	19.8676	20.9544	18.321	17.6263	34.4057	31.3238	31.6062	34.3121	35.1171	16.4254	17.4416	13.4598	17.1316	13.4765	15.1841	14.9831	15.3969
PSMC4	ENSG00000013275	139.736	145.433	144.394	128.689	137.464	199.557	191.019	197.976	189.917	200.178	258.291	240.488	261.341	249.193	253.16	213.007	218.416	203.625	196.941	213.476	213.638	213.454	201.206	208.787	211.117	168.585	169.78	172.498	169.414	187.817	332.539	319.773	339.113	325.159	326.696	243.27	225.297	221.71	252.501	246.095	150.617	148.87	140.026	148.341	135.502	133.617	145.347	144.134
MAN2B2	ENSG00000013288	18.1848	16.5271	17.3543	16.5664	20.1333	18.4577	17.5138	17.6385	17.7636	17.7784	23.9641	22.4351	22.2602	23.5104	21.1211	26.6594	27.601	26.1364	25.142	25.4843	26.1974	27.378	24.4341	24.267	25.1196	7.94045	6.59891	6.43979	6.26646	6.25757	8.31284	8.18694	9.19703	8.99481	9.02601	23.8422	21.6878	21.6989	23.1061	25.3591	29.5354	28.5549	30.1277	28.9938	31.1205	34.3542	30.8659	32.5942
SLC7A14	ENSG00000013293	0	0	0	0	0	0	0	0	0	0	0	0	0	0	0	15.0302	15.3484	15.8229	14.3465	14.0153	0	0	0	0	0	0.00317803	0	0	0	0	0	0.00257106	0.00872601	0.00266845	0	0.00846731	0.00468492	0.014287	0.0093049	0.005485	0.00232269	0.00559445	0	0	0.00292148	0	0	0
CLDN11	ENSG00000013297	0.0663273	0.0298486	0.0740265	0.103705	0.112949	0.105594	0.024777	0.0100644	0.0104909	0.0306641	0.0369176	0.0403863	0	0.0189353	0	45.0767	43.7916	45.7469	44.1829	41.7405	0.0200631	0.0395024	0.00993253	0.0418342	0.00944057	0.0701056	0.0408376	0.0578603	0.0798812	0.0885513	0.20349	0.132338	0.139021	0.186404	0.180155	0.0311307	0	0.0262636	0	0	0.00853953	0.0308526	0.0101322	0.0391778	0.0751872	0.0402636	0.0202334	0.0440854
SLC25A39	ENSG00000013306	313.796	321.009	328.303	342.912	302.175	215.695	203.073	203.594	199.457	204.111	235.659	221.062	239.8	224.252	238.602	173.292	179.591	173.954	177.431	188.11	226.677	228.633	229.914	232.293	238.022	180.197	193.483	191.13	193.813	192.07	243.635	238.21	247.392	236.273	232.621	184.274	171.518	172.358	189.342	186.911	209.61	205.788	206.68	212.864	206.484	198.878	213.725	212.38
MVP	ENSG00000013364	13.3419	13.0027	13.0875	10.7562	12.6485	23.7629	24.1645	23.4493	24.6803	24.0655	114.463	106.444	112.414	111.99	112.919	325.27	353.625	321.42	333.034	341.163	295.2	306.096	289.683	298.042	305.03	34.021	34.4821	34.7709	33.4674	35.6619	154.612	152.109	168.08	159.462	158.865	38.4529	35.17	35.3466	37.6762	36.6888	46.5002	45.9349	43.4504	44.9941	44.7952	36.1899	36.3057	35.3331
NUB1	ENSG00000013374	44.08	45.5381	45.5396	39.0349	42.0833	59.1125	59.7559	59.1041	58.4715	60.1573	40.5213	37.5882	39.8413	41.071	41.1555	37.9103	37.2812	35.91	35.1505	38.087	49.4903	51.7416	50.8281	48.3171	51.547	43.8805	42.9205	42.546	43.5668	45.4466	36.8739	36.8967	38.2135	37.5609	39.144	38.6096	36.8646	36.8042	40.1411	38.4994	26.9344	26.5525	26.3429	27.8799	23.1914	29.8633	28.8666	29.2132
PGM3	ENSG00000013375	12.4682	13.0004	12.9094	11.9508	13.001	40.9021	42.2255	40.7896	40.7329	41.4812	10.7865	10.5998	10.7994	11.1036	11.5947	24.7187	24.2932	24.5318	24.2502	24.8378	21.1086	21.8827	20.7606	20.8399	21.0901	7.97811	8.79141	8.09838	8.34763	8.0127	24.0301	22.8069	25.3117	23.8666	23.4943	25.9595	25.9563	25.2928	27.5859	27.1822	14.2536	13.1111	12.8392	14.5975	13.0746	19.0071	18.3411	18.7512
RWDD2A	ENSG00000013392	1.74728	1.91481	2.09907	1.84888	1.98364	5.57198	6.06173	6.1201	6.04163	6.15569	2.57316	2.37163	2.57073	2.29318	2.16368	7.12787	7.02013	7.15812	6.87424	7.07044	6.48181	6.38828	6.883	6.98731	6.45228	2.84717	2.82397	2.82971	3.02011	3.24711	4.83589	5.10482	4.78132	5.21203	4.52616	6.85114	6.92599	6.72651	6.90928	6.8471	3.30566	3.37145	2.95091	3.22523	3.1125	4.47104	4.07904	3.79054
CLK1	ENSG00000013441	99.2965	95.042	102.608	144.403	117.675	66.2606	67.0285	60.11	61.809	60.309	68.4213	72.8536	66.6387	67.2084	66.9606	76.8311	69.4346	73.2571	69.2867	62.653	28.7623	28.9859	34.2766	30.8588	27.6847	59.8898	72.5969	60.6462	66.2112	57.5711	41.1706	48.2484	40.3519	40.4099	44.5205	54.2638	57.7747	54.3864	51.3621	50.1133	31.9802	29.1861	31.2897	27.6699	28.9219	41.5041	38.2867	38.5646
POLR3B	ENSG00000013503	21.1079	22.3043	20.3287	17.1625	20.9002	26.6419	27.249	26.1518	25.5583	27.3144	23.7386	23.1065	23.1117	23.7646	23.1115	23.201	24.2581	21.9047	22.4727	23.541	13.8368	14.7677	13.5169	13.1501	14.03	32.6566	29.5644	30.4241	28.043	30.8338	23.5369	22.3809	24.7346	24.1731	23.8951	26.1137	23.2302	22.2055	25.3454	23.7403	19.059	18.4301	17.2759	18.3273	16.338	14.0966	13.9476	14.6571
ANGEL1	ENSG00000013523	25.31	23.4132	24.4201	28.0771	28.3652	10.3313	10.4995	9.91235	9.69203	10.4295	35.5075	33.5715	33.5913	34.3349	32.5425	6.81953	6.73886	6.57292	6.36024	6.06813	18.3627	18.7933	17.5959	17.5294	16.8032	48.3835	45.1468	42.8552	40.476	42.7186	15.2404	15.1581	16.1109	16.3515	15.4021	15.6509	15.239	14.9154	15.6033	15.5587	35.2946	33.6536	35.0326	33.9976	37.4065	42.018	37.1373	37.4743
RNF14	ENSG00000013561	40.7284	43.874	42.4092	35.9629	41.0765	52.6817	51.4662	51.4503	49.1112	52.2725	54.903	53.5313	56.7497	56.9028	54.2438	49.8874	51.4748	50.2263	49.6183	52.6056	47.8869	49.7673	47.6809	47.5016	49.1139	47.439	47.5396	46.6527	48.7549	53.0354	54.89	53.917	60.094	56.897	56.4785	95.4471	89.5978	88.3788	101.13	96.8132	55.2044	52.0554	49.2432	53.1221	44.8962	52.7361	52.0353	53.2252
DNASE1L1	ENSG00000013563	17.5045	15.8277	17.1467	17.3143	17.6543	19.4496	19.772	20.0431	18.478	19.6246	55.6736	52.8229	53.9646	55.5221	53.2007	41.3123	43.7788	41.7567	42.8932	41.6632	110.907	113.674	107.991	106.844	111.999	32.9001	32.1546	31.3446	29.9479	30.8077	40.3896	40.2152	39.0736	38.8509	38.1203	13.2727	13.424	12.8832	13.5087	14.1911	47.3546	45.2803	48.9125	45.7911	46.7401	39.9721	39.1442	39.4816
DDX11	ENSG00000013573	77.9999	69.6913	79.2836	101.656	80.4047	68.354	63.2859	60.1351	63.0497	62.7512	98.9822	97.6486	92.8474	87.2326	94.8541	38.6279	36.3364	36.8915	37.2485	36.0008	32.0797	31.6135	35.2806	35.1488	30.6443	44.8394	54.9482	49.6187	51.7094	46.6543	43.6471	51.5114	42.5342	44.6762	44.1052	50.079	53.0315	48.3131	47.3563	46.448	133.467	135.023	141.247	136.545	160.522	145.693	152.826	145.733
HEBP1	ENSG00000013583	38.3923	40.3471	39.6836	33.0332	37.2103	42.699	43.4627	41.7446	38.6441	41.7236	43.6542	38.4648	44.1103	42.4569	46.0879	38.6592	41.079	37.744	37.4098	39.9242	56.4643	58.2096	58.9449	53.6488	57.9249	24.6391	24.7611	25.264	25.1697	25.4071	29.5327	28.1881	31.947	30.335	31.2153	26.6533	24.7923	24.9788	28.8501	29.1751	31.8227	30.6677	27.9719	32.3343	27.5922	38.1994	38.4193	37.8335
GPRC5A	ENSG00000013588	0.0138963	0.0125072	0.00775467	0.0197521	0.00278401	3.92807	3.56106	4.42386	3.77168	3.78614	0.119887	0.0846136	0.0407772	0.05554	0.0534457	74.148	76.5121	78.8563	74.7288	69.886	1.0971	1.34488	1.1487	1.06491	1.03246	0.0440636	0.0299457	0.0323263	0.0409101	0.0577187	3.42285	3.56083	3.26665	3.35039	3.53958	6.71789	6.81686	6.2215	6.3551	7.1149	0.0500955	0.0301651	0.0297194	0.0328327	0.0315051	0.0168713	0.0211955	0.0184727
MAMLD1	ENSG00000013619	2.65062	3.00187	2.76552	2.26055	2.85776	2.13325	1.83015	2.05867	1.66903	1.9688	2.10811	1.8874	2.15645	2.0119	2.24005	19.0276	19.1636	19.1159	19.0016	19.4353	41.7741	44.1996	39.0818	43.3086	43.6902	0.0199167	0.0232036	0.0164379	0.00504309	0.0391332	2.5712	2.28802	3.12317	2.51404	2.44532	0	0	0.00497424	0	0	0.0727813	0.058434	0.0748416	0.133563	0.109853	0.0686322	0.0689785	0.11272
CD6	ENSG00000013725	0.00937529	0	0	0.0479735	0	0	0	0	0	0	0.00782738	0	0	0.00802943	0	0.0166722	0	0	0	0	0	0	0	0	0	0	0.00865853	0	0	0	0.0739623	0.0400838	0.117903	0.0748839	0.0679058	0	0	0	0	0.00855134	0	0.0348879	0	0	0	0	0	0
TACC3	ENSG00000013810	135.794	129.847	132.477	139.497	133.831	179.968	179.007	177.138	178.597	184.392	145.584	138.285	143.099	132.448	143.285	125.246	125.087	122.482	120.727	125	108.44	110.623	111.195	113.379	111.208	236.055	260.603	245.64	250.988	248.291	106.101	110.997	115.611	110.843	107.573	219.292	212.603	206.377	223.99	221.224	151.908	149.076	152.115	151.248	150.464	141.723	150.365	146.758
UFL1	ENSG00000014123	15.4029	15.0191	14.8438	14.2129	17.6046	20.1533	21.5171	21.2157	20.3824	20.3057	20.4131	20.9671	19.0595	21.7247	19.3197	35.23	34.5007	33.6325	32.0068	32.1516	48.5318	51.5542	49.4854	47.806	48.0386	28.5116	23.8533	23.3364	22.5039	24.1759	43.3887	40.7529	45.5669	45.9462	45.2006	76.5078	74.304	74.1318	77.2273	81.8805	40.1655	36.4045	39.9994	36.5693	40.461	60.5949	52.7467	53.9174
POLA2	ENSG00000014138	5.61765	5.82266	5.73206	6.43438	6.29771	5.68833	5.39893	5.34164	5.29854	5.48856	5.35094	5.03654	5.08164	4.99541	5.19765	4.73488	4.97981	4.99103	5.09209	5.04007	3.91897	3.86573	4.05807	3.91487	3.82769	5.25569	6.34816	6.25137	6.16814	6.1638	7.73699	8.12129	7.82288	7.26078	7.23585	2.76787	3.27067	3.20888	3.22138	3.23287	9.0779	9.07579	9.09149	9.10091	10.0306	11.0138	11.4316	11.5189
ZC3H3	ENSG00000014164	54.5715	53.0271	55.3571	48.115	52.2497	104.607	102.468	105.632	103.799	107.46	32.803	30.5884	33.3319	32.0048	33.5056	40.8955	41.5043	41.316	41.6746	42.6031	26.5332	27.4701	26.7237	27.2745	27.1041	87.1953	85.3423	87.321	90.8648	90.188	81.4174	81.9826	85.7489	84.9225	80.5657	29.9455	28.8445	26.781	31.5948	30.5558	39.2822	40.1951	36.7811	40.0983	38.3116	32.7113	33.8235	33.827
CAPN1	ENSG00000014216	119.415	121.109	119.127	110.469	118.057	139.365	137.017	141.604	138.35	146.808	159.706	149.428	159.933	154.047	158.138	297.337	317.474	294.741	294.939	313.277	169.579	177.057	162.526	169.582	180.108	152.657	145.569	148.168	150.46	158.033	124.991	125.791	134.529	132.081	127.106	88.7103	82.0641	81.7768	88.8891	90.3926	137.099	131.764	123.542	133.087	122.056	156.063	158.713	158.269
ACP3	ENSG00000014257	0	0	0.00804053	0	0	0	0	0	0	0.00888169	0.0240592	0.0175465	0	0	0	0.333096	0.365467	0.15011	0.19196	0.23676	0.0610173	0.034325	0.0345229	0.045439	0.065626	0.0101529	0.00887131	0.0251384	0.0154248	0.017099	0	0	0	0	0.00869682	0	0.00748348	0	0	0	0	0	0.0176085	0.00851074	0.00933326	0.0087466	0.00879074	0.0191537
MDH1	ENSG00000014641	278.894	279.806	276.946	235.499	258.388	361.014	358.99	362.081	337.35	361.633	482.479	475.991	482.248	507.633	479.622	298.873	304.713	279.773	271.778	299.436	403.229	430.201	396.505	397.976	422.633	510.653	492.201	509.806	517.54	549.971	433.199	417.239	466.727	434.571	456.811	1102.57	1029.13	1054.11	1147.11	1131.2	670.425	625.159	622.436	652.169	606.846	668.203	657.327	655.96
SLC30A9	ENSG00000014824	40.7914	41.6331	39.2456	32.9956	40.2905	51.903	52.5409	49.5712	49.24	51.4051	49.4846	48.442	50.7095	51.4016	51.9804	46.6138	47.8222	45.0295	45.2288	47.5041	53.8572	56.5771	55.0678	54.5494	57.0163	47.9248	46.649	46.0649	44.9989	48.3686	37.9891	36.179	41.3987	38.976	38.4052	54.2431	49.7016	50.0487	55.9722	56.4119	26.005	24.2639	23.2208	25.0805	21.5017	30.6847	31.5457	31.3486
MTMR11	ENSG00000014914	8.88483	7.61787	8.8158	10.6441	9.20069	11.5955	11.4575	11.7462	11.1932	11.1171	1.09244	1.20344	1.05522	1.03444	0.911794	20.9582	19.2138	21.0377	19.2088	19.179	14.0162	14.0026	16.8869	15.8074	13.8547	4.54557	6.15206	5.26821	5.319	4.35708	5.60648	6.72889	6.1785	5.6601	6.10562	0.605545	0.848306	0.731886	0.660726	0.659336	2.17708	2.69848	2.67538	2.27812	2.80057	2.23294	2.80525	2.2898
COX15	ENSG00000014919	16.9899	18.0029	16.8751	15.1926	16.94	26.1764	24.8886	25.5503	24.1652	26.0608	30.328	28.638	30.0304	31.2614	31.109	23.6004	24.2914	22.8161	22.5763	24.6508	22.6011	23.7605	23.6198	22.8808	24.1115	18.5087	17.4375	18.0306	17.7583	18.0026	33.5471	32.1502	35.1582	33.4272	34.5348	22.2925	21.807	21.2553	22.6969	23.3639	19.4082	18.3378	18.7446	19.0219	16.7083	16.5963	16.3694	16.1291
CCDC88C	ENSG00000015133	19.0943	19.5578	19.2686	18.0514	20.8955	11.5853	11.3786	11.0381	11.425	11.3977	12.316	11.7807	11.5868	10.9149	12.1302	4.46347	4.4556	4.73662	4.27156	3.92471	18.8506	20.3181	18.6792	19.3001	19.8871	22.072	23.1544	22.5817	22.8057	22.6284	10.8834	11.4941	12.8425	11.9546	10.7639	8.87818	8.97158	8.29131	9.00978	9.58279	7.76506	8.18587	7.63379	7.90382	7.75363	5.29094	5.93735	5.96295
YAF2	ENSG00000015153	8.68277	9.54369	9.19645	7.83367	8.44828	8.50407	8.42731	8.28101	8.0867	7.93982	7.19425	6.48199	7.02727	7.05196	7.55092	10.4658	11.1234	10.8066	10.643	11.4307	3.06264	3.54962	3.4518	3.22698	3.43414	9.79089	10.4064	10.8056	10.2721	11.0249	5.64924	5.97652	6.27506	6.30912	6.22506	8.71645	8.20501	8.34056	9.77776	8.14347	6.88302	6.44658	6.34584	7.13633	6.17476	5.82479	6.02394	5.8646
ZMYND11	ENSG00000015171	42.8597	44.9993	43.6247	38.1448	42.767	60.8456	60.1425	57.1564	57.2382	61.1405	36.7826	35.6689	36.2197	37.6332	38.2338	55.9358	56.8966	53.8175	53.2244	56.5756	58.0424	61.2234	58.7003	59.6469	62.1282	35.6771	36.134	35.3005	37.3989	35.7793	25.8719	25.8239	28.6779	27.2564	26.4419	18.3381	17.5968	17.7733	19.4623	19.2341	30.2573	28.2364	26.7156	28.3864	24.1529	29.0878	30.0263	31.2522
WAS	ENSG00000015285	1.11685	1.08023	1.11627	1.37898	1.30244	1.16767	1.1084	0.971293	1.0599	0.909371	0.320097	0.304498	0.293489	0.271253	0.402154	0.459473	0.543619	0.683806	0.491753	0.632103	3.01024	2.82942	2.9356	3.09106	3.06068	0.405238	0.400271	0.436246	0.629043	0.459933	0.175342	0.0997779	0.11288	0.221908	0.105646	0.08215	0.0909065	0.0792072	0.0859775	0.0912267	0.115893	0.170586	0.244459	0.22154	0.210557	0.136608	0.167808	0.28253
DPEP1	ENSG00000015413	0	0.0309716	0.0432065	0.0146736	0	0.0730444	0.102837	0.0469939	0.0816416	0.0954531	0.0143649	0	0	0	0	0.0611939	0.0155863	0.0168048	0.0491198	0.0978654	0.0156134	0	0	0	0	0.0727431	0.0317805	0.0150093	0.0276288	0.0306276	0.301637	0.514937	0.382822	0.198507	0.264821	0.0121132	0	0.0136258	0.0709945	0.0156935	0.0265824	0	0.0315403	0.0152444	0.0167177	0	0	0
BID	ENSG00000015475	35.2053	35.8875	35.7084	30.608	33.9754	23.306	23.4813	22.7513	22.7064	22.7671	26.4341	24.9668	26.2156	25.1384	26.8657	28.8582	29.1686	28.0356	28.3157	29.737	10.1908	9.97776	9.61807	10.0234	10.1226	0	0.0225712	0.0213198	0.0392451	0.0435047	15.2638	13.5211	14.7056	13.5561	13.5972	20.5871	21.2202	19.645	22.2234	21.6899	2.75639	2.26229	2.75527	2.96657	2.74272	5.04051	5.16659	6.12811
MATR3	ENSG00000015479	1.51482	1.43476	1.69416	2.55176	2.21969	0.885811	0.81997	0.740864	0.815818	0.760132	1.02432	1.15105	0.852282	0.861336	1.08117	0.912783	0.971537	1.04342	0.964996	0.767474	0.677852	0.559202	0.697409	0.761979	0.655739	0.895389	1.769	1.3979	1.46754	1.02512	1.13397	1.37739	1.25953	1.43327	1.30349	1.12817	1.28744	1.01458	0.891085	0.841196	1.03157	0.823041	1.05185	0.724687	1.05828	1.56174	1.55434	1.81815
NPC1L1	ENSG00000015520	0.00603971	0	0.0101112	0.00515088	0.0181501	0	0	0.00549876	0	0	0.0252126	0.0165489	0.00531687	0.0258634	0.0190055	0.0966641	0.109425	0.129778	0.172425	0.14314	0.0219231	0.0323735	0.0325601	0.0171422	0.0618948	0.0638375	0.0502016	0.0526871	0.0387942	0.0698829	0.0211767	0	0.0408989	0.00536015	0	0.106303	0.0988122	0.0860954	0.0747636	0.0330534	0.0326593	0.0112377	0.0221432	0.0160537	0.0117368	0	0	0.00602157
XYLT2	ENSG00000015532	34.557	31.1497	33.3653	34.8023	39.0157	24.3959	23.6876	23.2383	22.9193	24.0668	90.3796	85.9925	82.1717	87.3741	79.0973	56.1581	56.3639	53.9861	54.7673	52.2263	60.5565	61.215	55.8502	55.8552	58.3849	75.5689	65.9337	62.0584	61.5504	61.2979	48.7101	46.9151	50.4685	49.6025	48.9578	57.8633	53.174	54.4174	56.9016	60.8197	53.8936	53.436	56.9731	52.8554	58.9688	62.7033	58.0234	59.2683
RGPD5	ENSG00000015568	0.00419489	0.0226534	0.0140455	0.0107327	0.010085	0.00890442	0.00626812	0.0114575	0.00398099	0.00775743	0.00350229	0.0153254	0.00738568	0.0143708	0.00440011	0.0111897	0.0418007	0.00819431	0.0159678	0.0278371	0.0114201	0.0112425	0.00753823	0.0119062	0.00716486	0.0177354	0.0116225	0.0146376	0.0134723	0.00373363	0.00367708	0.0143481	0.0162322	0.0148916	0	0.0206731	0.0032681	0.00996628	0.00865453	0.0229573	0.0162025	0.0195128	0.00768979	0.0185836	0	0	0.015356	0.00836458
STMN4	ENSG00000015592	0	0.0479734	0	0	0	0	0	0	0	0	0.0111253	0	0	0	0.0139773	0.0592415	0.0120712	0.0260298	0.0507228	0.0631619	0	0	0	0	0	0	0	0	0	0	0	0	0	0	0	0	0	0	0	0	0	0	0	0	0	0.0121336	0	0
NUDCD3	ENSG00000015676	30.1887	29.9472	29.5888	25.9855	28.6564	37.6981	37.5718	38.9665	37.323	39.5951	43.985	42.3516	42.9312	40.8312	43.0512	55.3716	55.9664	53.8274	53.9687	56.9606	116.972	120.078	112.671	114.661	114.478	29.0131	27.7721	28.2083	27.9152	28.9865	45.0295	42.895	47.8083	46.8532	43.999	26.0856	24.0215	23.4599	25.7209	26.7916	28.7601	27.0614	27.2318	28.3846	26.8553	26.0897	25.7352	25.6346
ISL1	ENSG00000016082	3.27299	2.81973	2.89959	3.05199	3.26073	4.4064	3.63464	4.02336	4.00045	3.93301	3.21107	2.84977	2.98217	3.09763	3.4999	0.0905895	0.126904	0.323405	0.133311	0.289753	0.0924544	0.136526	0.183084	0.0722924	0.0870078	11.6167	11.4441	10.5764	10.941	11.199	0.10047	0.0544497	0.0739196	0.0565122	0.0691823	3.12914	2.96659	3.18706	3.0347	3.5313	7.0538	5.78177	6.53677	5.86751	6.03859	6.59834	6.01393	5.81527
CHDH	ENSG00000016391	1.06595	1.02716	1.09791	1.16254	1.03363	0.0336456	0.0088816	0.00721542	0.00376057	0.0219837	0.0496257	0.0470499	0.0383721	0.0475129	0.0124694	0.535554	0.52768	0.414122	0.418572	0.469569	1.06799	1.16821	1.17494	1.14719	1.14043	0.00837671	0	0.00691356	0.0190895	0.0141076	1.71938	1.95512	2.08919	1.88851	1.8082	0.0167387	0.00308715	0.00313816	0	0	0.0153054	0.0405514	0.0254241	0.0105328	0.0269517	0.00360823	0.00725288	0.00395072
IL20RA	ENSG00000016402	0	0	0	0	0	0.0275627	0.0129349	0.00788124	0.00821516	0.0240123	0	0	0	0	0	0.0230911	0.0313673	0.00845489	0.0247133	0.0328256	0	0	0	0	0	0	0	0	0	0	0	0	0	0	0	0	0	0	0	0	0	0	0	0	0	0	0	0
CLCA1	ENSG00000016490	0	0	0	0	0.0110721	0	0	0	0	0	0	0.0168256	0	0	0	0	0	0	0	0	0	0	0	0	0	0	0	0	0	0	0	0	0	0	0	0	0	0	0	0	0	0	0	0	0	0	0	0.00918334
CLCA4	ENSG00000016602	0	0	0	0	0	0	0	0	0.00901084	0	0.00792733	0.00867217	0.00835862	0	0	0	0	0.00927378	0	0	0	0	0	0	0	0	0.00876908	0	0	0	0.00832296	0.0162383	0	0.00842667	0.0343864	0	0	0	0	0	0	0	0	0.025238	0	0	0.0173789	0.018933
GLT8D1	ENSG00000016864	45.3372	41.0813	42.9352	45.7954	49.5311	52.7606	51.9959	53.4288	52.1697	52.9784	81.8888	78.4827	79.3535	84.2929	73.8468	68.5401	68.8498	65.5938	68.2868	63.4977	121.902	123.784	120.365	112.325	114.472	80.1109	69.5665	68.3426	66.0121	67.9766	59.4346	60.6012	58.254	63.2118	61.754	58.3034	57.8914	56.3809	57.9729	58.7683	104.332	100.407	107.341	100.03	110.544	84.3874	73.9863	76.9818
ATP2C1	ENSG00000017260	81.7034	79.8003	78.7644	68.7164	92.1173	77.6051	78.2555	78.582	76.7899	79.6604	50.2212	49.1409	46.859	49.4993	45.5238	67.6963	67.4655	64.1177	65.4865	66.1804	47.7995	48.9653	46.9438	45.2192	45.8856	65.9539	57.5837	57.331	52.2326	57.8855	77.4352	74.4738	80.6388	78.5138	76.2502	87.6422	85.2124	83.5066	87.7076	91.4232	110.394	102.119	112.042	102.638	107.521	112.931	100.824	102.993
IGF1	ENSG00000017427	0.0921733	0.0942724	0.0315632	0.128633	0.108279	3.34392	3.02689	3.49785	3.03771	2.9558	1.3712	1.50386	1.3536	1.34201	1.38871	0.0186264	0.0379536	0.00409209	0.019935	0.00794363	0.600712	0.815946	0.71901	0.677812	0.915968	3.59583	3.04521	2.81425	3.40091	3.40459	0.323183	0.311686	0.283712	0.308618	0.398295	0.68137	0.776846	0.779727	0.695828	0.69551	25.9017	22.3185	26.4931	22.1948	25.9233	6.21463	5.17623	5.46367
SLC38A5	ENSG00000017483	0.0687968	0.1032	0.0959783	0.15646	0.0895889	109.598	104.974	103.003	101.393	106.316	0.143595	0.0942523	0.191783	0.117842	0.28865	0.122342	0.0830955	0.11199	0.141848	0.119568	0.135265	0.297055	0.236954	0.271198	0.293762	0.16967	0.21179	0.170041	0.276184	0.234723	0.412082	0.696129	0.410408	0.396865	0.425631	0.072652	0.0178658	0.127127	0.11828	0.146418	0.0885747	0.106671	0.147133	0.0609547	0.111409	0.0730846	0.0944401	0.160044
RALBP1	ENSG00000017797	70.0419	73.5369	70.7048	60.8091	68.9455	70.5107	69.6146	70.1138	68.9086	72.3078	51.2465	49.6833	51.9629	50.1006	53.4801	47.111	49.4478	48.1115	46.7037	49.859	46.7729	49.3672	47.2309	47.486	49.4104	53.4266	53.5244	56.09	54.6882	58.486	84.8378	87.7015	96.4968	89.7321	90.4197	39.7088	38.6257	37.946	45.3336	43.8567	47.0879	46.7074	41.748	44.7422	37.7485	40.0228	44.5129	43.551
RUFY3	ENSG00000018189	24.9313	26.5866	26.6432	32.9757	33.0401	32.439	30.9791	29.8115	31.4923	30.4735	27.1141	25.5724	25.9374	25.8938	27.702	35.9822	33.1887	36.1462	35.1394	33.8059	27.2988	28.1094	29.2663	29.6515	27.9342	18.3625	22.117	19.2649	21.5801	20.3046	32.7537	37.2327	34.3042	33.9614	33.2079	31.7539	36.6817	33.7038	32.7134	31.0459	16.9747	16.2646	16.6924	16.0811	18.2367	14.4038	15.6912	14.619
CNTN1	ENSG00000018236	8.40355	7.38921	7.61971	6.32262	8.90189	4.08266	3.99535	4.27607	3.87009	4.00945	0.0134752	0.00982754	0	0	0.00564319	6.91237	7.12037	6.42118	6.4406	6.85979	0	0	0	0	0	0.00568646	0	0	0	0	0.67909	0.565851	0.780676	0.845116	0.701418	9.65852	9.16236	9.66737	9.60111	10.6878	0.403132	0.315321	0.26135	0.362272	0.30319	1.74399	1.23089	1.34096
SLC11A1	ENSG00000018280	0.00528213	0.00950825	0.0265287	0	0.00952411	0.0168184	0.0355171	0.0192361	0.0350895	0.0341881	0.0485103	0.0289463	0.0325497	0.031667	0.0554054	0.173775	0.133979	0.113499	0.115611	0.115171	0.0479331	0.0188752	0.028476	0.0249867	0.0315765	0.106077	0.117079	0.0829411	0.0763383	0.0940265	0.078712	0.108401	0.132856	0.0609415	0.0908646	0.44625	0.493816	0.58982	0.474047	0.433612	0.0122412	0.0294843	0.0145243	0.0187201	0.00513232	0	0.019336	0.0157988
WWTR1	ENSG00000018408	0.169481	0.185227	0.172266	0.149702	0.127328	55.0296	53.2715	50.2582	52.0142	54.0975	36.3097	33.6843	37.1981	37.2054	36.6084	130.857	137.453	115.364	126.641	139.155	116.468	122.093	115.031	114.823	122.106	113.911	107.051	113.873	109.731	117.498	103.138	98.4904	106.926	100.937	98.9777	161.021	146.052	150.521	159.769	162.338	88.1296	90.2609	78.4471	90.0007	73.2037	114.078	116.925	119.186
AGPS	ENSG00000018510	18.9705	20.8056	19.3427	17.2888	19.6776	22.3445	23.668	23.3201	22.7102	23.6402	18.5575	17.673	18.7187	19.0934	19.4628	29.2217	29.8993	29.2588	28.1411	30.4781	29.5669	30.6066	29.1532	28.3285	29.956	28.0891	27.201	27.9759	27.8323	30.4267	30.6164	29.1467	34.7449	32.2661	31.4601	35.9453	34.6439	34.7776	38.0212	37.0289	12.7676	12.1685	11.0418	11.7313	10.6128	14.4243	13.8913	14.8602
ZNF806	ENSG00000018607	0	0	0	0	0	0	0	0	0	0	0	0	0	0	0	0	0	0	0	0	0	0.0195037	0	0.0103275	0	0	0	0	0	0	0.0765486	0.0466712	0.0950395	0.145317	0.148248	0	0	0	0	0	0.00843252	0.0101553	0.0100053	0.0193434	0	0	0	0
CXorf56	ENSG00000018610	34.3188	35.0298	33.7298	30.1562	32.4308	29.5075	27.9832	27.1024	26.7869	31.3043	31.6466	31.1217	33.1308	32.6506	33.9619	23.3946	24.1723	22.6349	21.4298	23.5049	37.8963	38.6277	37.1758	37.1868	38.0677	24.9297	25.9852	26.7534	27.0798	27.5021	41.0678	39.6773	40.1376	39.9711	40.1487	19.6457	17.524	18.2003	21.4399	21.185	34.7521	37.4278	33.6585	37.2056	29.8486	30.3834	32.7835	31.6015
ATP1A2	ENSG00000018625	0.00560965	0	0	0	0	0.0119075	0	0.00510722	0.00532361	0	0.00468347	0.010247	0.00493828	0.00480436	0.00588408	0.0349149	0.0203267	0.1041	0.0854121	0.0319075	0.00509052	0	0.00504028	0	0.00479063	0.0059292	0	0.00489355	0	0	0	0.00959357	0.0379867	0.0248924	0.0203155	0	0	0.008885	0	0	0.0303338	0.0365312	0.0359913	0	0.0163517	0.0153239	0.0205349	0
TTC27	ENSG00000018699	24.3587	25.2052	23.651	19.7062	24.9763	27.0223	26.6695	26.9826	26.624	27.0699	41.5436	39.08	41.82	42.6417	41.5719	42.1684	42.3628	39.3161	40.2795	40.9806	23.9314	25.3668	23.1372	24.3057	24.5488	41.8165	39.5815	39.4491	38.0939	41.3638	29.0867	29.8475	32.2457	30.5781	30.9136	64.7817	60.864	58.7998	66.7756	66.6721	30.0126	30.4418	27.9172	29.7996	29.0301	26.7767	26.5819	26.802
ZNF582	ENSG00000018869	2.15924	2.55557	2.15986	2.60569	2.12833	2.77295	2.76663	2.53594	2.961	2.92486	4.26347	3.85549	4.1818	4.12388	3.98617	3.5902	3.24698	3.63791	3.71914	3.81756	0	0.0192896	0	0	0.00921994	0.901484	0.817605	1.03598	0.979513	0.951299	3.02833	3.47115	2.68411	3.46849	3.74371	0.995704	1.23641	1.26539	0.924361	0.965042	2.26013	1.95855	2.20668	2.38182	1.91967	1.60239	2.13413	2.09893
VSIG2	ENSG00000019102	0	0	0.0214279	0.0218318	0.0153857	0	0.0191254	0	0	0	0	0	0	0	0	0	0.0695689	0.0500052	0	0.0485355	0.02323	0	0.0230008	0	0	0	0.0236419	0	0	0	0	0	0.024764	0	0	0.0180224	0.0199434	0.0202729	0	0	0	0	0.0234632	0.022681	0	0	0	0
PHLDB1	ENSG00000019144	48.7097	45.8855	48.3111	51.2335	50.8151	69.4419	68.3733	67.9819	70.58	72.3754	181.993	167.659	172.107	166.013	179.69	129.726	132.561	134.936	128.728	126.444	67.527	66.7384	66.7361	68.0725	66.3037	91.9976	102.793	95.2283	91.2996	90.7974	129.723	135.874	134.268	131.18	126.155	53.6417	52.9149	52.0102	51.0404	51.2022	21.591	22.5575	21.4204	23.4416	23.8435	31.8711	33.4118	32.2631
MARCO	ENSG00000019169	0	0	0	0	0	0	0	0	0	0	0	0	0	0	0	0.0898638	0.0610362	0.131616	0.0160295	0.127748	0.0152856	0	0	0	0	0	0	0	0	0	0	0	0	0	0	0.0118589	0	0	0	0	0	0	0	0	0	0	0	0
CYP24A1	ENSG00000019186	0.362736	0.284621	0.373701	0.420405	0.324226	0.641645	0.528113	0.431862	0.626693	0.730992	0.271786	0.186888	0.253821	0.215075	0.126827	2.96891	3.01634	2.66168	2.42516	2.96259	0.253206	0.16618	0.342633	0.175989	0.150917	0.304753	0.541161	0.259636	0.276305	0.264904	4.09273	3.72209	3.3021	3.89609	3.35152	0	0	0	0	0	0.0718488	0.0519168	0.0852493	0.0494443	0.0994086	0.203259	0.153213	0.157641
PRDM11	ENSG00000019485	5.99824	6.4165	6.32189	5.53959	6.39902	3.42586	3.35413	3.32161	3.53246	3.53366	9.56507	9.17657	9.81782	9.09651	9.90098	4.69922	4.59714	4.55414	4.66432	4.87551	1.3176	1.35296	1.16928	1.33067	1.23998	3.36668	3.39832	3.50736	3.34221	3.25481	4.24413	3.97254	4.7718	4.61979	4.12898	3.91084	3.96909	3.88615	4.59594	4.45513	1.04042	0.830033	0.786515	0.871065	0.739904	0.988348	1.11035	1.27197
SYT13	ENSG00000019505	0.00590289	0.00531284	0.0148232	0.0100684	0.0070956	0	0	0	0	0	0.137992	0.156349	0.171482	0.232553	0.204325	0	0	0	0	0	0.0160699	0	0	0	0	0.0249566	0.0490644	0.0360455	0.0379154	0.031523	0.439812	0.413898	0.508221	0.53435	0.566504	14.9816	13.0329	13.0004	16.4773	14.8602	0.0136798	0.0384408	0.0216416	0.0209201	0.00573548	0	0	0.00588516
SNAI2	ENSG00000019549	135.182	146.548	143.026	126.891	134.53	90.3708	88.0204	92.5781	85.4918	88.3595	78.0741	75.0709	81.2684	78.1782	80.9564	21.4053	20.7337	20.8699	20.4571	23.1796	143.021	148.455	143.121	144.162	151.104	32.5215	32.658	32.0606	35.983	37.4224	235.989	230.809	251.47	245.933	249.693	2.70205	2.6961	2.76626	2.88037	2.9697	142.836	137.155	136.71	142.354	126.708	137.945	139.647	142.16
CD74	ENSG00000019582	0.207069	0.417115	0.519987	0.479332	0.290393	0.167445	0.294674	0.152614	0.0561458	0.209696	0.362227	0.396261	0.243049	0.337797	0.227542	0.964418	0.98256	0.799348	0.619303	1.04694	0.268438	0.396397	0.150613	0.289193	0.378936	4.01252	3.98868	3.82776	3.80013	3.8001	0.492667	0.556486	0.219392	0.0962608	0.294606	1.50641	1.34434	1.51492	1.14939	1.40304	0.167576	0.183466	0.135566	0.410613	0.287423	0.152636	0.261692	0.167124
HGF	ENSG00000019991	0	0.0141108	0	0	0	0.116478	0.144463	0.157011	0.158704	0.169124	0.00436316	0	0	0	0.00548166	0.0139401	0.00946824	0.00510424	0	0	0.0189695	0.0093373	0.00939113	0.00494424	0	0.14914	0.106182	0.0547065	0.079723	0.144192	0.00458091	0	0.00505552	0.00463799	0	0.0367923	0.0244284	0.012416	0.0269545	0.00953341	0.0282592	0.0145855	0.0143699	0.0185211	0.0253889	0.00475861	0.0143479	0.0052103
ZRANB1	ENSG00000019995	22.7954	23.5716	22.5048	18.5002	22.2499	20.4379	20.1425	19.8179	20.053	20.4585	16.0282	15.0258	16.919	16.153	15.83	35.5391	36.6441	33.8932	34.0774	37.2566	12.6457	13.7117	12.6989	12.1811	13.254	19.2955	19.3914	19.4465	19.377	21.2181	23.8484	22.6372	25.5113	25.4996	24.8361	11.2393	10.6647	10.9596	11.6083	11.4849	13.606	13.1086	11.7667	14.2346	11.8131	12.8742	12.7579	13.1996
NCDN	ENSG00000020129	40.9261	41.1167	41.8558	38.9392	39.612	60.9109	56.8719	57.0842	58.1649	60.0935	57.4485	54.2544	57.7725	56.2623	57.7508	57.0915	58.5015	55.4736	57.0618	57.9778	76.3797	77.785	74.4703	79.3501	77.6325	52.0675	52.8886	52.9628	50.0174	52.9072	68.3808	68.9762	69.9464	66.95	65.2547	34.7102	31.7493	32.9137	34.8014	36.0358	43.6585	41.9015	40.4737	43.5219	40.991	39.3003	43.7465	41.9621
ADGRA2	ENSG00000020181	11.6746	10.5037	11.2278	10.7953	12.4766	28.8497	28.4992	30.436	28.9463	29.1202	23.3212	22.7655	22.1047	24.1112	22.5297	5.20394	5.58821	5.33896	4.85507	5.14458	4.1118	4.66369	4.1225	3.87974	3.95581	19.3333	17.4403	17.205	17.4181	17.9839	18.5544	18.9522	20.328	20.6053	19.4307	9.30732	9.05088	8.55019	8.9904	9.99985	53.9994	52.7125	56.4689	52.9175	57.4771	64.135	56.8966	57.7602
CCT8L1P	ENSG00000020219	0	0	0.0304906	0	0	0	0	0	0	0.0168402	0	0	0	0.0311968	0	0	0	0	0	0	0.0165275	0	0	0	0	0	0	0.015888	0.0292463	0	0	0	0	0	0	0	0	0	0	0	0	0	0	0	0.0176964	0	0	0
ZFP64	ENSG00000020256	27.6959	29.2092	27.5827	24.224	28.0111	28.8444	28.6275	28.9926	27.2112	29.1127	20.059	18.0268	19.57	20.8159	20.0856	23.6061	26.3811	23.3978	25.5588	25.1116	26.2461	29.8831	25.7451	27.2501	28.2005	22.3795	21.3507	22.1855	23.3341	24.1979	15.9633	14.8646	17.4629	16.9146	16.0909	17.2307	15.6563	16.4205	18.5185	19.3216	24.4457	23.6783	22.8896	24.3887	19.536	21.4048	21.8779	20.8413
MNAT1	ENSG00000020426	14.4267	15.0365	13.8783	11.8127	13.4734	12.5866	13.1268	13.3652	12.9372	13.6055	15.4477	15.3428	16.9673	16.6255	15.676	14.9979	14.7377	14.3493	14.8245	15.3137	9.01684	8.58867	9.24855	9.57495	8.96746	21.1265	22.5962	21.1928	21.6781	22.1864	9.68884	8.9199	9.14445	9.35995	9.4966	10.1082	9.14043	8.48904	10.4756	9.59871	10.4508	9.9402	9.33953	9.88508	7.97649	12.172	13.4978	12.6156
SAMD4A	ENSG00000020577	41.5685	42.6853	42.576	43.0261	48.8667	28.9677	28.5962	27.7538	29.6857	29.7621	70.2751	68.0303	69.0208	67.3607	70.9663	37.0972	35.5105	38.0412	36.0063	35.4976	30.3073	30.2966	29.1546	29.2437	28.5619	37.5743	38.2765	37.1429	38.9094	39.3145	36.8221	38.2261	42.5163	41.2846	39.4366	18.6185	19.3519	18.4807	18.4212	19.3695	53.758	52.075	50.7979	53.9205	51.6646	59.5343	61.2187	61.0825
RUNX3	ENSG00000020633	0.604149	0.632277	0.511589	0.473302	0.493998	0.111839	0.167951	0.127916	0.106668	0.116919	67.8654	63.9439	68.781	64.6716	70.6065	0.00624629	0.00636379	0.0137226	0.00668512	0	0.739486	0.709163	0.631196	0.631393	0.71392	0.898444	0.830452	0.888591	0.857334	0.95664	9.78481	10.5604	10.7918	10.9853	11.0224	72.0104	66.1788	66.2095	74.3871	73.5784	0.0108535	0.0196064	0	0.00622422	0.00682575	0	0.019287	0.00700389
MRE11	ENSG00000020922	18.5801	19.2058	19.037	19.7112	20.6923	10.8745	10.9114	10.1601	10.8613	10.1702	16.2826	16.9089	15.9641	16.3747	16.0344	22.6192	22.6975	22.1431	21.0486	22.2106	16.3268	17.359	17.4471	16.6802	17.3708	16.0207	17.6947	15.9322	15.63	16.4736	14.1458	14.0928	16.0511	15.0498	14.5463	11.6877	11.8607	11.5448	12.2979	11.939	10.3559	10.0544	10.2163	10.081	9.81685	15.3966	15.1928	14.9652
PLEKHB1	ENSG00000021300	3.04214	2.75011	2.72594	2.46873	2.52111	15.1055	13.677	14.2632	14.3588	14.6343	20.3525	18.2623	20.516	19.6153	21.901	14.7044	16.7291	16.2569	15.8522	17.0368	0.826969	1.13736	0.891055	0.900207	1.01859	50.3563	51.4633	55.8584	52.8104	54.3795	18.0438	17.8311	19.0835	16.996	16.7806	21.8515	19.806	21.566	22.6444	22.076	18.7484	17.5918	17.4301	18.4164	16.0815	17.8529	17.5015	19.0264
SERPINB1	ENSG00000021355	26.6958	28.0614	26.8503	24.3109	25.9398	63.698	65.7039	67.2867	61.0578	64.5216	0	0	0	0	0.012916	13.5326	14.0883	14.3238	12.4092	12.8522	0	0	0	0	0.0105158	0	0	0	0	0	22.0838	20.7532	24.6577	22.96	22.9659	80.9865	78.5389	80.2655	87.302	87.0321	0	0	0	0	0	0	0	0
CYP3A43	ENSG00000021461	0	0	0	0	0	0.0175101	0	0	0	0	0	0	0	0.0141297	0.0692207	0	0	0	0.0313998	0	0	0	0.0148235	0	0	0	0	0	0	0	0	0	0	0	0.0149371	0	0	0	0	0	0	0	0	0	0	0	0	0
SLC7A9	ENSG00000021488	0.137335	0.096139	0.140504	0.429457	0.376026	0.113369	0.216611	0.0694638	0.217221	0.0564374	0.0254801	0	0.0268664	0.0130689	0.096036	0.0407041	0.055293	0	0.0145212	0.0144659	0.0276947	0.0545283	0.0137107	0.0288735	0.0260632	0	0	0	0	0	0	0.0782899	0.0295234	0.0135426	0	0	0	0.0362537	0	0	0.0117878	0.0425884	0	0	0.0444801	0.0138948	0	0.0304273
SPAST	ENSG00000021574	26.3677	26.4615	25.5739	20.6019	27.0587	18.1265	17.3907	17.5514	17.0648	17.4291	31.8473	31.7632	31.2466	33.5269	30.863	28.5755	28.6307	26.46	27.6035	26.7632	19.2114	20.2984	18.9386	19.1696	20.0023	39.89	35.9559	35.1338	31.9233	36.4853	46.4441	45.7373	52.4542	49.5499	47.0751	28.5176	28.2659	27.6466	31.2237	31.029	30.8483	27.6047	28.1622	28.536	26.9021	30.3756	27.5522	29.7391
NRXN3	ENSG00000021645	0	0	0	0	0	0.00537162	0	0.00230393	0	0.00233985	0	0	0.00222772	0	0	2.56284	2.61563	2.41478	2.48762	2.49494	0	0	0.00454746	0	0	0	0.00467422	0	0	0	0.0155275	0.0108194	0.0342725	0.0224585	0.0343672	0	0	0	0	0	0.00195485	0	0	0.00672637	0	0.00230426	0.0115794	0.0126149
OSBPL5	ENSG00000021762	16.5416	15.3794	16.4354	19.4371	16.9408	16.809	15.8042	14.6999	15.9984	16.5018	19.5038	17.4058	17.1525	15.9082	16.7202	29.9647	33.0151	29.6081	29.7813	30.9503	12.369	13.1237	12.055	13.0003	13.1874	3.31115	3.95988	3.87836	3.31555	3.40785	0.92227	1.55584	1.42342	1.4533	1.39666	0.868833	1.14017	1.02118	0.954778	0.909167	11.8799	11.3632	12.1089	11.523	12.6059	12.786	13.2125	12.6509
AQR	ENSG00000021776	18.7848	19.6092	19.0162	16.2832	19.5788	19.2695	18.0409	18.1031	18.0893	18.7173	21.927	21.3439	21.5986	22.542	22.5529	15.8608	16.0988	14.7913	15.5059	15.3083	20.2609	21.0045	19.9781	19.6776	19.8839	20.5903	19.8309	19.4714	18.8497	20.2934	10.5402	10.9829	12.6003	11.4102	11.508	21.5832	20.4979	20.7183	22.055	22.202	18.7935	17.7477	16.8157	18.3352	17.1655	23.6193	23.2791	23.1183
CPS1	ENSG00000021826	1.66301	1.41124	1.44506	1.26069	1.82133	19.8747	20.7667	20.322	19.0788	20.7707	35.8657	34.1244	34.3453	36.8865	35.1641	17.5046	19.173	18.6558	17.7195	17.9573	0.0143725	0.0188654	0.00474354	0.00499475	0.00450859	13.3979	12.7696	10.8136	11.7161	13.0159	18.0249	17.5248	19.7086	18.7977	19.1577	26.7016	25.9366	25.7839	25.6506	27.2311	14.9346	14.4201	15.3877	13.9345	14.0809	6.36477	5.77362	6.64783
C8B	ENSG00000021852	0	0	0	0	0	0	0	0	0	0	0	0	0	0	0	0	0	0	0	0	0	0	0	0	0	0	0	0	0	0	0	0	0	0	0	0	0	0	0	0	0	0	0	0	0	0	0	0
FHL1	ENSG00000022267	39.0904	40.8942	40.1875	33.401	36.1458	67.8205	65.5649	63.9836	61.3763	64.5991	41.879	39.9989	44.5492	43.3774	43.8697	33.8343	34.4708	32.5717	32.935	34.9185	112.648	118.563	111.927	108.804	116.606	31.6317	32.208	32.4277	33.9459	35.358	85.3474	83.4927	92.8679	88.0279	84.6527	36.5973	34.0112	35.949	38.0073	39.0176	19.5994	19.4349	17.2154	20.8371	17.0764	19.6589	19.5061	21.1764
RTF2	ENSG00000022277	63.0622	67.5447	64.0634	51.9322	59.2179	64.5255	62.5911	60.3632	60.4272	64.8394	65.6969	62.4098	68.0718	63.4992	66.4682	100.228	98.7881	94.4263	96.1293	99.8752	78.1816	75.9478	77.0353	74.9725	81.0914	81.7606	82.9703	85.3076	84.0082	91.9879	115.906	109.667	114.546	108.096	110.302	271.014	273.756	274.414	297.841	289.73	88.5483	84.7553	81.0053	87.1243	78.659	82.6775	86.2246	86.5749
GABRA1	ENSG00000022355	0	0	0	0	0	0	0	0	0	0	0	0	0.0110043	0.00535296	0	0	0.00566192	0.00610457	0	0	0	0	0	0	0	0	0	0	0	0.0111259	0.00547869	0	0	0.00554695	0.00565882	0	0	0	0	0	0.00482821	0	0	0.0166132	0.0121459	0	0	0
NLRP2	ENSG00000022556	0	0	0	0	0	0	0	0	0	0	0.00679879	0	0	0	0	7.35648	6.78669	8.08081	7.05188	7.12537	0	0	0	0	0	0.00860716	0	0.00710375	0.00653823	0	0	0	0	0	0.0147456	0.0171992	0.00634417	0	0	0.00742761	0	0	0.00746387	0	0.00791233	0	0.00745241	0
SLC45A4	ENSG00000022567	17.0064	16.2929	16.9944	15.5913	19.4998	23.0225	22.6718	22.5682	22.7936	22.7694	14.1373	13.605	12.6899	13.3961	12.804	4.08644	3.95663	4.4888	4.32313	4.10967	13.0626	15.1272	13.0179	13.0173	13.49	25.1497	22.9271	22.4522	22.9776	23.6149	33.9393	33.5854	38.1415	36.8644	35.07	23.5586	22.7051	22.3413	23.5448	25.1035	14.3742	13.7707	14.1348	13.6925	14.03	13.6972	12.9684	13.8681
RNF10	ENSG00000022840	72.0243	73.5017	70.5799	62.9794	66.7586	129.409	130.065	133.585	125.999	135.564	86.5685	82.4803	90.3776	87.8446	92.0829	91.6898	95.8405	92.8321	90.6384	97.1514	103.682	109.262	103.427	106.848	111.194	107.6	110.238	110.256	110.772	116.648	78.7457	79.2779	83.7414	79.4998	77.2021	81.2718	74.5895	74.8469	84.2832	82.7488	89.1568	85.7757	80.244	87.1303	76.374	66.3472	71.5322	71.282
ZNF839	ENSG00000022976	31.8437	31.8156	32.9499	35.8913	33.6784	22.9604	22.1464	20.7348	20.9461	19.6636	22.7237	21.5455	22.8477	20.954	21.1205	13.5635	12.591	13.6748	12.8388	12.0654	15.7754	16.1674	17.6614	17.1988	16.5865	23.7812	27.7623	27.1654	28.0381	26.2472	15.0239	16.5729	16.7579	16.64	15.9792	13.1213	14.1309	12.9279	13.5389	13.1888	18.8605	18.5332	18.7263	18.725	20.3762	18.8635	20.7585	18.5612
ZDHHC6	ENSG00000023041	89.1047	87.1288	87.2058	93.8511	96.843	53.9163	55.2919	54.1304	50.7487	53.9558	78.0808	79.3132	74.4599	79.2696	72.4667	50.2159	50.0295	46.7986	49.0712	47.7405	26.1151	26.7776	26.3381	25.321	25.7325	64.8829	60.7625	58.6934	58.4602	58.0913	59.2899	60.8342	60.5914	59.5072	60.3083	61.6979	62.185	61.0188	59.9898	59.0246	76.9696	72.93	78.4202	72.1713	75.9962	90.5743	85.2033	85.856
GRAMD1B	ENSG00000023171	0.0986936	0.117253	0.138789	0.0841695	0.156598	0.00418991	0.00294941	0	0	0	0	0.00360564	0	0.00338103	0.00414087	9.87406	9.74868	8.98009	9.09135	9.40102	5.35571	5.55812	5.50503	5.64344	5.9235	0	0.00364593	0.0103314	0.00633928	0	0	0.0067514	0.00381897	0.00350357	0.0107227	0	0.00307556	0.00625275	0.0162893	0.00720159	0.00609919	0.00734529	0	0	0	0	0.0108385	0.00787178
RNH1	ENSG00000023191	99.6519	96.9754	99.3135	99.3864	96.2686	139.662	135.379	139.161	137.87	140.695	150.463	139.155	148.497	141.342	151.654	202.817	215.875	204.299	206.543	211.094	204.446	214.052	199.497	205.631	214.264	96.872	100.195	96.8367	100.08	101.936	68.9671	70.226	70.1706	70.2717	69.8296	68.607	68.9338	64.6859	67.4543	67.8145	127.451	130.054	122.195	128.693	122.034	134.595	145.224	140.033
NDUFS1	ENSG00000023228	30.0047	32.6371	30.036	25.5846	30.0026	43.8507	44.9003	43.8743	42.3039	44.261	39.5682	38.4451	40.7013	40.762	40.8691	48.0218	49.5126	45.1064	44.824	49.0209	38.4039	39.9864	37.6138	38.0349	39.1025	43.1337	41.2462	42.3673	41.9169	45.9032	59.0472	56.7112	62.7568	59.1657	59.3196	64.1509	59.5525	59.9276	67.0792	65.6372	21.2655	20.8034	19.1467	20.4961	18.163	25.1022	25.2002	24.9223
RB1CC1	ENSG00000023287	56.8373	59.2566	55.8831	49.2919	60.275	69.93	73.0925	72.6653	71.4886	72.2477	34.7297	34.3002	33.9094	35.8426	35.1076	68.1849	66.7331	63.3032	61.3322	67.0263	47.329	49.8317	46.8702	46.4227	47.7778	23.0568	21.6995	20.8892	21.8859	22.9814	70.7956	70.7472	78.686	75.959	76.164	24.6636	23.8564	23.2608	25.5358	24.8001	48.4492	45.5463	43.4499	46.7437	40.4313	43.5503	43.6187	43.0806
ERP44	ENSG00000023318	39.3788	37.2574	37.2512	35.2007	44.6828	44.722	44.0264	44.8292	43.7377	45.276	23.8505	23.6184	22.7701	25.0473	21.7302	56.1405	53.6236	52.6629	52.8916	50.9708	51.818	52.695	49.227	46.6866	49.7943	47.5536	39.4369	38.1522	36.6678	39.2987	28.0202	25.4524	29.2301	29.1741	28.086	50.9383	49.4713	48.3301	50.0867	53.3217	46.5358	44.4513	47.9907	45.5312	50.7017	56.3376	48.0099	51.3105
ALAS1	ENSG00000023330	38.9072	40.7773	39.3417	34.4228	37.531	62.4003	62.2045	64.254	62.7971	64.2233	73.4623	70.5211	73.9247	74.6602	75.5544	29.6748	29.3919	29.2757	28.894	30.1756	51.5312	52.9382	50.2109	49.1903	50.167	103.81	99.826	99.6984	103.548	109.918	54.2199	50.5425	57.3493	55.6861	53.5489	109.143	100.074	97.4344	110.09	106.372	93.171	86.8424	84.7771	86.7421	80.2158	78.3498	78.9977	78.1938
BIRC3	ENSG00000023445	0.0177336	0.0319218	0.0482432	0.0226858	0.0319751	0.00470535	0.0198735	0.00807262	0	0.00819849	0.00740284	0.00809839	0	0.0151879	0.00465028	2.56228	2.30525	2.3729	2.6115	2.36199	5.35879	6.06364	5.51702	5.44848	5.92527	0.0140578	0.00409445	0	0.0320361	0.0157837	0.32255	0.413216	0.325947	0.373784	0.29703	0.237213	0.25559	0.238746	0.246958	0.303282	0.00342475	0	0.00812701	0	0	0	0.0162291	0
AKAP11	ENSG00000023516	19.4738	21.6814	20.0613	18.3729	23.575	17.4831	16.2332	16.0695	16.8992	16.2774	22.0196	22.6366	20.3428	21.8322	22.0231	29.3126	25.9782	26.4084	26.6315	26.2473	16.1342	16.9822	15.8175	15.4566	16.4337	30.0866	27.9531	26.6823	26.2938	28.2719	20.2695	20.6855	24.0711	23	21.3898	22.9974	23.8125	23.8893	22.921	24.9397	20.9486	19.5043	20.3124	20.0657	19.4534	23.9762	23.1178	22.4903
GLRX2	ENSG00000023572	20.2532	21.9791	20.8549	19.8024	20.4109	26.2064	26.4029	24.33	24.7628	25.3976	12.0016	10.7227	11.6168	11.4739	12.5481	11.5015	12.8252	12.2307	11.5547	12.6025	21.0362	20.6024	20.4966	21.834	21.9033	15.5039	15.7646	16.3171	15.6201	17.1462	25.7012	24.2634	26.6875	23.9771	25.0657	13.9528	13.5142	13.8451	15.3498	14.9154	10.6345	10.2447	10.1531	10.2623	9.13733	10.2746	10.5005	10.1449
SNAPC1	ENSG00000023608	6.61974	6.47658	6.05291	5.806	7.58275	5.66557	6.50056	7.02239	6.19293	6.50132	13.1936	13.2412	12.7832	13.8061	13.2952	15.2638	14.0278	13.6775	14.7808	15.5494	15.5887	14.9367	15.5616	14.5836	15.1322	13.7203	13.248	12.9136	13.16	13.5209	12.3989	11.1602	12.1365	11.7603	12.732	4.77636	4.41525	4.83272	4.64542	4.70811	24.4422	21.8882	22.8364	22.9294	20.5527	23.6826	22.414	22.7889
DERA	ENSG00000023697	107.433	115.722	112.328	90.1359	100.349	111.838	108.945	108.667	103.187	108.046	116.45	114.112	120.664	113.484	114.478	55.1413	60.9665	54.9192	55.6091	61.8494	58.5147	57.224	56.4708	57.8999	59.8663	114.65	109.924	109.88	108.742	121.914	99.5199	100.793	103.785	99.7724	99.9376	148.855	138.687	138.114	160.237	149.059	112.947	112.006	108.974	111.552	97.935	126.397	122.588	124.379
STRAP	ENSG00000023734	436.892	450.196	431.345	360.263	404.32	291.539	297.917	291.649	289.323	305.206	285.665	271.925	275.485	275.887	278.622	214.007	227.745	209.988	211.981	221.568	344.021	362.306	345.084	350.261	357.781	276.614	272.229	272.72	272.184	304.738	331.04	309.299	339.196	334.442	321.906	274.356	266.855	264.938	303.446	289.145	335.208	335.023	305.021	332.806	281.521	265.336	277.038	281.471
ABCC2	ENSG00000023839	59.1179	58.4972	62.8697	71.8024	72.6821	105.776	104.456	99.9106	99.7583	102.469	305.513	302.761	293.21	311.416	283.634	0.625662	0.67073	0.666751	0.639635	0.607329	187.384	195.964	182.93	183.7	179.686	100.4	93.3282	87.5448	86.9798	88.1711	130.329	135.665	141.171	140.076	135.294	86.9344	85.4086	83.4927	81.752	90.8796	210.082	198.264	222.436	203.385	227.995	213.798	198.725	205.208
DEF6	ENSG00000023892	20.8745	20.6643	22.5973	21.5397	21.0459	2.09993	1.51789	2.00687	1.53742	1.52248	3.11531	3.26248	3.53029	2.8318	2.74393	0.165298	0.13232	0.116726	0.126365	0.100707	0.0723005	0	0.0357934	0.0628151	0.102062	16.8144	16.7277	17.5147	15.502	16.3809	2.88668	2.97495	3.48121	2.5691	2.9335	7.82487	7.10715	7.25611	8.42426	8.56312	0.153868	0.17295	0.170395	0.176479	0.0645117	0.133005	0.340266	0.132391
PLEKHO1	ENSG00000023902	13.3901	13.1666	12.8047	12.5108	12.2407	19.4792	17.8038	17.6519	18.0363	18.5073	4.94668	4.92763	4.72795	4.49504	4.93249	17.1233	17.5266	17.6312	16.3409	17.5612	40.0103	40.3129	39.8643	40.125	42.3303	0.27565	0.406444	0.426567	0.379522	0.27564	21.7601	22.3352	22.4378	22.2844	21.5753	29.5375	28.9907	29.3277	30.7528	29.4146	0.661043	0.52315	0.702166	0.584887	0.696843	0.222628	0.343086	0.219384
GCLM	ENSG00000023909	10.2648	11.6439	11.0905	9.53163	10.3049	32.0406	33.0549	31.4811	30.8299	32.428	20.3356	19.1839	21.0352	20.8712	20.9969	25.0548	25.2263	23.8322	23.9273	26.0144	24.834	26.1157	24.1401	25.2472	26.4903	26.2131	25.8625	26.4058	25.9981	27.6862	31.3881	30.0748	32.967	30.5546	29.7801	15.249	15.2497	15.0863	17.6221	15.7297	20.6291	20.8823	18.7881	20.7674	17.46	21.1837	23.2391	23.3439
UBR2	ENSG00000024048	24.577	25.7438	24.5504	24.5222	27.8639	27.0893	26.7705	27.4833	26.9208	28.119	43.1997	41.1643	41.3494	43.054	42.0915	14.9235	14.6302	15.0909	13.5232	14.8965	16.5104	17.3479	16.2607	16.2043	16.3528	11.0017	10.5301	10.526	10.141	10.6639	30.7621	30.4977	34.1697	32.0643	31.1823	24.5248	24.171	23.4963	24.8424	25.4478	33.8372	30.5996	31.8119	32.3123	31.9476	30.3476	30.1188	29.2412
EHD2	ENSG00000024422	0.260882	0.305246	0.414911	0.526559	0.470392	0.553771	0.396314	0.324605	0.371369	0.418113	3.2018	2.9546	3.13102	3.22486	3.21077	294.386	317.318	294.672	294.917	312.079	94.8853	101.622	87.7918	91.783	96.967	6.91196	7.38071	7.07772	6.80054	6.93494	5.10718	4.93005	5.65314	4.83896	5.37745	0	0	0	0	0	0.0671763	0.0566306	0.0398527	0.0693434	0.0168989	0.269224	0.405874	0.572217
DEPDC1	ENSG00000024526	28.3653	30.3667	28.3814	25.9281	30.5314	48.8647	51.8326	49.7009	48.3067	48.7309	28.577	29.1233	27.7664	29.0387	27.2062	29.7794	30.5793	28.5587	28.2907	30.0974	38.0467	40.642	39.5374	37.3473	40.3897	61.8354	57.3884	55.6874	54.1553	57.739	29.9175	28.5895	32.3993	31.5209	30.573	50.5891	49.8091	49.2742	52.1406	52.9677	65.9048	59.4094	62.5236	59.9651	58.8338	72.0369	65.013	67.8437
CCDC28A	ENSG00000024862	11.589	11.905	12.5659	10.7176	10.8888	12.9487	12.2386	12.6657	12.0654	12.3432	8.87953	9.53519	10.3742	10.5117	10.6429	18.6306	18.7153	17.8382	17.1475	18.2642	10.2059	11.0083	9.99538	10.2009	11.1916	15.1952	14.5191	15.1645	15.9988	17.1042	16.6951	15.9935	17.668	16.6211	15.7609	13.4434	13.6953	13.089	16.318	16.2349	8.99019	9.07552	8.80695	9.89975	7.53066	12.1332	12.9776	10.6523
RRAGD	ENSG00000025039	29.9187	32.4463	30.4039	25.6108	28.9326	33.7061	34.3225	35.8544	34.2175	35.2625	24.3275	23.4966	24.746	23.1839	25.2956	2.9295	3.33805	3.10907	3.11174	3.14685	52.3666	56.5651	53.1797	53.6993	55.586	39.4322	38.4127	40	42.8671	45.5465	40.53	41.5392	44.1181	44.2118	42.984	110.537	101.77	100.106	117.235	112.665	45.6066	44.9685	41.0628	43.7598	37.0131	56.4426	59.5613	59.8305
HSF2	ENSG00000025156	18.18	18.3873	18.1532	16.2424	17.8183	10.8597	9.91112	10.7334	10.0387	10.9754	13.676	12.1584	12.8968	12.883	13.2373	18.0316	17.8901	17.0804	16.7297	17.5955	11.6509	11.7171	10.344	10.99	11.7428	49.4168	52.2347	51.2608	50.079	52.6704	23.7826	22.2236	23.2782	22.6968	24.7838	13.8631	13.6602	13.758	15.2671	15.1197	16.7618	15.3249	14.686	15.4842	15.1649	21.2913	18.6012	19.862
PHF20	ENSG00000025293	33.2577	35.4317	32.171	30.8579	35.3895	46.3336	47.2808	47.1961	46.991	49.0972	31.118	30.0252	30.752	32.1611	30.7724	51.8385	51.7801	47.6885	48.9956	51.6113	79.4479	83.3507	78.1512	78.4581	81.6632	27.0562	26.3471	27.2886	27.5604	29.587	65.2284	64.1896	72.8594	69.3733	69.6831	24.9916	24.1687	23.5536	25.7853	25.1884	37.245	35.3981	33.7438	34.5946	32.9444	29.9481	28.3242	28.2563
HSD17B6	ENSG00000025423	2.6118	2.71117	2.88583	2.55413	3.02441	1.73713	1.483	1.47428	1.53675	1.69046	0.639637	0.620221	0.321891	0.387724	0.310485	0.588315	0.504742	0.646241	0.646216	0.511702	5.48283	6.3309	5.85113	5.71622	4.9814	0.828175	0.948769	1.10882	0.880746	0.929848	1.95363	1.29534	1.44859	1.56074	1.04046	1.1523	0.895299	0.965248	0.826228	0.889378	1.1433	1.1825	1.10119	1.17247	1.33654	1.17325	0.828609	0.902705
NR1H3	ENSG00000025434	6.68714	6.2297	6.80301	8.38794	7.21971	8.55473	8.45742	8.01935	7.74464	7.92761	13.431	11.9502	13.3657	12.2766	12.1901	15.9418	15.2101	15.9413	15.3832	15.568	2.33006	2.11432	2.40737	1.79553	2.39301	7.42206	9.4752	8.8525	8.54216	8.35643	10.4904	10.9112	9.54692	10.1158	10.7039	9.91099	9.6454	9.39806	9.46626	9.09315	1.34534	0.965887	1.19719	1.31554	1.12811	1.6163	1.64489	1.52485
TYMP	ENSG00000025708	0.758863	0.736576	0.859406	0.977124	0.769105	0.679074	0.744826	0.392862	0.593079	0.550327	8.68365	7.55615	8.23918	8.27062	8.27203	0.145533	0.121313	0.087198	0.070799	0.0564234	67.3378	64.7358	68.6118	69.5425	66.624	0.990818	0.783299	1.06438	1.06327	1.20516	8.75183	9.12278	8.82371	8.06855	8.85097	1.49802	1.37948	1.61438	1.68841	1.33005	1.44829	1.06589	1.51384	1.35791	1.31565	1.2194	1.45705	1.29064
NCAPH2	ENSG00000025770	87.8655	83.005	86.4199	91.3759	88.739	82.4336	78.3351	83.2732	81.1222	82.9495	71.6117	67.9677	70.0547	66.4569	67.7838	28.758	29.6301	28.1986	26.892	28.3746	61.8424	63.3052	61.0596	64.276	63.6376	79.2448	82.7765	78.7772	80.8905	81.4814	94.5027	96.1336	97.223	95.5991	99.3966	136.667	130.529	122.664	140.844	136.07	157.637	157.416	154.872	157.934	153.303	169.099	181.5	178.683
TOMM34	ENSG00000025772	89.9664	93.3794	88.268	75.8305	81.582	68.7355	65.7489	66.4187	64.5841	66.8399	50.2126	46.1941	50.8088	47.8163	49.2748	219.262	228.342	210.333	211.27	222.946	90.3489	92.4646	89.4017	90.3498	95.2274	63.2091	59.8829	64.0849	63.5614	68.3834	102.308	100.939	107.213	98.6322	97.7253	76.992	72.3532	70.0608	80.1647	79.6917	62.9566	61.6012	56.9234	62.5559	50.8694	65.964	70.8081	70.6076
SEC63	ENSG00000025796	46.9939	45.2795	46.1396	39.6616	55.66	36.5608	36.3001	37.2031	35.85	36.3934	64.9905	65.7355	62.7745	67.3828	59.4639	62.5149	59.8251	62.0709	59.4482	58.089	86.3657	88.0391	86.5145	82.6761	83.6913	72.2536	61.767	60.6093	58.3959	62.3876	134.332	128.869	144.598	145.831	139.89	86.8099	86.4438	82.7839	87.7534	93.2487	85.2268	79.3438	86.3114	77.0104	85.1856	115.878	102.2	106.715
KPNA6	ENSG00000025800	24.797	26.0081	26.69	23.3113	25.9606	34.3033	33.7107	34.9208	33.6663	34.8711	37.4846	36.789	37.9549	38.7611	38.2803	31.2407	31.8734	29.7619	29.8221	30.9346	48.0552	52.6	45.9644	48.3673	48.4775	30.0038	29.5128	29.8437	29.4848	31.5671	35.6273	35.3184	39.5792	37.7267	37.3692	26.0377	24.3306	25.1331	27.1959	26.6974	30.0204	29.1506	28.4842	29.5142	28.0449	26.301	26.5399	25.3259
VIM	ENSG00000026025	2988.17	3073.81	2947.56	2493.01	2876.39	3431.17	3380.73	3503.3	3325.02	3484.11	5747.55	5247.22	5898.42	5782.63	6067.86	5673.94	5907.08	5083.59	5633.28	5866.06	4026.47	4250.5	3975.15	3922.7	4217.09	1938.71	1847.32	1939.45	1893.63	2053.72	1279.78	1228.4	1325.21	1309.72	1280.18	3153.23	2891.46	2891.29	3231.33	3273.55	2912.21	2911.83	2670.4	2938.81	2576.49	2900.45	2869.48	2851.06
RTEL1-TNFRSF6B	ENSG00000026036	4.44569	4.08583	4.97921	6.91538	5.26555	2.7524	2.79125	2.32304	2.82257	2.47023	4.14297	4.81818	4.12033	3.51255	3.94619	1.99037	2.09871	2.30356	2.1302	1.78077	1.78985	1.47768	2.09568	1.9006	1.53736	2.60316	4.15399	3.37747	3.41024	2.34996	5.42459	6.33581	4.92154	5.45051	5.02186	5.90342	7.10178	6.591	5.74324	5.57321	7.31592	8.16984	9.17302	8.29394	10.5658	6.34771	7.29659	6.71613
FAS	ENSG00000026103	5.43611	5.98412	5.80705	4.8331	6.14283	12.3096	11.9623	10.9874	11.2338	12.0435	31.1158	30.7018	30.485	32.4489	28.6314	68.7331	67.2537	64.7126	64.927	64.6562	11.1761	11.6066	10.8805	10.1144	10.5529	30.2983	28.508	25.9272	24.4593	26.6001	13.8687	13.6278	14.5874	14.1074	13.9886	6.53347	6.388	6.64379	6.33947	6.6889	32.6134	33.6284	33.9631	33.569	36.7171	44.8274	39.2784	42.1905
RNASET2	ENSG00000026297	2.82444	2.16621	2.53014	3.13324	3.28877	1.01802	0.944029	1.0505	1.0144	1.02434	2.9373	3.05812	2.56119	2.84337	2.55053	3.32331	3.08764	3.21496	3.61742	3.29494	3.25362	3.23782	3.05932	3.1778	2.95313	0.579859	0.594923	0.540327	0.610984	0.55759	0.887318	0.835322	0.766965	0.863822	0.974174	1.64461	1.70685	1.79672	1.88032	1.69488	2.04515	1.98224	1.86536	1.86903	1.8502	1.94661	1.83334	1.82085
CD44	ENSG00000026508	416.015	407.792	399.999	358.177	478.549	544.33	532.273	538.993	524.623	542.559	505.245	506.648	493.109	538.269	486.783	1866.42	1887.05	1751.44	1814.31	1803.4	1476.34	1517.26	1410.45	1330.14	1391.31	188.515	154.786	154.383	137.946	148.092	497.024	466.519	520.415	505.374	497.35	72.7134	70.3961	70.3499	73.4001	77.1134	526.813	514.806	543.746	512.1	552.389	496.843	456.201	480.529
KCNG1	ENSG00000026559	4.43974	4.83642	4.8134	4.31731	4.96757	12.5801	10.9302	11.4402	11.4507	11.2853	14.143	13.8633	13.4775	13.9819	14.4864	24.2028	24.1535	22.9936	24.3831	24.2825	53.1262	56.1422	52.4694	52.0165	52.8857	4.22512	3.96414	3.7801	4.03163	4.03906	2.60645	2.64768	2.88441	2.87882	2.88497	1.00345	0.88067	0.810887	1.00554	1.03854	14.6678	15.5079	15.0235	14.6387	15.0427	12.5308	12.3017	11.6377
AGPAT4	ENSG00000026652	7.31522	7.48102	7.69517	8.70988	9.6421	4.12498	4.02207	3.65408	4.04262	3.68615	0.366254	0.414725	0.352305	0.372412	0.407671	6.83283	6.80101	6.73136	7.06019	6.56636	1.51901	1.56415	1.39684	1.53998	1.38352	3.09928	3.0137	2.91376	2.93206	2.56188	5.22493	5.10026	5.38284	5.43346	5.36536	2.35155	2.54224	2.41358	2.19912	2.35163	3.73063	3.67302	3.78451	3.73676	3.8773	1.37354	1.60938	1.30442
SLAMF7	ENSG00000026751	35.4809	33.0421	32.7114	35.956	38.5836	9.14484	9.2541	10.6109	8.56904	8.00667	67.1437	68.012	66.4699	71.3391	64.8087	2.05115	2.24569	2.13541	1.62187	1.46065	0.0234334	0.0153794	0.0850743	0.0732925	0.0220529	0.846116	0.628019	0.623237	0.615089	0.643543	4.97982	4.80634	5.15436	5.66064	5.29162	0.339362	0.355417	0.293121	0.461725	0.25909	6.97518	6.28617	6.95068	6.27662	6.54867	7.76733	5.96321	7.08002
BTN3A1	ENSG00000026950	34.6073	30.5899	33.6469	36.8193	38.2778	26.4548	26.3519	26.1771	27.0256	27.4861	91.9459	93.9996	91.0767	89.5931	85.9613	14.2239	14.3711	15.1399	14.9872	14.6698	37.0876	37.2074	35.5994	35.4315	33.6773	43.5724	41.9827	39.547	38.4896	37.5427	20.6688	21.6547	22.3561	21.4845	22.7679	29.8397	29.6735	29.2447	28.2891	28.6573	53.365	50.9181	56.5308	51.0204	58.9032	42.8363	41.8689	41.0208
MIPEP	ENSG00000027001	39.6055	40.464	37.8361	33.0672	38.5728	46.3975	44.7722	44.3704	43.662	45.2042	54.1914	52.7338	54.2089	55.4586	54.4237	19.4806	19.7543	19.5102	18.0953	19.7623	14.9897	15.9578	15.486	15.6641	16.7748	43.391	42.7152	41.2407	41.9363	44.1175	30.4852	28.6984	31.5378	31.6605	31.2092	57.9392	55.5058	54.2121	61.1443	62.6723	41.8911	38.2632	36.9701	38.5626	35.8571	36.3782	36.6321	36.0269
PRKCH	ENSG00000027075	12.6162	13.2259	12.4002	10.9267	12.3699	16.5093	16.2802	17.2332	15.4006	16.8009	23.6553	22.6178	24.9123	24.7109	24.2598	0.689274	0.609637	0.698899	0.486394	0.573374	19.2641	19.4745	19.449	18.5528	20.0134	81.3958	78.6507	80.2352	81.9939	88.5808	47.8348	46.8818	53.5242	50.1621	48.6362	65.8513	63.3269	61.4182	66.9961	67.949	34.3048	32.477	28.3742	32.2738	27.1323	28.964	29.4844	30.2015
INSRR	ENSG00000027644	0.0175895	0	0.0196313	0.0350022	0.0211435	0	0	0	0	0	0.0244756	0.0267753	0.0722603	0.0954082	0.03075	0.0104265	0.0212453	0.0171797	0.00557951	0	0.0159617	0.0104757	0.0105361	0.0110941	0.0100143	0.0123943	0.0162447	0.0051147	0.00470753	0.0260924	0	0.0250678	0.00567191	0.00520347	0.0106168	0	0	0	0	0	0	0.0109092	0.010748	0.00519483	0	0.0213552	0.0107315	0.00584555
IFNGR1	ENSG00000027697	23.9042	22.6477	22.5927	21.0573	27.1338	17.0336	17.9677	17.653	16.7699	16.0593	27.0412	28.6312	26.2748	28.2678	24.6928	28.142	28.3206	26.5036	27.1706	26.2409	33.4442	33.519	31.7004	30.6654	31.8771	32.9672	27.8893	26.8393	24.4111	27.0606	65.9904	59.4168	66.4813	64.2776	66.7683	53.2057	54.134	51.501	55.0728	58.5434	38.0348	36.2571	39.5042	35.4741	40.5019	61.7944	49.8555	54.5551
B4GALT7	ENSG00000027847	40.3486	35.7775	39.2958	38.7624	38.5965	30.7365	31.493	30.2897	30.0462	31.2826	49.614	47.6001	46.648	46.8495	45.5651	33.2909	34.2295	32.876	32.1083	32.7813	50.2657	51.7634	47.3327	44.3488	47.6971	50.0808	47.6863	45.0325	44.2249	43.2868	48.8868	48.0728	49.894	49.9651	46.5819	49.2238	48.9197	49.2547	48.2013	50.1358	46.2784	47.8005	46.083	44.5976	44.4635	57.5535	56.2138	56.4284
SH2D2A	ENSG00000027869	19.9004	21.0768	20.7155	19.5828	18.7735	12.5528	11.6274	11.0334	11.5874	12.149	22.8529	21.7544	24.5454	22.5219	23.6266	0.0162038	0.0165086	0.0711969	0.0346843	0.0172761	0.396896	0.325605	0.458476	0.482756	0.404641	12.1157	11.5458	12.2569	13.0224	12.5381	8.73795	8.25904	8.90283	8.36163	8.59626	13.9719	13.9278	14.3456	16.0731	15.4753	0.0140777	0	0	0	0.0531209	0	0	0
VRK2	ENSG00000028116	21.9742	23.444	23.0041	21.1184	21.4003	26.6347	27.2277	25.6788	26.3856	26.6308	47.3646	45.1809	48.0627	46.7888	50.3471	40.4542	40.8306	40.4252	39.1359	41.8042	28.5625	29.2666	29.2704	29.4635	29.8883	29.3508	29.2915	30.17	29.9056	32.3753	33.8061	34.3322	36.6204	34.9708	34.0969	36.9188	33.2286	34.4318	38.387	37.0612	42.6188	39.5194	38.9144	42.3954	35.5886	33.5711	35.3052	36.4259
TNFRSF1B	ENSG00000028137	1.97633	1.24291	1.48818	1.12836	1.75938	0.0526585	0.12356	0.097871	0.0784752	0.0993969	7.52524	7.86223	6.93737	7.89654	6.73948	0	0	0	0	0	5.7405	5.52568	5.56497	5.70322	5.76954	12.5597	11.2951	11.5634	10.3241	11.5624	2.90663	3.16071	3.65574	3.32446	3.24177	2.02595	1.55902	1.85982	1.39894	2.12697	2.4721	1.93862	2.10703	2.01481	2.29791	2.09324	1.77082	1.90444
VEZT	ENSG00000028203	22.9238	20.8027	21.5086	21.2337	23.9842	60.2617	61.7692	60.2115	58.1948	57.7686	51.0222	49.506	48.6147	51.4129	48.1685	60.1926	61.0983	59.5958	58.9532	58.2672	24.3727	24.2233	23.3608	21.835	23.2891	48.1163	44.9397	44.0109	39.4869	42.798	40.7512	38.6087	42.9787	40.5811	39.753	51.7769	49.0851	46.8231	50.0699	53.4228	48.8378	44.1558	46.7501	45.8384	47.5491	39.4574	36.6621	37.2918
POU2F2	ENSG00000028277	0.0706876	0.0318108	0.0517735	0.0753562	0.0637277	0.0281339	0.00990219	0.0281559	0.0293489	0.0204249	0.121722	0.0847374	0.112788	0.128648	0.0973163	0.612808	0.420226	0.565271	0.504508	0.485834	0.0441004	0.0276276	0.0238173	0.0417978	0.0377295	0.238152	0.244813	0.208116	0.230567	0.188745	0.251721	0.272001	0.260706	0.317592	0.331997	0.0373244	0.068838	0.0804716	0.0501313	0.0644752	0.044367	0.0452112	0.0647899	0.031315	0.0600975	0.132754	0.109165	0.110118
BRD9	ENSG00000028310	45.1906	42.9182	47.8256	55.2208	48.6566	27.9555	26.9782	24.38	26.7273	25.5945	43.804	45.0006	42.7612	38.0163	43.7662	40.6494	39.3477	39.2043	39.5871	37.8025	53.1729	53.8467	58.476	57.132	53.851	39.1803	47.0662	42.2099	43.6297	40.2774	32.9764	35.2609	33.6649	33.5208	33.55	30.7079	33.2487	31.654	29.4401	29.1465	58.6404	57.9754	59.3301	57.1856	65.3306	45.2062	50.9402	47.5166
SNX1	ENSG00000028528	23.1169	23.0244	23.759	24.7893	24.0421	42.0852	40.6899	40.4809	41.016	42.3235	35.9693	33.6671	36.1161	34.3102	35.3205	24.5512	24.9256	24.9166	24.086	24.2582	51.895	55.4022	53.3671	52.5553	53.2375	37.9884	39.8161	39.7911	38.6469	40.3671	40.234	41.6037	43.968	42.2111	42.9145	30.8407	29.6893	27.8928	31.3778	30.6833	34.5137	34.1893	32.9866	34.6625	32.2204	40.9193	42.9533	42.5386
TBPL1	ENSG00000028839	7.1447	7.80942	7.59116	6.56389	7.54097	4.18451	4.49708	4.31008	4.47203	4.56526	4.06765	3.78668	4.1803	3.94878	3.5948	8.02486	8.43892	8.25475	7.40019	8.23929	6.70755	6.79138	6.12596	6.58777	7.06269	5.10354	5.55908	5.05453	4.96112	5.17647	9.24143	8.00308	9.63698	9.21481	9.13112	6.06776	5.685	5.81343	6.2242	6.1128	4.36377	4.12049	4.27922	4.33599	4.09893	5.50739	4.95707	5.16146
ARNTL2	ENSG00000029153	0	0	0.00376133	0.00383223	0.0108029	0	0.0134286	0.0163642	0.0127931	0	0	0	0.00791143	0	0	18.4349	17.8617	17.4104	17.0104	19.3311	0.012233	0.0240857	0.0403742	0.00850248	0.0268622	0.0332463	0.0414997	0.0391989	0.0324705	0.0719895	0.421456	0.372711	0.460775	0.346949	0.41904	1.30971	1.14124	1.09248	1.36278	1.30745	0	0	0	0.00796259	0.00873213	0.233223	0.176828	0.17024
BCLAF1	ENSG00000029363	64.3302	70.4844	66.2697	55.4527	65.7176	59.7665	58.3401	56.9754	57.414	58.5832	36.759	36.6595	37.2951	37.5421	38.4638	69.3228	66.4942	65.2117	62.6726	65.8712	59.5741	61.6367	61.6691	62.536	61.7787	52.9864	51.0731	51.384	51.0957	52.1277	94.7027	95.3758	105.183	99.4336	97.8056	46.5554	44.3972	44.1829	47.5283	46.6545	64.572	61.3356	60.5016	63.0341	59.0019	61.019	61.1389	62.0145
SLC39A9	ENSG00000029364	54.4545	54.2107	52.9179	45.6558	60.3459	54.4266	56.2223	54.297	53.7089	55.4986	51.6448	51.3138	51.3128	53.5583	48.0559	45.7472	47.1961	43.7378	43.5443	43.9138	72.0602	75.1625	70.0298	70.2818	71.3742	99.839	88.5614	87.3018	81.6259	89.9174	77.0665	71.5237	82.1831	79.1193	76.7935	51.7672	47.8087	47.3642	52.1594	53.5885	55.8199	52.362	54.2849	52.8954	54.7976	57.21	48.1551	52.8497
ANK1	ENSG00000029534	0.0287695	0.0291304	0.0150511	0.0398704	0.0345825	0.160305	0.220314	0.222638	0.273025	0.189533	0.00600487	0.0131382	0	0.0123198	0.0150885	5.03936	5.12764	4.46426	4.93139	5.29103	0.0587409	0.0481898	0.0387741	0.0476322	0.0829207	0	0.013285	0.00941134	0.00577475	0	0.0189137	0.0461262	0.0173944	0.028724	0.00651185	2.84322	2.8577	2.63151	2.92322	3.1194	0	0.00669117	0	0	0.00349419	0.00327456	0.00329109	0.0107561
IBSP	ENSG00000029559	0	0	0	0	0	0	0	0	0	0	0	0.0177027	0	0	0	0	0.0351162	0.0378615	0.0553339	0.110246	0	0	0	0	0	0	0	0	0	0	0	0.0331475	0	0.0344031	0	0	0	0	0	0	0	0.0180317	0	0	0.0376653	0	0	0.0193241
TFB1M	ENSG00000029639	11.3065	11.7253	10.5675	10.1443	11.2997	6.48561	6.77897	7.33859	6.70884	6.97964	16.6788	14.9031	17.2697	16.6242	16.7041	11.845	11.239	10.4473	10.8217	11.1729	13.0477	13.419	13.2517	13.1702	13.6092	7.31082	7.8668	7.69672	7.80114	8.3764	14.3126	14.2321	14.6258	15.8539	15.0494	21.4263	21.7923	20.8411	21.7536	22.5929	9.12126	9.30261	8.1468	8.3674	7.17574	8.90676	9.18098	9.05716
RABEP1	ENSG00000029725	41.881	44.6465	41.8765	36.5933	42.0695	50.326	50.4331	49.8972	48.0941	51.3765	68.2137	64.3637	69.0679	70.3589	72.3974	48.7951	51.7556	48.54	47.9416	51.3297	30.1626	33.4273	30.2868	30.2115	31.0824	44.2176	43.2108	43.4662	44.3516	46.4422	70.2838	68.5449	75.7888	70.9535	72.959	35.5407	35.3696	33.7106	38.0771	37.7437	49.7347	48.0779	43.4611	47.5209	40.2169	47.5177	50.5481	49.9653
HMGB3	ENSG00000029993	67.6275	72.753	70.1508	57.0598	64.7806	56.8837	55.9293	53.141	54.4767	57.8681	36.8719	36.9458	39.3907	37.0344	37.6337	49.2011	52.9224	50.7255	49.0589	52.4901	115.149	118.337	115.965	116.407	117.453	53.0562	53.9465	55.3922	54.6261	58.1332	50.0742	49.1675	53.7148	52.4187	50.3668	52.0549	50.9864	48.2762	53.9422	53.5483	26.6614	25.7919	24.1279	25.6497	21.7934	30.2315	32.3174	30.2929
NUP160	ENSG00000030066	76.2608	79.7499	75.9685	68.4672	77.9434	105.731	105.761	102.873	102.931	105.615	63.4283	61.1625	62.366	64.4973	62.5323	57.7123	57.5239	55.6401	52.8891	55.9779	40.1418	43.8901	40.8361	40.8311	40.7217	75.1621	70.4724	70.3698	69.1845	74.4677	35.8173	35.5803	39.2868	36.9833	36.2453	55.9494	52.9705	50.9084	58.8762	57.4542	61.1976	57.3978	55.9726	60.4529	56.5695	55.7868	55.2016	55.2583
BAK1	ENSG00000030110	66.5315	67.3367	66.4898	59.3266	58.817	61.8062	62.8876	64.927	62.1318	66.1177	89.4135	83.8285	86.3913	79.5864	85.2992	21.545	23.3112	25.8472	22.3765	22.8009	48.3172	49.5854	48.5214	49.8653	48.3193	69.4036	70.3811	72.6593	71.4897	75.6669	64.952	66.8381	70.3347	63.7307	65.8022	69.0614	64.5357	65.0452	72.9391	71.4584	95.933	93.8495	87.3083	94.8633	88.2552	72.7302	81.2836	79.5788
MUSK	ENSG00000030304	0	0.00330851	0	0	0.00220935	0	0	0	0	0.0033989	0	0	0	0	0	0.13074	0.156509	0.197468	0.171408	0.153331	0	0	0	0	0	0	0	0	0	0	0	0	0	0	0	0	0	0	0	0	0	0	0	0	0	0	0	0
IKZF2	ENSG00000030419	1.01085	1.34122	1.27194	1.08456	1.14062	0.872127	0.89408	0.938122	0.94383	0.871343	1.0073	0.958986	1.07071	1.16735	1.07398	3.84454	3.79279	3.90459	4.01223	4.09278	0.328453	0.32626	0.251965	0.246799	0.284041	2.71243	2.70132	2.6312	2.65736	2.73392	0.508776	0.448915	0.61196	0.613508	0.596358	1.61157	1.78335	1.77407	1.63139	1.73992	0.790945	0.661318	0.675455	0.73961	0.690693	0.718539	0.674418	0.702216
GRN	ENSG00000030582	536.496	483.628	504.015	484.546	601.986	425.448	419.111	440.957	417.598	427.199	602.439	577.779	566.365	593.091	539.05	783.257	830.68	779.711	795.445	774.286	642.887	671.345	615.604	606.835	639.95	660.753	554.188	542.468	524.118	551.461	952.967	904.452	958.262	989.549	974.554	655.81	599.758	591.813	628.243	695.041	644.773	647.362	686.955	652.537	710.664	899.35	799.642	838.897
FAM13B	ENSG00000031003	73.4567	79.1842	75.6887	67.9374	75.5239	38.0547	37.6624	36.113	36.653	37.8882	43.7131	44.5898	44.1367	45.5247	46.2993	23.7953	22.2417	22.2587	22.0799	23.6618	39.0477	40.3744	39.4041	39.29	39.6774	33.9116	36.0355	31.8427	34.3425	34.1969	39.0142	40.8255	43.9899	40.2677	39.7413	39.9717	42.6025	40.7748	44.1747	43.0899	58.7185	55.3004	54.9537	57.7334	51.3713	55.8486	58.9231	56.5999
ARHGAP31	ENSG00000031081	2.91224	3.17248	3.15615	2.13444	2.98876	4.29038	4.1117	4.27684	4.36789	4.41319	3.5555	3.30314	3.45768	3.63325	3.53233	8.14404	8.04203	7.87406	7.49106	7.68922	0.58265	0.438974	0.494486	0.480383	0.492374	13.7806	12.8217	13.4254	13.7348	14.6745	3.90237	3.818	4.44928	4.11089	4.44293	0.0115314	0.0204169	0.00778285	0.0202754	0.0119518	21.0923	20.5072	18.7479	20.2736	18.0664	15.7079	16.8424	16.3366
CENPQ	ENSG00000031691	23.8514	25.0135	24.9636	22.2231	25.3131	32.1728	34.959	32.477	32.0582	34.6673	43.4966	43.5849	45.1077	44.1844	45.6831	8.54842	8.01122	8.9454	8.39906	9.52916	21.6918	21.1669	20.8798	22.6649	21.1318	11.8091	12.0975	11.931	12.0498	12.5939	34.83	32.9588	35.4571	33.9585	33.9458	33.6456	33.5483	32.1471	35.7861	33.9905	56.9388	51.6447	52.7755	52.9711	48.5619	54.758	53.1753	54.1242
SARS1	ENSG00000031698	130.221	131.613	127.683	112.198	127.419	233.087	223.606	237.028	227.404	238.647	234.704	219.163	234.124	227.011	227.202	190.91	195.194	187.552	183.145	195.812	301.012	307.532	301.462	300.714	316.322	220.054	208.872	217.482	212.766	228.686	223.588	211.329	235.104	223.208	229.642	326.657	305.917	302.519	342.341	325.106	294.757	284.928	278.6	280.603	276.225	252.031	263.143	260.168
RANBP3	ENSG00000031823	68.7946	68.4705	69.5996	66.1341	69.2846	72.7344	68.645	70.9097	68.4817	73.2796	69.2149	65.0552	69.8177	66.6967	69.5389	71.9523	73.0324	69.5406	71.3624	72.7624	79.5351	79.6888	78.7416	78.0314	78.9408	86.9372	90.1076	87.6046	89.5802	88.6433	75.1161	77.5423	78.8208	78.6717	78.8495	128.668	122.782	123.451	133.507	134.176	91.3014	89.022	89.7118	96.1041	94.2224	64.0589	66.2636	64.0845
ARID4A	ENSG00000032219	12.8006	13.2525	14.0703	16.2377	15.2276	15.8538	16.0583	15.5782	15.9718	16.0374	12.1934	12.0759	11.8178	12.1653	12.8814	9.21814	8.39305	8.48046	8.32206	8.38894	15.5462	16.187	15.93	15.416	16.1755	17.9426	17.9202	16.9448	17.8501	17.8069	18.631	20.1353	21.1045	20.6673	20.5474	9.27547	9.73353	8.87732	9.80417	8.85865	11.4788	11.4104	11.4943	10.9084	11.2049	20.1348	19.5988	18.7285
EIPR1	ENSG00000032389	29.355	31.7928	30.4994	26.7998	30.0802	26.1893	24.8992	26.3376	24.9865	26.4021	36.2199	33.1459	34.4008	35.7567	34.7831	38.768	40.5994	38.6953	39.2354	41.7475	22.5714	21.7746	21.2835	20.7874	22.9556	39.9518	38.8847	39.6407	41.6446	44.3414	43.0681	40.6707	45.8705	42.3036	42.5636	55.199	53.0382	48.8664	58.5676	56.3103	27.9379	27.8221	25.0378	26.7275	23.6323	21.7113	22.2967	23.5752
PNPLA6	ENSG00000032444	38.5315	35.7973	36.9074	34.6463	41.5821	44.876	45.0534	47.7959	43.8926	45.4394	59.295	56.2717	54.8068	57.5057	54.3736	66.4365	68.9006	67.1604	68.5338	66.5324	170.514	175.043	164.458	156.2	163.12	53.6947	49.8322	47.5245	44.282	44.5567	79.1332	77.8954	82.1128	79.2401	76.8803	40.6698	37.859	38.6309	39.4273	41.0659	85.7453	86.2035	89.0272	85.2928	88.5312	69.8162	61.8227	62.2487
IFT88	ENSG00000032742	20.5656	21.3507	21.6897	20.2646	22.6283	18.383	18.8726	18.9751	17.8695	18.0762	16.1572	15.6033	15.3952	16.5236	16.8229	9.2351	10.4274	9.23882	9.31133	10.1174	6.88318	6.97885	6.71776	6.52295	7.35373	16.3472	16.7433	16.4432	17.3516	17.5318	17.9752	17.5012	20.2383	18.2342	18.6198	6.13176	6.14754	5.39766	6.49158	6.0818	11.9551	11.3969	12.6027	11.9815	11.8265	15.1338	13.9644	14.0036
ALG1	ENSG00000033011	39.463	35.5886	36.946	35.2156	44.2557	48.3638	48.5646	46.8678	46.9395	47.9022	78.0348	77.8555	73.8225	77.2773	69.1998	49.2826	49.6573	46.3546	46.5703	46.3929	54.6387	58.3288	53.2636	53.1186	51.8339	78.5468	66.3868	67.555	61.179	65.6971	51.0037	46.3922	51.5085	52.6452	51.166	87.7628	83.2801	80.2975	87.9729	91.6697	76.7675	73.7606	78.6035	72.7622	82.035	68.1372	61.4484	63.9737
ZCCHC8	ENSG00000033030	16.3829	17.42	17.0168	18.7287	18.3276	32.0273	31.7079	31.5172	32.2702	32.0584	16.2671	15.8679	16.0051	17.2587	16.7947	18.7603	17.9086	18.0309	17.1324	17.0723	14.1388	14.7126	15.0635	14.4249	14.2714	22.9554	24.2544	23.013	23.848	22.9816	19.7547	20.8638	19.9838	20.2159	20.2483	21.6314	22.0497	21.8554	22.4758	22.0733	17.2554	16.5435	17.0836	17.1962	17.362	19.1729	18.8114	18.0728
ABCF2	ENSG00000033050	10.3312	11.4625	11.5736	11.2289	10.5243	17.0335	16.9819	16.2303	16.1638	17.1435	11.9711	11.1029	11.4781	11.4379	11.7832	7.72487	7.76037	7.66982	7.53695	8.18501	19.4164	19.3191	18.2626	19.4974	20.6019	18.1876	18.8899	19.4817	18.331	19.841	14.9063	14.2533	13.7599	14.058	13.7195	9.52561	9.76966	9.72839	10.2265	9.97609	9.5155	9.11002	8.69144	9.977	9.05007	8.86143	8.49936	8.91695
CHPF2	ENSG00000033100	60.0725	54.447	58.727	56.4154	63.7392	71.3875	70.4651	70.3293	68.0359	69.8526	78.2836	74.5439	73.9943	75.6504	72.2645	70.0961	72.4422	71.2638	69.3317	67.1277	155.841	163.545	151.059	146.036	151.863	92.8358	82.0164	76.774	72.7913	75.2961	79.7384	76.2389	79.6662	80.1334	76.0733	45.9078	41.8327	42.8576	41.855	45.4884	51.9885	48.8631	53.9365	49.0079	54.34	46.786	42.1263	44.1205
LRRC7	ENSG00000033122	0.0141944	0.025551	0.0274189	0.00744953	0.0137812	0.0139062	0.00489453	0.0049704	0.0041448	0.0111054	0.0692817	0.0787831	0.0682451	0.0691998	0.0801704	0.757259	0.766559	0.782764	0.664993	0.700758	0.00297249	0.00390171	0.00981052	0.00723105	0.00186492	0.0173111	0.0242016	0.0400047	0.02104	0.0223518	0.0105281	0.0112039	0.0105626	0.00484512	0.00691996	0.0176803	0.0093571	0.00864699	0.00450533	0.0129469	0.34329	0.409363	0.323251	0.319247	0.275836	0.165041	0.159879	0.165467
FUT8	ENSG00000033170	11.4789	10.5811	10.6855	8.79305	12.3581	9.85292	9.99142	10.123	10.2551	9.78427	18.0932	17.3083	17.1137	18.2822	16.38	37.1947	36.8465	34.0264	34.6802	34.9901	11.4449	12.2107	12.2546	10.8879	11.2444	36.2736	31.1499	30.6534	27.9714	31.8111	17.4856	16.3559	18.4408	19.06	18.0445	10.8113	10.3084	10.1469	10.6479	11.1268	23.087	21.1658	22.5732	21.4599	22.8171	24.0161	21.1991	22.2887
UBA6	ENSG00000033178	22.2655	23.3419	22.5058	20.1254	22.8594	17.7667	18.1988	17.7254	17.794	18.2706	25.5214	25.1347	25.0474	26.2157	26.4287	26.7736	27.037	24.6559	25.1115	26.5822	22.8354	24.5846	23.2389	23.0697	23.9465	20.889	20.3478	20.0616	20.253	21.7686	24.3299	24.2368	27.4751	25.3052	25.3237	22.0361	20.4909	20.0904	22.2824	21.4485	17.8541	16.5604	16.3157	16.1965	15.9639	14.4512	13.7228	13.9622
GAB2	ENSG00000033327	43.7217	42.9936	42.0067	36.9598	43.9935	23.6043	23.2071	23.4964	24.544	24.0427	41.3482	38.242	40.1187	38.9795	41.2809	24.5045	24.8931	24.9288	24.0892	24.8915	39.9654	40.579	37.6566	40.0521	40.9349	61.6076	62.7254	62.3776	65.3725	67.6314	117.306	115.009	126.597	122.133	115.949	26.1651	25.2687	25.1408	25.7421	27.8135	50.6465	50.4236	48.9879	48.5573	45.4877	92.0908	87.5185	87.0962
ATP6V0A1	ENSG00000033627	80.0354	77.1788	80.9452	75.9928	92.1222	99.7957	96.9009	99.0793	96.0376	95.2853	136.772	135.622	132.086	135.223	126.689	47.7844	45.8989	46.1522	44.5929	43.2984	113.517	122.654	111.754	111.02	112.499	96.9734	86.6334	83.2368	80.9096	84.0856	126.318	126.968	137.725	135.872	131.046	73.8435	71.5385	70.7793	72.1091	75.4285	97.2255	91.1338	97.8846	92.1244	100.283	161.939	144.625	149.129
PIAS1	ENSG00000033800	8.27543	8.78244	8.92263	7.35736	8.25745	12.0798	12.3797	11.9762	12.0848	12.3749	11.126	11.1001	11.1529	11.5605	11.8462	11.489	11.6948	11.2657	10.751	11.6372	7.47494	7.90825	7.614	7.06297	7.35108	11.8724	12.0111	12.0917	11.8101	12.1806	10.047	10.0982	10.3783	10.7181	9.86193	11.7168	10.8881	11.0619	11.9457	12.1969	11.5458	11.2673	10.7927	11.5432	10.8955	12.8302	12.2656	13.1339
SLC4A7	ENSG00000033867	20.7987	21.4603	22.0047	21.108	24.8471	11.3438	11.0576	10.9081	11.363	11.2974	35.2852	36.34	33.0999	35.9667	32.638	75.2757	71.5214	75.596	70.819	70.901	28.5557	28.7884	27.7308	26.3221	26.2135	23.0994	20.106	20.216	19.657	20.4491	24.0056	24.7883	28.8426	27.058	26.0313	8.12532	8.82153	8.26443	8.26317	9.31966	33.0822	28.1646	32.5309	29.3517	32.9578	24.4108	21.8698	23.5242
APBA2	ENSG00000034053	43.717	44.8543	44.0201	39.4508	42.5448	59.1463	57.6267	54.875	54.7094	58.5559	28.5615	25.7808	27.4454	26.5133	29.4333	24.123	23.919	24.0825	23.8096	24.8661	40.1243	40.7168	40.0817	38.5836	40.7189	28.6437	29.1355	29.9152	29.7928	30.2798	45.7661	47.4068	47.5371	45.8396	43.9085	40.9218	39.344	39.9941	42.6545	42.9587	0.800453	0.696607	0.727907	0.884577	0.756945	1.37741	1.39128	1.44029
MAP2K3	ENSG00000034152	41.8279	43.2013	42.2509	36.9828	38.1294	69.7174	69.3596	70.1862	66.4718	68.7562	119.343	112.893	122.427	115.757	123.604	115.808	118.137	110.071	114.579	120.728	55.3455	59.4311	54.7422	57.9897	63.6233	58.3973	57.4995	58.4878	59.6023	62.7825	53.4389	53.0857	58.2754	52.7975	54.0463	26.7123	25.553	24.9093	28.333	29.3378	69.1847	69.5924	62.8494	70.5873	60.2099	56.7491	61.2655	62.5155
EFCAB1	ENSG00000034239	0	0	0	0.0113743	0	0	0	0	0	0	0	0	0	0	0	0.0237173	0	0	0	0	0.375187	0.381269	0.46735	0.315449	0.421423	0	0	0	0	0	0.0116907	0	0	0	0.0241502	0	0	0	0	0	0	0.0124076	0	0	0	0.0121442	0	0
TMSB10	ENSG00000034510	2681.53	2988.49	2762.71	2566.89	2610.93	2606.87	2432.79	2507.17	2419.77	2502.84	2012.46	1959.51	2088.65	1942.97	2086.05	7708.81	7891.45	7440.52	7667.66	8234.82	1895.22	1902.62	1820	1769.04	2017.4	1917.08	1913.86	2122.12	2076.53	2222.04	1461.99	1416.18	1461	1354.19	1389.71	838.89	794.912	774.944	872.429	888.74	886.241	861.252	790.272	855.747	695.355	754.384	794.203	836.738
ASTE1	ENSG00000034533	7.31858	6.86276	6.525	6.14479	6.94922	10.7902	11.0289	10.4957	10.2404	10.7852	6.13867	6.07293	5.93327	6.31657	6.41504	14.1749	15.1097	14.3626	13.3892	14.8118	2.67712	3.0511	2.38563	2.43682	3.08143	7.29174	6.61236	6.81986	6.72334	6.75624	5.33108	5.35576	5.78463	5.18604	5.42418	9.3783	9.2818	9.42616	10.2416	10.3908	9.44886	9.19424	8.91277	9.1183	8.67655	8.53412	8.52527	9.29893
RNF19A	ENSG00000034677	29.3055	29.7159	29.7289	27.2807	32.548	69.9411	69.9132	70.4969	67.4565	69.6169	19.5642	21.4989	19.7794	20.6482	19.9266	43.6372	43.0038	42.6384	40.8667	41.9793	35.507	35.4331	36.1056	35.0466	35.7664	98.2533	95.3519	93.8124	95.5591	96.9754	79.7307	79.8974	88.9586	85.5609	85.75	25.4453	26.0455	26.0911	26.3008	26.6915	62.1926	56.8653	60.5555	57.5947	59.6785	38.8023	35.8277	37.1783
PEX3	ENSG00000034693	6.05334	6.69556	5.89295	5.39889	6.46351	3.60064	4.14151	3.67411	3.66144	4.15169	6.07209	7.5742	6.78308	7.11188	7.18677	11.4055	11.5497	11.2182	10.3815	11.5822	12.0427	12.4993	11.2863	11.6218	12.6682	7.33563	7.83291	7.54372	8.01136	8.75261	13.8776	12.4001	14.0069	14.2866	13.5108	12.7851	11.263	11.493	12.7975	12.2663	9.86616	8.75669	8.52568	9.23357	9.51192	12.8713	12.3884	12.8883
GABARAPL2	ENSG00000034713	71.676	74.8046	73.0267	62.4657	66.3111	59.8934	58.8791	59.983	56.2008	57.5835	25.2644	25.5197	26.9222	25.5031	26.0031	81.6486	86.8646	81.2678	82.0006	85.5902	23.3235	24.9132	22.8042	22.8068	24.0448	27.9172	27.8727	31.1111	28.8819	33.2697	28.4762	27.1138	28.5082	27.7125	27.7008	39.3141	35.4722	37.258	41.0766	39.0597	38.5802	38.2924	34.7035	38.9872	32.5028	32.9381	35.6073	36.265
MYOC	ENSG00000034971	0	0	0	0	0.0087259	0	0.0216936	0	0	0	0	0	0	0	0	0	0	0	0	0	0	0	0	0	0	0.0153453	0	0	0	0	0	0	0	0	0	0	0	0	0	0	0.0224305	0	0	0	0	0	0	0
SH3YL1	ENSG00000035115	17.7677	16.5808	18.7944	26.0017	22.9469	15.3841	15.0633	14.0278	14.9164	13.705	10.9584	10.8632	10.0155	9.51529	10.0096	37.4854	36.2088	37.0965	37.07	35.6388	17.1942	18.0579	18.7579	18.9283	17.8876	20.8098	23.9578	20.7813	22.9302	21.1339	17.1825	20.363	18.6628	17.9393	18.2933	5.07511	5.21349	4.95859	4.7087	4.85478	15.7878	16.0248	16.8458	15.5821	18.4605	11.9517	12.4218	11.5663
FAM136A	ENSG00000035141	69.5716	73.6256	71.4961	65.8065	65.7706	88.2779	90.5909	86.4101	84.8105	89.8616	123.441	121.604	124.449	120.16	122.706	81.4398	82.0273	80.3934	76.623	83.0205	63.0872	64.185	67.4795	68.7437	69.6639	90.8299	97.8351	97.0138	97.4164	99.0839	84.02	82.9626	85.5791	84.1868	86.0228	86.2703	84.0948	82.2218	90.1417	86.6392	96.4671	89.1131	87.5282	89.9272	82.9416	69.439	76.5729	78.895
VCL	ENSG00000035403	67.5512	64.207	65.4248	62.2836	74.2189	72.7473	72.6827	69.3509	69.7306	71.4336	66.9494	66.873	63.5421	68.6514	61.18	199.704	203.647	188.986	192.639	195.39	64.1895	67.2218	63.2955	61.2358	62.2122	63.3984	54.6457	54.9228	50.0024	55.7791	60.8341	58.728	64.6136	63.2809	61.0148	72.2388	69.5256	69.5629	74.0062	77.3572	63.6862	59.6617	63.5021	59.3173	64.094	72.802	64.6505	66.1279
DEPDC1B	ENSG00000035499	41.7268	45.5447	42.9183	38.1095	40.3151	61.6159	64.7782	64.805	61.9927	64.3968	34.5122	33.2621	34.975	33.7659	35.0579	24.7596	25.5122	24.712	21.9455	25.8903	16.4521	18.7526	17.8323	16.9681	17.105	111.102	115.284	113.98	109.99	119.067	36.1813	33.1712	39.8592	37.4317	36.1913	41.0263	40.7322	42.0416	44.1489	42.4242	67.8343	63.5468	59.5722	64.4258	56.6684	83.8728	85.8783	89.0298
DAPK2	ENSG00000035664	0.173444	0.244341	0.261961	0.247604	0.203957	0.852386	0.814115	0.693428	0.837313	0.760021	0.371463	0.385702	0.454739	0.448866	0.387588	0.157571	0.218601	0.232008	0.118408	0.150126	0.735642	0.730943	0.850343	0.820464	0.788905	0.0956474	0.163666	0.131568	0.127149	0.18122	0.353646	0.415916	0.346515	0.49525	0.501824	0.0398181	0.0411249	0.0268742	0.0350056	0.0412698	0.166023	0.185912	0.138238	0.14031	0.241797	0.205998	0.241544	0.157886
NSMAF	ENSG00000035681	61.8355	63.1561	62.8049	62.2064	64.408	92.4509	92.1724	88.3837	87.9468	94.0307	31.6357	30.813	32.0306	32.709	32.6597	62.1762	65.5398	60.7192	60.2314	65.1928	87.3818	91.6025	87.8512	89.6453	89.3313	21.0012	21.1555	19.4739	20.8892	21.1811	77.3564	79.0566	82.2915	78.3921	78.081	30.6629	29.981	28.5775	30.9576	30.0476	54.9005	53.5778	52.452	55.8993	52.7467	47.0046	50.8222	51.0625
ADSS2	ENSG00000035687	80.7257	84.8463	83.0145	71.3392	82.241	73.1901	77.0719	73.7345	73.4386	75.4027	68.0252	65.5887	66.4843	66.9196	69.605	77.9952	81.1379	78.4487	77.3086	82.9417	62.849	67.6711	67.0642	65.8065	67.2175	84.9585	84.9905	84.1926	85.6147	89.2675	63.8891	62.6713	67.9457	65.67	64.3259	59.6305	58.633	58.0047	62.261	61.5171	56.4788	54.13	52.1161	53.2544	46.4473	57.3163	59.8114	60.2346
STAP1	ENSG00000035720	0	0	0.0130808	0	0	0	0	0	0	0.0288985	0	0.0285457	0	0	0	0	0	0	0	0	0	0	0	0	0	0	0.0144324	0	0	0	0	0	0	0	0	0	0	0	0	0	0	0	0.0429698	0.0138458	0	0	0	0
TIMP2	ENSG00000035862	690.706	676.906	678.016	569.765	770.638	1556.59	1491.51	1566.62	1469.21	1496.12	761.005	751.805	700.812	760.443	713.42	900.355	926.616	840.873	881.573	864.404	937.276	976.888	890.025	881.879	912.774	565.564	477.059	473.966	430.081	464.166	1074.87	996.098	1114.62	1119.98	1079.86	459.756	430.135	448.765	450.057	483.253	710.301	692.623	729.455	708.147	788.761	735.625	664.769	744.191
RFC1	ENSG00000035928	77.6126	81.8731	78.1498	66.9519	78.3343	88.9433	89.407	86.0114	86.8488	90.3758	74.0248	68.3278	71.5868	72.9054	73.9873	49.0024	49.5229	46.1299	45.836	48.6842	48.1935	49.5069	46.0415	47.8836	47.5766	99.2676	96.3557	97.1157	99.0238	104.856	62.8635	61.3879	68.8996	67.5233	65.3145	87.8178	82.7208	82.1255	91.3585	91.008	76.3778	73.9457	70.3422	75.7705	66.705	65.1202	66.0484	65.1735
TBC1D23	ENSG00000036054	23.5244	24.6588	23.3047	20.9732	23.527	30.9299	32.8977	30.6882	30.2328	31.7925	29.492	28.4714	29.4613	29.957	27.7281	58.5042	59.9726	56.8311	55.429	58.369	17.6826	17.5757	17.1905	16.7276	17.919	27.3604	25.7682	25.0547	24.7811	26.7947	26.2834	25.2988	26.2346	26.3439	25.3976	27.1617	26.5239	27.0812	27.8664	28.7487	35.8858	31.4773	32.6872	33.3099	31.1875	35.3972	33.4836	34.0109
CUL3	ENSG00000036257	33.1735	33.972	33.136	27.0831	33.8578	46.8042	45.1925	44.8166	44.6727	43.9924	41.9761	40.9616	40.2911	40.3966	43.9464	59.073	61.5783	58.4102	57.3226	60.7919	45.3786	47.3299	45.1943	45.6622	47.2606	54.3335	50.7594	49.7325	50.7011	55.1758	62.0697	59.9784	69.9411	67.7172	67.0645	49.9094	48.2188	47.9147	49.1031	47.225	27.3728	25.1395	23.2169	27.349	23.9191	29.2369	30.7349	31.5487
MYOM2	ENSG00000036448	0.0243518	0.027397	0.0254799	0.0311521	0.0402492	1.15659	1.02339	1.1695	1.20172	1.05827	0.249057	0.0889659	0.166139	0.13035	0.197959	1.28291	1.1802	1.08219	1.34407	1.17158	0.403293	0.511236	0.344612	0.455018	0.343141	0.00643474	0	0	0.014664	0.0216742	0.0320188	0.0416462	0.0117787	0.0486267	0.0826789	0	0	0	0	0	0.0141086	0.0113274	0.00558001	0.00539399	0.0236611	0.0776087	0.0891432	0.0910449
OTC	ENSG00000036473	0	0	0	0	0.0240793	0	0	0.0182377	0	0	0	0	0.0705376	0	0	0	0	0	0	0	0	0	0	0	0	0	0	0	0.0160835	0	0	0	0	0	0	0	0	0	0	0	0.0154744	0	0	0.0354968	0.0389274	0	0.0183323	0.0399433
CYP46A1	ENSG00000036530	0.0922634	0.0415204	0.061784	0.133766	0.0970424	0.0881307	0.124076	0.0755998	0.105071	0.0895749	0.138655	0.168536	0.11371	0.114577	0.0580662	0.783447	0.714605	0.711899	0.632158	0.594764	0.0795389	0.0741813	0.140928	0.183307	0.0827325	0.117023	0.127814	0.124753	0.133341	0.102648	0.00404373	0	0	0.00409412	0.00417669	0.0357257	0.0610975	0.0401868	0.0285525	0.0673238	0.163927	0.188835	0.177588	0.175755	0.19274	0.0756107	0.0886576	0.114983
ZZZ3	ENSG00000036549	27.1267	28.4208	27.6819	23.1671	27.8609	34.998	35.8158	35.0391	34.9218	36.157	23.4578	22.2745	23.7797	23.6968	23.9501	24.2509	22.6439	21.7484	21.3936	22.8266	43.0366	44.6061	42.3427	43.8473	44.2371	16.5197	15.2205	15.6086	15.8549	16.9452	21.7485	21.1142	22.953	21.3569	21.6456	22.5593	22.0226	21.6371	24.7847	24.8294	33.9469	31.7169	31.1741	32.9575	28.9954	38.1919	37.6057	38.4038
SLC18A1	ENSG00000036565	0	0	0.0086335	0	0	0.0218936	0	0	0	0	0.00861118	0.00942027	0	0	0	0	0	0	0	0	0	0	0	0	0	0.0218032	0.0285767	0	0.00828117	0.00917999	0.00904095	0	0	0	0.0093382	0	0	0	0	0	0.135448	0.172716	0.189071	0.109661	0.120259	0.0657416	0.0566343	0.0102831
USP2	ENSG00000036672	5.51711	5.73013	5.47413	4.80366	5.18456	2.74834	2.79723	2.45517	2.80964	2.70696	8.92324	8.60171	9.29983	8.977	9.16927	3.43169	3.72784	3.63266	3.49228	3.2679	0.980355	1.30401	1.0596	1.20154	1.13388	14.9751	15.225	15.5464	14.0704	15.3773	5.24814	5.62734	5.75997	5.48919	4.62178	20.495	18.6641	17.601	20.6041	20.3922	8.02056	7.55704	7.70993	8.60736	7.444	4.76087	4.93584	4.79345
CASR	ENSG00000036828	0	0	0	0	0	0	0	0	0.00287555	0	0	0	0	0	0	0	0	0	0	0	0	0	0	0	0	0	0	0	0	0	0.00265604	0	0	0	0	0	0	0	0	0	0	0	0	0	0.00883237	0	0.00277299	0
TUBG2	ENSG00000037042	26.6902	20.3111	27.6688	37.5434	28.3709	32.8126	30.6523	28.8792	31.0446	29.7092	60.3941	62.1151	59.7338	54.3774	60.2631	39.7658	36.4377	38.0665	38.0333	34.9365	35.9112	32.2808	40.1993	36.5172	32.8605	20.4708	29.943	25.3577	28.4216	22.6134	60.7237	74.1737	60.7423	60.9641	61.9457	27.8848	28.3778	27.5052	24.9557	25.593	39.2402	41.1928	45.1004	45.0521	51.4343	65.4628	69.5666	65.1605
RPL26L1	ENSG00000037241	89.8217	97.2263	89.8381	80.1426	87.0779	90.142	90.2538	90.6054	88.0102	94.9055	95.9524	93.3715	96.7598	98.6403	104.301	118.264	120.377	112.731	114.06	125.973	106.976	108.47	105.367	108.848	110.71	170.203	162.418	164.203	161.391	167.68	105.676	98.274	103.348	93.208	102.007	202.554	198.6	188.897	215.915	207.893	118.109	114.755	113.398	115.152	105.24	107.193	118.526	112.247
FLT4	ENSG00000037280	4.12401	4.3798	4.32271	4.14119	4.20961	10.801	10.0243	10.6263	10.1191	10.2603	14.99	15.0904	14.8991	14.6294	14.4247	0.334621	0.279361	0.296096	0.298441	0.232888	0.0853773	0.093389	0.0563564	0.0692312	0.0982027	10.9609	11.151	11.6043	11.5492	11.556	0.00916339	0.00446949	0.025282	0.00927757	0	14.3735	13.5886	13.5854	14.8329	14.2692	1.19113	1.23998	1.21207	0.926216	1.07667	1.41355	1.60245	1.38618
NSUN2	ENSG00000037474	143.41	147.323	148.519	133.392	143.742	107.699	104.57	102.792	105.595	105.457	129.706	124.346	131.376	127.219	129.754	116.748	118.354	114.317	110.59	116.887	242.043	254.464	247.538	247.579	253.653	148.002	154.985	147.97	151.175	159.407	110.521	116.05	116.135	115.008	112.579	112.602	113.249	108.211	120.092	112.815	196.426	188.327	181.004	188.773	172.256	137.03	143.94	143.065
FBXO42	ENSG00000037637	12.1768	11.8806	11.7542	10.8358	11.9151	14.4099	13.8748	15.0178	14.7387	14.7811	14.1764	13.4559	14.8443	14.2279	14.4878	9.41215	10.4364	9.50681	9.42575	10.0536	12.3784	12.7896	12.2254	12.6181	13.4388	12.3736	12.8059	12.5316	12.5364	14.0016	13.3861	12.9076	14.6972	14.0743	13.4938	9.64133	8.51385	8.69328	10.1923	10.2313	13.2341	13.2322	12.2334	13.4089	11.8076	10.8247	11.5022	11.5788
MFAP3	ENSG00000037749	47.391	46.5275	45.662	41.2285	51.2777	36.0796	36.5284	34.9219	33.4391	36.3574	32.8438	32.8195	32.5385	34.5321	28.9786	34.994	35.2613	35.0962	32.4622	32.871	37.1844	38.5447	35.091	35.0253	35.5593	42.742	37.6853	36.3026	33.0233	36.5445	46.7131	44.1081	48.5675	48.0612	47.6923	51.6824	48.6382	48.5428	51.7224	54.6634	49.8945	45.8871	48.7854	45.3937	48.1149	55.8303	48.2073	51.7342
MRI1	ENSG00000037757	31.4382	28.3129	30.7806	33.6107	29.9487	29.4364	27.7526	28.1071	28.2783	30.1509	38.0699	36.9678	39.5583	38.5185	36.9209	7.99278	9.11649	8.68606	8.75515	8.07608	29.2427	28.8653	31.859	32.4026	28.6998	32.793	35.0241	31.6429	34.8624	31.0895	23.7649	27.0467	22.0972	23.1585	24.2944	27.0773	26.7422	26.9485	29.026	28.3602	40.6121	42.8849	42.005	43.1547	45.489	32.8196	34.469	31.8029
METTL1	ENSG00000037897	36.5507	36.7205	41.0034	41.5687	39.0424	36.9612	35.5395	34.4051	35.5268	35.8212	31.0517	30.0692	32.8385	29.9015	30.5179	27.1876	28.5408	27.2714	28.1291	29.3224	28.6909	28.4624	29.4216	29.347	29.4004	37.2297	35.8201	35.2239	37.0029	35.4659	35.3554	36.1166	35.9364	34.4214	36.1773	31.5583	31.8539	31.1011	31.6788	31.9056	39.994	40.8991	40.8828	43.0877	40.4801	25.7068	29.5014	28.3234
HOXC8	ENSG00000037965	28.9243	28.0993	28.1498	24.5816	25.1022	17.3909	16.2191	16.5145	17.4417	17.9034	15.4076	14.7008	15.2576	15.2435	15.9701	2.70304	2.99385	2.99383	2.7729	3.37221	8.20737	8.28263	7.76369	9.08183	9.14584	18.5725	18.0106	18.5526	18.9594	19.9731	5.89344	5.52259	6.16236	5.79895	6.61256	0.0266421	0.0196546	0.0299689	0.0520489	0.0575278	0.36054	0.492876	0.462469	0.625872	0.600564	0.643217	0.531023	0.565933
AGA	ENSG00000038002	44.3931	41.5586	44.2633	39.2769	48.6311	56.0915	59.747	59.9305	54.9984	58.4984	41.3373	41.2432	37.4331	42.071	38.4639	37.9019	37.5166	37.1459	38.7415	35.7278	55.3204	57.6427	55.4199	52.6341	53.084	73.4836	62.881	62.3848	56.2888	62.5182	24.2979	21.9622	23.4272	24.7202	24.5412	69.7047	66.3603	66.5083	68.8917	71.7954	73.7085	70.0394	77.0023	67.0089	74.5611	60.7296	52.2012	56.4961
PI4K2B	ENSG00000038210	27.3242	28.212	26.7988	23.3393	24.9679	18.3852	19.4573	17.6865	17.0189	18.174	22.395	20.9429	22.9637	21.52	22.459	33.9503	34.3584	33.6723	31.3868	35.1998	23.764	26.2896	25.6637	26.4048	26.6674	23.8147	24.8435	24.7982	24.8333	25.9582	11.0276	10.9679	12.482	11.5038	11.9739	19.9715	20.3886	19.711	22.8135	21.5957	23.493	22.1765	19.3918	22.3982	16.7489	22.3005	24.8275	23.9098
BOD1L1	ENSG00000038219	29.7181	31.7412	29.6143	29.7492	35.6152	26.7058	25.8953	24.8682	26.3189	27.4915	28.1671	27.9886	26.4865	27.797	28.3271	30.8314	29.0982	27.9436	28.2446	28.2601	26.5542	28.7576	27.3498	27.3324	27.5278	18.3891	18.8125	16.8383	18.0854	18.6822	34.3528	36.5066	40.8929	39.1621	37.9038	25.0377	26.1824	23.9622	25.5218	26.2273	26.8596	25.5132	25.1018	24.7354	25.2252	29.4064	29.5838	28.8032
MAT2B	ENSG00000038274	58.0166	62.0859	59.8301	48.8608	56.2041	59.5441	60.0495	59.8554	57.1207	59.9203	46.1902	44.9021	47.4829	47.4898	45.7607	47.4028	49.688	45.7197	45.8734	50.4126	39.8164	40.8513	39.3431	40.3436	39.6247	72.9297	70.2823	72.4556	70.996	74.3475	40.0758	36.7771	42.6706	38.567	40.5027	61.7431	60.7993	62.682	65.1153	64.322	63.7473	61.3039	58.8569	61.1261	54.5028	57.8281	58.6192	59.4473
TLL1	ENSG00000038295	0.0209083	0.00376365	0.00350029	0.0178313	0.00502658	0.00887633	0.0437384	0.00380712	0.0119053	0.0193324	0	0	0.00368119	0	0	1.31622	1.3334	1.40089	1.15401	1.25268	0	0	0	0	0	0.0795575	0.0811011	0.0875483	0.0805787	0.0372186	0.0476513	0.0357571	0.0364073	0.0296892	0.049218	0.0235519	0.00977338	0.0132465	0.0301953	0.0076283	0.0193817	0.0116708	0.00383277	0.0333449	0.0162522	0.00761534	0.0114807	0.00833819
EDC4	ENSG00000038358	44.0048	43.6698	45.3189	45.3141	44.8803	41.1748	41.4395	39.9739	39.1406	41.7907	18.679	17.9492	18.9767	18.006	19.4175	41.5306	42.4272	41.6848	39.5457	42.8468	18.7266	19.0922	17.746	17.941	18.7653	22.1789	22.7367	20.8904	21.8579	22.3498	20.8493	21.4177	22.7238	21.5509	20.9426	30.956	29.7459	28.9492	31.1281	31.7002	23.6191	24.1688	23.2598	24.4692	24.6012	23.0865	24.1936	23.6446
TRIO	ENSG00000038382	24.6887	28.5423	26.7944	24.7129	32.0437	19.562	18.1213	17.1487	18.3727	18.6436	21.3211	20.4036	19.7994	20.7914	21.8055	128.545	121.651	124.852	118.611	119.889	144.346	155.284	133.377	142.061	143.193	24.9197	24.7668	24.0853	25.3613	26.0468	46.3397	50.2665	58.0279	52.7159	49.9468	60.0766	63.5184	61.1146	63.2936	67.285	28.5769	26.9358	26.8864	27.435	27.5144	20.2351	20.2958	20.055
VCAN	ENSG00000038427	0.587788	0.540147	0.593311	0.511819	0.847568	0.0157272	0	0.0022485	0	0.00913422	0.00824776	0.00451135	0.0130447	0.0211517	0.00259052	128.768	113.959	109.992	114.239	112.568	0.0470641	0.0507451	0.0465996	0.0490675	0.0421824	0.0104415	0.0136853	0.00861773	0.00793168	0.00879257	2.75585	2.85097	3.28029	2.96553	2.80174	0.0121711	0.00192406	0.0156468	0.00509527	0.0135159	0.0190782	0.0252736	0.0135819	0.0196936	0.0119983	0	0.0113009	0.00246228
CLEC16A	ENSG00000038532	19.0441	20.1939	19.5001	18.2836	22.962	22.4734	21.5444	21.3928	21.0887	22.2602	24.8867	23.4069	24.5228	24.7356	24.8206	20.7655	20.8844	19.7938	20.099	21.0068	13.732	14.4861	13.5683	13.7872	14.2761	14.7549	14.3516	13.8644	14.5502	14.9185	19.7966	20.8541	23.5233	22.2915	20.8081	26.5062	26.5839	25.8392	28.0063	29.1602	25.9169	24.6081	25.3849	25.6331	23.4877	17.5202	17.3997	17.3537
MSR1	ENSG00000038945	2.132	2.08574	2.05265	1.91886	2.27409	0.0178876	0.0314792	0.00767212	0.00799718	0	0	0	0	0.0144343	0	0.13487	0.0992386	0.181072	0.112269	0.191727	0.0994115	0.0978661	0.053001	0.0398627	0.0575724	0.00890691	0	0.0147023	0.00676593	0.0150006	0.0295468	0.0144116	0.024456	0.0299149	0.0228887	0.0118655	0.0393907	0.0200207	0.043464	0.0307451	0.0325484	0.0391982	0.0077238	0.0447978	0.0573152	0	0.0231358	0.0168031
CDH1	ENSG00000039068	0.101396	0.142594	0.0689604	0.178353	0.144736	0.127794	0.142039	0.126932	0.150352	0.14063	0.0264546	0.0463044	0.0334727	0.0379925	0.0731199	0.0901565	0.137779	0.105223	0.102521	0.132169	1.36868	1.47762	1.47475	1.30703	1.47747	0	0.00585274	0	0.0203526	0.0112808	42.2123	41.6771	50.3561	48.2838	49.1657	4.20726	4.02377	4.11032	4.30149	4.53752	0.0293727	0.0353738	0.0406595	0.0336892	0.012315	0.276982	0.231984	0.240092
MTREX	ENSG00000039123	81.3281	82.9736	79.9058	73.8759	83.489	90.8183	94.9375	91.4652	91.4837	95.0976	54.8165	53.0072	53.2115	56.5941	54.6752	113.425	114.924	107.625	107.857	112.693	92.6749	97.6361	97.5835	94.0856	95.8857	92.3312	92.1855	91.5399	91.6747	96.4525	121.609	117.755	133.516	126.943	125.189	69.9971	66.5204	65.4249	73.9299	70.6141	87.6973	80.9741	79.1496	83.4944	77.8848	96.8962	96.1947	93.5465
DNAH5	ENSG00000039139	0.0154558	0.0034777	0.0161717	0.0115336	0.00232234	0.00820193	0.0014434	0.00175893	0	0	0	0.00882274	0	0.00165463	0	0.53596	0.465536	0.526462	0.489042	0.435897	0.0315573	0.0207112	0.0381894	0.0347284	0.0263984	0.0224623	0.0214112	0.0404483	0.0341259	0.0189149	0.0270959	0.0214763	0.0242964	0.0137168	0.0244884	0.0231227	0.0180616	0.02142	0.0259082	0.0334814	0.00298486	0.00359468	0.00177078	0.00684699	0.00187718	0.00175919	0.00176806	0
ZFYVE16	ENSG00000039319	44.5066	45.3935	47.0874	54.0584	54.0421	81.9583	81.5256	87.8048	79.5151	80.1518	94.9962	95.8037	92.6306	97.7431	91.9088	15.2467	14.4549	14.1629	14.0247	14.0435	82.96	86.9942	81.3198	82.0972	80.5042	123.852	115.723	109.534	112.233	117.889	39.9849	42.4729	45.1239	44.297	43.4711	75.3696	74.1287	73.6081	76.7388	76.9565	174.03	159.554	169.026	161.519	162.074	231.259	210.042	211.04
RIPOR1	ENSG00000039523	71.383	70.9789	70.5352	69.4903	69.0907	94.7744	90.4289	92.2716	91.3588	93.5911	39.2695	36.9585	39.9254	38.4811	40.7182	115.709	116.777	116.163	116.088	118.794	37.2465	40.1329	36.7439	39.6377	39.1779	30.2962	31.4558	31.3539	31.978	31.8307	36.8818	37.4596	41.16	38.4656	39.3385	74.7332	72.6182	70.0488	78.0653	76.3832	55.0377	55.416	54.1642	56.8416	56.5702	63.1612	67.0102	62.97
C6	ENSG00000039537	0.00826021	0	0	0	0	0	0	0	0	0	0	0	0	0.00707443	0	0.0073446	0.0448966	0.0403388	0.0314424	0.0313226	0	0	0	0	0	0.00873075	0	0	0	0	0	0	0	0	0	0	0	0	0	0	0.0127619	0.0153692	0	0	0	0	0	0
RAI14	ENSG00000039560	80.9412	87.3511	78.9053	70.0771	83.3571	146.151	151.109	149.45	147.697	151.529	82.5919	81.015	83.0309	86.1006	86.6882	176.492	178.394	169.995	171.021	177.481	294.311	306.985	287.609	286.886	298.65	92.9592	90.6445	90.9868	90.3273	98.1217	90.0176	87.7924	97.486	89.9904	91.9851	20.7992	19.2685	19.7585	21.9483	20.7963	136.326	128.713	118.379	131.646	107.527	126.627	131.04	131.486
SOX30	ENSG00000039600	0	0.0167169	0.00777357	0.0158402	0	0	0	0	0	0	0	0	0	0.00795361	0.00974109	0.0495442	0.0673015	0.0816336	0.0530248	0.044019	0	0.00829634	0.00834417	0	0	0.0294473	0	0	0	0.0165313	0.0325617	0.0476464	0.00898383	0.0494512	0.0252242	0.00653811	0	0	0	0	0	0.0172792	0.00851194	0	0.00902338	0.0253686	0.0254966	0.00925887
PNKP	ENSG00000039650	100.03	89.3419	103.872	143.446	109.964	78.1758	74.2373	71.4127	77.1934	73.7413	124.367	119.775	120.454	112.227	119.391	63.9005	60.7327	61.5875	60.1709	56.245	85.0193	84.6653	89.4358	89.7177	84.1673	53.1082	62.5041	56.1411	60.218	53.218	95.5569	106.456	95.9426	96.1707	96.5803	56.5035	59.1282	54.3748	57.0162	57.067	63.4711	62.8412	70.2788	65.7093	74.9365	70.6339	74.4533	73.2203
BEST2	ENSG00000039987	0.0279326	0.0754214	0.0350719	0.0238219	0.0335765	0	0.0208688	0.0254308	0.0265083	0	0.0116604	0.038268	0	0	0.0585982	0.062091	0.0253036	0.122768	0.0797437	0.05296	0.0126738	0	0.0250975	0	0.0119272	0.0442857	0.0386956	0.0609172	0.100922	0.0621531	0	0.0119425	0.0135107	0	0.0252897	0.0196653	0.0108807	0.0221209	0	0	0	0.0259861	0	0.0123743	0	0.0127172	0.0127814	0
PHLPP2	ENSG00000040199	4.41825	5.07203	4.58449	4.53578	5.29583	6.48167	6.41355	5.87151	5.94259	5.95972	1.82785	1.9108	1.68956	1.82569	1.93761	16.9019	16.9588	16.0092	15.6392	16.4399	2.68926	2.82438	2.56889	2.86164	2.70304	2.71366	2.87661	2.39987	2.58466	2.94212	2.45566	2.76501	2.92954	2.69078	2.46468	3.08521	3.2205	3.06268	3.04588	3.31395	4.34212	3.87922	4.09583	4.01671	3.96756	5.49529	4.88702	4.83937
SPDL1	ENSG00000040275	55.9376	55.3265	58.5088	57.0515	57.6685	40.2916	40.0895	38.4262	38.4983	38.2896	30.4671	31.8212	30.9573	29.8184	31.9294	379.3	372.008	385.326	358.096	362.698	30.6098	30.8448	32.799	32.734	31.9981	65.5717	72.5594	69.0204	71.4725	71.1289	49.9417	49.5124	53.285	51.6446	51.8238	50.6952	49.7404	49.8557	55.1038	52.8469	57.255	54.6865	55.3259	54.4428	51.6805	64.6895	64.7512	63.9067
STAU2	ENSG00000040341	25.9088	27.103	26.3125	19.8934	25.711	45.2193	45.9886	44.7295	43.3259	45.2811	14.3414	13.8306	14.3814	14.9044	14.8757	61.6209	63.7254	58.1557	60.0059	62.4747	14.2865	16.1704	14.8201	14.7171	14.8619	55.2375	53.8467	54.0509	53.9252	58.3148	32.9506	31.5016	35.1298	33.7209	33.1979	21.9932	20.1145	20.1555	23.2491	22.5293	18.0424	16.7487	16.5356	16.7094	15.0052	11.9291	11.6321	11.4596
SLC66A1	ENSG00000040487	39.9363	35.4775	38.5919	45.9661	44.3071	53.5592	51.3376	52.0824	48.7152	50.6651	70.4538	68.9821	68.8697	69.7753	63.9894	25.2643	24.9522	23.2612	23.5576	22.8831	73.2698	77.1274	71.1108	70.5534	72.9278	59.487	49.855	51.1019	49.4648	49.8181	64.7053	60.3997	65.0629	63.5211	63.5964	66.0025	61.5273	59.2579	63.5374	68.5315	74.1753	74.9327	75.4571	75.3634	84.2677	100.478	93.16	96.6411
CTNS	ENSG00000040531	30.0907	28.0972	30.4534	29.0485	32.7971	38.0971	36.3936	37.5222	36.7212	37.3921	49.7101	48.9985	46.7406	48.1038	47.4484	12.2085	12.4448	12.317	11.8115	11.543	22.6937	23.4202	22.119	21.5272	22.3067	46.1461	43.0492	39.8208	40.3175	39.3502	56.2717	53.9866	55.7741	56.1165	54.3738	70.7778	67.7571	67.0623	70.1046	74.9411	38.5971	38.3758	40.5836	39.8572	41.6264	55.5771	52.3117	53.3543
RTN4R	ENSG00000040608	44.1951	39.4157	41.8833	38.3765	44.5061	38.6566	38.2487	41.4326	37.5421	40.6355	49.5547	45.1074	46.7686	47.3399	43.4558	10.1538	11.5907	10.6555	11.3671	10.6353	12.2139	13.156	11.1631	11.842	12.4181	29.9876	25.7028	25.4102	24.6901	24.6329	38.4689	36.7736	39.3452	41.7048	37.9149	83.2149	80.2868	80.4506	82.9224	90.7279	48.3694	49.741	51.1163	50.7813	51.6351	99.3118	86.9015	87.5239
PHF23	ENSG00000040633	71.2116	69.6702	71.801	66.0558	68.7396	90.0415	86.3227	88.1567	89.0248	89.688	90.0436	83.539	90.0577	87.8531	88.9393	95.9365	96.8196	93.0679	94.345	97.5071	45.2071	46.2531	42.5174	43.9816	45.6373	112.185	109.029	108.578	109.983	115.5	96.5912	97.7315	102.945	100.886	101.818	58.5448	57.0758	53.5511	61.2157	60.623	90.1954	84.8621	79.0307	89.3426	81.1883	84.4922	82.4077	84.9514
CDH10	ENSG00000040731	0.0177361	0	0.0222693	0.0302521	0.0426396	0.00941206	0.0132509	0	0.0168318	0.0163994	0	0	0	0	0	12.1273	11.8412	12.9316	11.1311	11.0887	0	0	0	0	0	0.0281197	0	0.0154721	0	0	0.139922	0.121329	0.162997	0.157406	0.0963481	0.568145	0.580342	0.561838	0.567171	0.663273	0	0	0	0.0157144	0.0258497	0	0	0.00884144
INPP4A	ENSG00000040933	9.11391	9.95056	9.94688	9.43127	9.99528	8.40056	8.01393	7.61303	8.09321	8.28738	8.97569	8.30205	8.80473	8.64873	8.65069	15.528	16.4137	15.299	14.7424	15.9	7.36891	7.58619	7.05198	6.92261	7.49443	6.79231	7.84261	7.22867	7.31271	7.29201	16.0308	16.8519	18.1299	16.6272	16.927	7.28173	6.95685	7.11005	7.34241	7.08445	8.07618	8.06864	7.43458	8.03757	7.42354	8.52705	9.6479	8.94805
RAB27B	ENSG00000041353	0	0	0	0	0	0	0	0	0	0	0	0	0	0	0	49.3519	53.4472	46.8422	48.817	53.8891	0	0.00388932	0.00391174	0.0041189	0	0	0	0	0	0	0.034346	0.0744553	0.0421161	0.0540929	0.0709506	0	0	0	0	0	0	0	0.00399039	0	0	0	0	0
PSMA4	ENSG00000041357	58.9225	59.1626	58.2579	53.9098	56.3669	79.7658	77.9292	77.4021	76.3924	78.757	69.3695	72.4781	70.2561	71.8042	68.2259	53.8835	54.3987	52.9721	51.751	56.2544	76.4033	79.5954	75.9934	78.7661	79.6516	77.3095	79.7132	81.4114	79.7054	83.7883	99.3856	98.7083	103.094	97.8366	97.9245	85.0496	84.5771	82.4338	92.4336	87.9558	76.8857	70.5987	67.4873	70.0749	62.6917	72.7651	77.772	76.6379
MYO16	ENSG00000041515	0.0649058	0.0701014	0.112282	0.118089	0.0988258	0.156145	0.148709	0.169399	0.151937	0.13203	0.0867033	0.0829936	0.0647562	0.0444707	0.0544649	0.0423216	0.0548771	0.0549412	0.028824	0.0410203	0.00392662	0.00773116	0.00777574	0.0204688	0.0110859	0.137206	0.0919136	0.135889	0.1077	0.0885792	0.295849	0.222003	0.217667	0.20353	0.180212	1.35258	1.2237	1.2165	1.18732	1.20771	0.060167	0.0724595	0.0158642	0.0498397	0.063065	0.228524	0.221757	0.250216
LSG1	ENSG00000041802	51.6437	51.7138	52.0052	51.2351	55.9778	63.7711	63.2076	61.6538	61.2519	64.6844	63.4234	63.301	62.9335	61.4337	60.8331	71.9381	70.145	69.0257	68.5788	68.5905	68.0677	71.7219	68.5891	67.6879	68.396	57.8051	61.6927	56.8304	53.6707	55.3053	52.2779	52.9193	57.3438	56.2177	55.6026	61.844	61.5411	59.0202	61.2821	64.5374	71.2659	65.8511	67.1678	70.3097	69.7507	95.9357	95.0514	93.8479
PARP3	ENSG00000041880	4.32906	4.44026	4.20182	6.07968	4.37354	12.4618	11.6195	11.7678	11.5993	12.1224	27.3184	23.8474	27.263	23.735	25.1752	23.5777	23.3844	24.4657	21.5253	22.3787	34.6061	35.5005	35.5279	37.2227	34.9268	12.5407	14.8647	13.7178	14.2201	14.7316	10.2705	12.4025	10.1535	10.3109	10.5636	33.8381	33.5822	32.6035	32.8755	33.2987	18.7883	18.1864	20.1107	19.3747	21.4509	15.1499	15.5198	14.2147
TNC	ENSG00000041982	0	0.00645666	0	0	0	0	0	0	0	0	0	0	0	0	0	223.071	222.186	190.569	210.31	212.957	16.5416	18.0757	15.0505	15.9528	16.1951	0.0075824	0.00331265	0.012516	0.0143995	0	0.122621	0.076678	0.156144	0.0763992	0.0746924	0	0	0	0	0	0.0249374	0.0133477	0.0197257	0.00317801	0.024396	0.333141	0.262605	0.321849
THAP3	ENSG00000041988	19.7068	19.8087	20.5856	22.9493	19.4312	27.378	28.0818	27.1628	25.8051	25.815	19.8876	17.9177	18.7602	18.544	19.9077	15.3569	15.2691	15.0559	15.2628	16.6266	25.6455	24.8754	24.9254	24.6999	24.9718	29.5097	33.4379	31.7914	33.9823	31.9738	20.2683	21.5625	20.8167	19.2952	20.4507	20.0532	20.4089	20.6755	20.9109	20.7788	24.4468	23.8875	22.7178	25.5131	23.2748	19.9863	21.2695	19.9438
RIPOR3	ENSG00000042062	0.194415	0.199979	0.127865	0.313844	0.317161	0.375835	0.466875	0.25286	0.355824	0.417304	0.0753611	0.133175	0.0733488	0.101093	0.09468	0.024695	0.0314494	0.0203449	0.0330374	0.0394938	0.0756101	0.111652	0.106057	0.0788285	0.0474372	0.770586	1.06448	0.690502	0.758179	0.747771	0.0121726	0.0237491	0.0067169	0.00616216	0.0125729	0.0684365	0.0540937	0.0384912	0.0501375	0.0316659	0.171639	0.187327	0.260928	0.153798	0.236126	0.252897	0.177921	0.221521
TDP1	ENSG00000042088	20.8471	21.8303	19.7062	18.5057	20.4955	19.5004	19.5348	19.5617	18.2061	20.1014	19.8193	20.1104	20.2919	20.1415	20.604	19.2064	18.9889	18.3133	18.0847	19.8407	23.5563	25.005	23.0515	23.9158	25.7573	37.6451	36.2749	35.5072	35.5086	40.0115	23.3862	23.0866	24.5334	24.7899	24.5853	14.2963	13.4143	12.3644	14.3226	14.1436	16.5155	15.3784	14.1375	15.4226	14.3741	16.3646	16.8295	16.301
AIFM2	ENSG00000042286	24.648	25.3027	25.67	22.7825	24.8708	45.6529	43.6626	45.7784	45.5972	46.77	68.1718	63.5997	67.2848	63.5302	67.1511	26.3325	27.9506	29.503	27.8339	27.808	44.5722	46.2281	45.1194	46.5495	47.3591	61.0661	64.7268	63.9232	66.0718	69.2901	57.656	57.4242	61.4313	58.4327	57.7748	94.0689	89.4873	88.2812	100.338	95.7426	39.8578	39.9907	36.8953	39.1677	36.1379	44.0067	46.3856	44.1489
C2orf83	ENSG00000042304	0	0	0	0	0	0	0	0	0	0	0.0122026	0	0	0.0125176	0	0	0	0	0.0139086	0	0	0	0	0	0	0	0.0134983	0	0	0	0	0	0	0	0	0	0	0	0	0	0	0.0135972	0.0133963	0	0	0	0	0
SPATA7	ENSG00000042317	4.98287	4.88766	4.97688	4.24958	4.58363	2.84147	2.7069	2.82191	2.89338	2.92057	3.82172	3.57143	3.84378	3.76124	3.7561	5.0313	5.35546	4.85028	4.93469	5.4283	4.25351	4.22511	3.93076	4.3307	4.83237	5.06141	4.75792	4.7741	5.20775	5.62265	0.910576	0.613849	0.923217	0.697063	0.649949	2.4497	2.05943	2.68203	2.50908	2.36492	3.83617	2.93067	3.43697	3.52442	3.41371	4.47571	3.66356	3.78066
MED17	ENSG00000042429	4.58495	4.36399	4.38471	5.62764	4.79813	2.80522	2.53441	2.35179	2.78702	2.7653	2.23172	2.44689	2.23707	2.07888	2.1123	3.73567	3.46932	3.93958	3.71294	3.58516	2.24621	2.29696	2.17557	2.08099	1.83237	2.57827	3.11078	2.42594	2.87282	2.78455	2.53749	2.86484	2.84677	2.52655	2.61006	1.71734	1.71829	1.77041	1.50854	1.44867	1.65748	1.59467	1.68646	1.63024	1.82855	2.13384	2.29818	2.19297
RETSAT	ENSG00000042445	46.6693	41.1481	44.0619	42.5414	48.8592	81.8393	84.0064	86.1629	81.781	82.9021	91.9642	92.5285	88.7303	88.0034	81.9506	90.8464	90.7176	87.808	85.9134	83.9114	101.956	106.598	93.8161	98.0131	99.3654	116.333	98.1883	100.492	95.337	100.475	89.2366	87.0678	91.7119	89.5129	88.1104	150.683	143.34	142.856	148.291	153.759	89.5292	83.9447	90.9071	84.3073	96.803	83.9746	79.0241	78.6486
CAPG	ENSG00000042493	2.21956	2.52455	3.00123	2.12174	2.4628	3.75361	3.24363	3.33093	3.74982	3.60838	6.04803	6.7945	6.055	6.4757	6.29366	1.40966	1.21523	1.54846	1.02127	1.31797	1.90349	1.61242	1.86279	2.05374	1.45808	4.20217	3.19869	3.53201	3.85791	4.60228	7.50439	6.21521	7.90437	8.07412	7.41988	6.73131	6.59371	5.89137	6.8688	7.49729	3.18423	3.67596	3.86755	3.67378	2.4647	2.53187	1.91964	2.13994
AP2S1	ENSG00000042753	254.534	261.696	264.5	226.4	241.89	317.533	305.58	319.956	311.054	319.262	322.35	298.898	316.665	300.721	313.318	479.81	493.049	481.59	459.595	504.803	367.096	373.067	352.155	358.085	394.761	295.015	291.484	305.652	297.239	321.583	450.219	443.518	471.443	452.484	458.904	246.795	228.056	230.023	260.675	259.447	176.902	166.298	158.893	175.104	152.44	149.66	158.897	162.173
USH2A	ENSG00000042781	0.00801905	0.0115479	0.00671242	0.00820673	0.0086754	0	0.00359469	0	0.00761015	0.00296586	0.0294583	0.024902	0.0395322	0.035713	0.0302809	0.0285207	0.0276043	0.0203638	0.0305244	0.0319285	0	0.00143277	0	0	0	0.020342	0.0207367	0.0279815	0.0231786	0.0228394	0.0112467	0.0123427	0.00930897	0.0113869	0.0145206	0.144528	0.108705	0.149874	0.177023	0.127269	0.0817693	0.0865388	0.11025	0.102312	0.124666	0.15772	0.123291	0.145508
ZPBP	ENSG00000042813	0	0	0	0	0	0	0	0	0	0	0	0	0	0	0	0.158797	0.138672	0.0498378	0.0728371	0.169306	0	0	0	0	0	0	0	0	0	0	0	0	0.0246811	0	0	0	0	0	0	0	0	0	0	0	0	0	0	0
TG	ENSG00000042832	0.122603	0.210958	0.141865	0.282928	0.195056	0.0153087	0.0161644	0.016415	0.0171105	0.0333418	0.0120424	0.0131739	0.0190464	0.0185299	0.0151295	0.0673314	0.0424654	0.0528293	0.0240206	0.0341844	0.0523562	0.0547637	0.097199	0.098935	0.0739078	0.00762275	0.0333028	0.0157282	0.0607998	0.00641894	0.0379303	0.0246676	0.0348834	0.0160012	0.0163239	0.00761607	0	0	0.014879	0	0.0250702	0.0268375	0.029746	0.00958478	0.0175185	0.0197008	0.0165002	0
ADAM28	ENSG00000042980	0	0	0	0	0	0	0	0	0	0.00401631	0	0.00793456	0	0	0	0.0308978	0.00393487	0.0212125	0.00826711	0.0123534	0	0	0	0	0	0.00459114	0.00401161	0	0	0	0	0	0	0	0	0	0	0	0	0	0	0	0	0	0.0126615	0	0	0
BARX2	ENSG00000043039	0.0141939	0	0.0118811	0.0121051	0	0	0	0	0	0	0	0	0	0	0	0.0378616	0	0.0138632	0.0135072	0.0134557	0	0.0126801	0	0	0	0.0150024	0	0	0	0	0	0	0	0	0	0	0	0	0	0	0	0	0	0.0125759	0	0.710845	0.584535	0.778318
DCUN1D1	ENSG00000043093	9.64878	10.5547	10.047	8.4541	9.68631	12.1082	11.7273	11.7906	11.8367	11.96	14.1494	13.524	14.4473	15.2133	15.112	21.7106	21.0704	20.2707	20.3305	22.0242	15.9185	17.0105	16.5501	16.9121	18.0691	15.4495	15.7057	15.2991	15.4441	15.9069	11.4098	11.3529	11.6713	11.6968	11.8412	14.4201	14.2049	14.2151	14.978	14.8133	12.8667	11.9179	11.7668	13.1331	10.7338	15.0357	14.884	15.1229
JADE2	ENSG00000043143	19.1231	19.8728	19.327	17.8251	19.2852	31.3476	29.7228	31.9954	30.8493	30.9027	24.7893	23.9095	25.0378	24.5446	26.2369	40.6697	42.507	40.6944	40.9958	42.5563	43.775	45.8161	43.2328	43.9653	44.9135	28.0481	28.3317	28.098	27.9437	29.73	155.588	155.028	171.621	161.009	151.899	161.893	153.041	149.213	171.244	169.469	0.721315	1.01785	0.678626	0.923417	0.811045	1.69619	1.70907	1.5939
ZIC2	ENSG00000043355	6.93527	7.0107	7.64844	6.40608	7.31615	11.4997	11.6698	11.8975	11.0931	11.2838	25.1454	22.2827	25.0913	26.1734	25.5149	6.03844	6.52488	5.48729	6.20807	6.70142	4.48199	4.6789	4.68738	4.48781	5.11427	8.72244	8.54324	8.20424	8.31944	8.75534	0.0811763	0.0439935	0.0597245	0.0730558	0.0372646	3.17297	2.59731	3.1047	2.84467	3.00333	20.8495	20.1409	19.5886	19.8199	18.996	15.6283	16.7995	15.6447
LCP2	ENSG00000043462	0.0144085	0.00648412	0.0180912	0.0184322	0.0389696	0	0	0	0.00683691	0	0.0962369	0.144759	0.0887887	0.0493605	0.105794	0	0	0	0	0	0.00653757	0.0128719	0	0.0204475	0.0123049	0.319815	0.345981	0.427353	0.381764	0.371902	0.02526	0.00616033	0.0139385	0.0127873	0.00652262	0.0202879	0	0.0114107	0	0.00657111	0.155826	0.140747	0.0990479	0.0638306	0.0769994	0.0262398	0.0329653	0.0359131
TRIT1	ENSG00000043514	11.1517	11.3882	11.8006	11.8126	11.9526	13.189	12.7758	12.835	12.0419	12.5075	10.727	10.1242	10.7177	10.361	10.0955	3.10404	3.10188	2.83721	2.72521	3.02676	8.04349	9.18613	8.5785	8.42478	8.31167	8.53723	8.94108	8.08658	8.36749	8.22319	13.7411	14.4641	14.742	14.0127	14.6491	11.4309	10.8709	10.5904	11.2649	11.1236	15.4776	14.8229	15.9657	15.9846	16.0008	15.7769	15.5177	15.4752
ADRB1	ENSG00000043591	0.100324	0.144473	0.0755794	0.102672	0.138684	0.425912	0.359776	0.566298	0.609333	0.538022	0.067008	0.036652	0.0529902	0.120291	0.105232	0.383575	0.336261	0.14698	0.200488	0.228256	0.00910398	0	0	0.018983	0.0171353	2.12078	2.14031	2.08291	2.08625	1.93765	0.0263821	0.00857865	0.0388206	0.0178072	0	2.9453	3.22797	2.97939	2.69074	3.19359	0	0	0	0	0	0.164433	0.036725	0.100023
GUCA2B	ENSG00000044012	0	0	0	0	0	0	0	0	0	0	0	0	0	0	0	0	0	0	0	0	0	0	0	0	0	0	0	0	0	0	0	0	0	0	0	0	0	0	0	0	0	0	0	0	0	0	0	0
CUL7	ENSG00000044090	25.1515	24.7049	25.9231	28.1294	26.9873	31.8484	30.7011	31.1818	30.8756	31.752	110.124	103.012	107.824	102.713	106.604	37.6019	37.4866	35.0951	35.7597	36.1502	35.0164	36.4479	35.1364	35.7892	35.3214	15.9404	15.7143	15.1088	16.1193	15.653	32.5224	36.6687	34.2795	33.9754	33.8819	27.3508	26.5286	26.0573	26.6341	27.0488	57.6936	56.7575	59.1554	59.2565	64.1528	55.217	53.452	51.9042
CTNNA1	ENSG00000044115	380.759	394.035	381.111	308.077	376.853	449.753	452.314	450.746	435.767	463.808	318.605	298.946	310.984	319.87	315.292	523.603	543.034	505.676	487.442	519.355	411.155	427.756	395.034	400.761	416.852	393.642	373.898	368.685	368.101	399.83	265.73	252.587	281.397	267.748	263.788	675.097	626.166	619.261	676.076	675.581	395.528	378.259	362.282	385.707	353.072	417.94	426.779	416.201
PHKA2	ENSG00000044446	17.0548	15.4905	16.1911	20.2042	16.859	5.76809	5.57232	5.52202	5.02651	5.33049	16.6907	16.4105	15.9705	15.6249	16.1128	23.2324	22.304	23.1562	21.3786	21.5591	8.79	8.68018	9.35073	9.18689	8.68758	12.5359	14.553	12.9184	12.8158	12.0207	12.0334	13.1457	11.6825	11.7729	12.2822	6.83638	6.95688	7.05279	6.51064	6.39765	22.7356	21.3748	22.4846	21.852	24.454	24.7816	23.9449	23.7451
CNTLN	ENSG00000044459	7.79615	8.70269	8.32959	6.96456	8.26556	14.3614	14.2457	14.3064	14.5665	14.3098	7.20093	7.12055	7.95264	7.71332	7.52845	18.1774	18.3592	18.3968	17.6352	19.3961	12.4396	12.8632	12.3566	12.2268	13.5423	13.7299	13.6807	14.0453	14.5553	14.109	4.32986	4.27107	4.40431	4.07489	4.53225	9.02464	8.58329	9.05327	9.96295	9.56531	10.3974	9.96693	9.89054	10.1385	8.79908	11.154	10.563	11.2597
EPHA3	ENSG00000044524	0.709902	0.533251	0.540616	0.3232	0.545369	0.260592	0.207366	0.276994	0.263403	0.276377	0.597151	0.570382	0.54976	0.722278	0.520682	0.840035	0.957377	0.948812	0.81778	0.931046	0	0	0	0	0	0.71085	0.576756	0.600655	0.53141	0.793369	0.00935751	0.0182567	0.020654	0.0331594	0.0193303	0.191649	0.141384	0.164855	0.258784	0.180135	8.55575	7.5627	8.83546	8.1673	8.38614	2.16767	1.86598	1.79337
HSPA5	ENSG00000044574	475.082	426.354	443.082	418.048	546.991	494.132	515.317	521.837	521.864	528.679	475.303	490.636	457.316	496.577	430.824	2156.83	2188.25	2169.9	2101.51	2066.19	522.134	548.741	510.636	477.582	487.576	842.717	696.031	673.074	688.466	727.756	533.704	515.47	558.425	572.807	552.177	672.874	651.753	640.673	678.97	713.9	568.096	525.046	573.498	524.155	590.468	633.889	557.463	587.067
DSG2	ENSG00000046604	132.598	130.889	127.549	106.389	146.772	66.285	68.6029	70.7512	65.2268	67.6681	193.262	187.896	182.619	199.232	171.082	75.3597	75.2792	72.2735	70.1374	69.8855	83.0398	88.1219	77.6185	77.9976	80.3142	31.5917	24.8411	25.2473	23.4737	26.2882	106.267	100.283	115.356	114.074	112.043	177.828	163.183	168.413	178.838	191.69	0.0578775	0.00995747	0.00490516	0.00948327	0.00519989	0.00487304	0.00489763	0.0160068
GEMIN8	ENSG00000046647	11.4837	11.5909	11.126	12.2544	11.8791	11.4531	11.6263	11.8824	11.2906	11.7031	5.59681	5.50778	5.96058	5.46122	5.41743	26.3564	25.9896	25.6449	25.7643	26.2406	7.80261	7.372	7.6824	7.33401	7.08833	9.42358	9.43322	9.1871	8.96539	9.72447	13.1096	12.9119	12.7838	13.3327	12.1822	3.73769	3.46173	3.78551	3.83955	3.71956	12.7642	12.3298	12.1828	12.714	12.5317	12.2607	11.6184	11.8231
OFD1	ENSG00000046651	14.3744	13.8203	15.2021	18.6206	17.2746	12.1639	11.8357	11.7705	12.0518	12.2452	21.0857	21.1381	20.5755	19.619	20.3338	26.0905	24.5451	25.8767	24.1903	24.0778	18.9752	18.968	18.8201	18.6044	18.2058	16.6763	18.5579	16.2114	17.4728	16.483	10.8619	11.912	11.3225	11.1752	12.0228	12.9675	13.4406	12.5969	13.4693	12.7781	20.0405	19.5064	21.5146	19.2561	22.9186	21.3281	20.4399	20.7404
GPM6B	ENSG00000046653	280.121	261.752	267.97	225.749	302.341	256.457	261.154	263.141	248.12	255.816	287.682	283.579	267.799	294.356	263.469	0.0685088	0.0907367	0.052678	0.0366609	0.058434	131.28	134.581	128.268	121.575	128.573	388.022	325.936	326.275	298.049	335.007	614.514	571.569	640.22	642.295	638.98	129.271	124.988	122.928	127.034	133.472	317.842	285.868	322.66	297.588	320.988	325.963	273.814	290.679
MAGEC2	ENSG00000046774	0	0	0	0	0	0	0	0	0	0	0	0	0	0	0	0	0.013851	0	0	0	0	0	0	0	0	0	0	0	0	0	0	0	0	0	0	0.0430584	0	0	0	0	0	0	0	0	0	0	0	0
PREX2	ENSG00000046889	0	0	0.00471556	0	0	0.00597906	0.00841771	0	0.00267312	0.00260444	0	0	0	0	0	0.0250452	0.0178614	0.0220089	0.0402071	0.0133513	0.00511215	0	0	0	0.00481099	0.0029772	0.00520279	0	0.00226156	0	0.0765407	0.0963434	0.0926454	0.0724947	0.0586554	0.00198306	0	0	0	0	0	0.00262046	0	0.00249567	0	0.015389	0.0206222	0.019658
WDR37	ENSG00000047056	15.2412	16.1109	15.7386	16.4048	16.8369	15.7352	15.6171	15.5783	15.0611	15.651	11.9271	11.7901	11.7661	12.2349	11.9528	16.2379	16.3014	15.6803	14.6733	15.6358	28.0117	29.6599	28.6364	29.2714	28.8755	14.0895	15.0627	14.911	14.3625	14.6853	7.23142	7.58212	8.35958	7.20564	7.30797	18.9116	17.7139	17.8185	18.0365	18.422	6.5379	5.43866	6.03284	6.22611	5.91091	4.89086	5.20341	4.89948
YTHDC2	ENSG00000047188	32.2156	34.1701	34.1493	33.4634	36.31	26.0828	26.8294	24.4721	25.8325	26.2615	25.3712	25.3598	25.3071	25.2359	25.563	24.0739	23.9009	23.4478	22.4089	23.0732	37.9823	39.9499	36.027	37.3588	37.8563	31.4517	31.3687	29.697	30.1975	31.1814	26.4342	27.2987	28.4519	27.1185	27.4638	44.0268	42.4451	41.595	44.2174	44.1759	26.7295	24.1101	24.5287	26.1835	25.6006	30.9484	30.855	30.2337
CTPS2	ENSG00000047230	19.5468	20.7061	19.5881	17.6756	21.3537	16.6851	17.3356	16.787	15.7431	17.4339	20.1975	20.2513	21.0105	21.5895	20.3327	15.3527	15.3474	14.8029	14.3421	15.5657	5.40015	5.09549	4.76333	5.48977	5.32317	16.8028	16.3704	16.3865	16.5556	17.9441	0.00618778	0.00603624	0.0273155	0.0187947	0.00639123	0.00993963	0	0	0	0	10.7754	10.3762	11.0317	11.2393	9.77399	11.1973	11.0729	10.8384
ATP6V1H	ENSG00000047249	203.08	210.291	206.097	172.677	205.357	338.145	334.24	343.257	325.062	339.907	172.65	170.469	173.146	178.255	172.259	124.701	125.003	119.175	116.25	121.832	213.603	222.536	209.248	204.267	218.932	83.6492	79.5197	83.7704	79.5132	85.7224	314.745	295.286	329.047	326.287	317.939	83.6621	77.4645	78.5503	85.8009	82.5802	288.53	272.845	274.532	288.109	270.96	288.558	273.839	282.98
POLR2B	ENSG00000047315	118.414	123.517	118.042	108.311	121.441	112.775	110.226	105.132	104.304	109.784	146.73	142.946	146.461	150.835	149.227	94.0497	93.5465	91.9874	87.3793	93.4842	188.631	193.894	188.83	188.017	189.422	164.938	163.434	161.398	157.547	171.324	152.348	144.594	162.963	158.64	159.104	88.3039	82.816	85.6124	92.3765	87.7999	122.473	112.427	111.105	117.291	107.152	74.0808	71.8669	73.5356
FAM214A	ENSG00000047346	10.1495	10.5519	10.0359	10.6669	11.5775	13.9586	14.2625	14.9613	14.4858	14.734	16.8034	16.5743	17.1212	16.9356	17.3068	15.1373	14.2367	15.2005	14.3297	14.0547	5.02104	5.47705	4.96552	5.27876	5.4797	8.53722	8.43499	7.66024	8.23438	8.0344	9.93892	9.70687	10.6281	10.0922	9.33956	17.6581	17.0511	17.5695	17.6027	16.231	11.1295	10.3197	10.8491	11.176	10.5974	10.2579	9.74436	10.6952
ARAP2	ENSG00000047365	0.669585	0.803538	0.818644	0.602195	0.719512	0.443623	0.412332	0.572667	0.362009	0.424002	0.0169404	0.00370642	0.0285793	0.0173777	0.00425662	2.17579	2.33068	2.03726	1.92316	2.29669	0.0110476	0	0.0036462	0	0	3.28986	3.3918	3.09401	3.23543	3.64439	0.0640291	0.0763412	0.0785144	0.100842	0.0845049	3.47411	3.60098	3.48372	3.43683	3.3202	0.109719	0.0604049	0.0483537	0.0683148	0.063088	0.0332564	0.0705623	0.0728263
TPR	ENSG00000047410	65.5868	71.3416	68.6854	67.1952	77.1522	60.7145	60.8226	57.5002	59.465	60.4972	70.2301	68.8153	66.9735	70.8398	73.9164	84.0444	77.8579	78.8675	76.3093	77.3624	79.5009	84.7379	79.518	81.0321	76.6225	104.531	100.869	96.6951	99.7711	104.447	104.909	112.158	125.42	118.757	112.944	94.0158	95.4268	91.0448	96.3655	98.7801	107.275	101.422	101.478	101.947	101.024	61.5794	61.2908	60.2449
CP	ENSG00000047457	0.027393	0.0924556	0.131845	0.0292022	0.0329279	0.0654151	0.122794	0.0249396	0.00649906	0.0253284	0.0457406	0.031274	0.0602865	0.0997078	0.0430997	0.949908	0.862314	0.635427	0.710347	0.818007	0.111861	0.122358	0.203055	0.123102	0.134513	0.0506685	0.126494	0.0776626	0.120966	0.195048	0.156076	0.122974	0.052999	0.0121555	0.111605	0.101248	0.0693583	0.0867744	0.127159	0.0936959	0.407346	0.560651	0.489597	0.58856	0.558939	0.230724	0.175483	0.184348
KATNIP	ENSG00000047578	12.8462	12.9374	13.5386	15.2187	14.5013	12.5644	11.85	12.2194	12.2392	12.3461	13.8533	13.3683	13.4724	13.4067	14.2857	18.6415	18.9171	18.8046	17.3581	17.6934	11.0016	11.0156	11.2777	11.4612	11.2615	11.3353	12.0469	11.9491	12.683	12.7692	11.2968	11.89	12.3871	12.2831	11.414	20.0648	19.1376	17.788	19.4097	19.6434	12.1956	11.313	11.1079	11.651	12.3119	8.61267	8.44973	8.98507
DTNBP1	ENSG00000047579	28.7694	30.6958	28.0591	26.0985	26.4826	27.3844	27.4673	27.6396	29.1031	28.5504	57.6521	53.8856	55.5778	54.404	57.8361	20.0721	20.7729	19.8785	20.2631	20.7701	20.2499	19.9641	19.4963	19.7156	19.6386	60.0623	62.9351	61.3699	62.7343	65.4008	36.7327	33.129	37.4636	36.1397	35.0039	39.4127	38.5347	36.5385	40.4006	39.3319	57.6148	58.5683	52.7679	58.7104	51.0222	55.9369	56.6347	55.83
XK	ENSG00000047597	1.97403	2.19569	1.75103	1.56794	2.10373	1.6073	1.57608	1.40559	1.72798	1.58006	0	0	0	0	0	0.885467	0.902124	0.978407	0.5944	0.787652	0.507994	0.394814	0.39709	0.457144	0.563617	0	0	0	0	0	0.253098	0.287209	0.359126	0.251022	0.330775	21.8422	20.7089	21.597	21.3297	22.8319	0	0	0	0	0	0.0858499	0.0215708	0.0881239
ANO2	ENSG00000047617	0	0.0147531	0.00686039	0.0139794	0.00492591	0	0	0	0	0	0.0136853	0.052399	0.0649344	0.00701928	0.00859677	1.77811	1.2473	1.4809	1.56766	1.43738	0	0	0	0	0	0.381158	0.280061	0.235936	0.302699	0.423089	0	0	0	0	0	0.0115401	0	0	0.00845445	0	0.0569807	0.00762469	0.015024	0.0508311	0	0.186571	0.240016	0.285992
C12orf4	ENSG00000047621	19.6893	20.9994	21.0209	18.2904	20.4607	25.0256	26.4245	26.0051	24.3705	26.802	17.999	17.9465	18.479	18.9903	18.9098	17.9755	17.1849	16.5391	16.3348	16.4997	23.173	23.4621	22.9945	23.7816	23.2745	14.6056	14.9308	15.5105	14.699	15.3987	19.4084	19.0014	21.7051	19.6502	19.8802	26.8687	26.3662	25.7707	29.2423	27.197	22.0897	22.3448	21.2605	22.3139	20.3338	23.0851	23.5524	23.2058
SCML1	ENSG00000047634	11.6338	11.2498	11.1483	13.0825	12.3724	0.00701163	0.0246786	0.018044	0.0313476	0.0122169	14.6771	15.2295	15.1732	13.9357	15.4114	12.8995	10.9638	12.6404	11.8757	11.5987	4.6881	4.57981	4.77242	4.8064	4.98739	9.21019	11.2142	10.3562	10.6191	8.84347	2.93599	2.97707	2.70973	2.82013	2.86504	14.9578	16.8713	15.6223	15.6742	14.8897	21.97	21.6647	23.2459	21.6222	24.4821	28.3994	29.2319	27.9994
WWC3	ENSG00000047644	26.111	29.0752	26.9268	24.8981	29.0907	37.2513	35.8863	35.6526	36.4264	36.8492	11.0153	10.7443	10.7304	11.033	11.5111	25.0965	24.8137	24.0333	24.4721	25.6014	25.45	27.6326	25.25	25.2178	26.4791	5.31291	5.22561	4.51118	4.71904	5.0946	37.1867	38.5038	43.4368	40.6162	39.6364	8.52286	8.35833	8.32274	8.26194	8.9936	4.21842	4.31721	3.77501	4.11939	4.12116	1.90909	2.05922	1.95911
ARHGAP6	ENSG00000047648	2.30394	2.54412	2.56462	2.18366	2.35637	0	0	0	0	0	0.00808213	0.00442075	0	0	0	2.00121	1.9994	1.32368	1.49236	1.92717	0.00878456	0	0	0	0	0	0	0.00422233	0	0	0.0254565	0.0744991	0.0515055	0.0644341	0.0394401	0	0.00377085	0	0	0	0	0	0.00443637	0.00428847	0	0.00440732	0	0
FAM184B	ENSG00000047662	0.0679433	0.203839	0.144077	0.0695335	0.084394	1.14897	0.978003	0.923745	1.19071	1.11405	0.987025	0.922557	0.84534	1.0125	1.12602	0.825632	0.660621	0.796324	0.728461	0.755744	3.57603	3.68635	3.49597	3.69397	3.49302	0.0191503	0.0711154	0.0711241	0.10183	0.0483781	5.16554	5.1746	5.37647	4.94851	5.0196	0.424127	0.448162	0.498611	0.481267	0.454462	0.262428	0.235979	0.261554	0.188622	0.246461	0.672287	0.700551	0.686425
MAP4	ENSG00000047849	92.6547	97.6979	92.498	81.0016	92.9202	211.071	203.984	203.96	206.293	212.576	140.48	131.608	140.375	140.201	144.792	188.693	191.372	180.805	183.107	185.734	230.3	237.685	216.351	220.503	230.247	97.2211	93.7153	95.3238	95.4714	101.915	148.887	149.172	166.872	157.046	149.456	77.4628	72.677	72.6623	79.0389	78.3888	134.548	137.307	125.83	137.679	120.498	108.454	110.584	107.047
GOPC	ENSG00000047932	17.8009	18.7794	18.1648	18.1791	18.4161	12.4733	12.3529	12.1248	12.2797	11.8355	16.7557	16.5673	16.3653	17.5744	17.0996	56.6356	54.4026	58.9149	55.2625	55.3915	22.449	24.8906	24.033	23.5112	24.0491	12.9546	13.2365	13.0523	13.3818	13.9311	37.3581	39.171	40.4523	39.9249	39.5111	16.123	15.6301	16.214	16.8165	15.9643	16.1283	14.2405	14.6745	15.9775	13.6165	15.8104	17.0616	16.1936
ROS1	ENSG00000047936	0.00360767	0	0	0	0	0	0	0	0	0.00333576	0	0	0	0	0	0.340024	0.408515	0.355886	0.336447	0.335166	0	0.00322292	0	0	0	0	0	0	0	0	0	0	0	0	0	0	0	0	0	0	0	0	0	0	0	0.00328502	0	0
USP28	ENSG00000048028	12.0347	12.1718	12.2766	10.13	12.457	7.40181	7.96193	7.63947	7.4426	7.93367	23.7918	23.2778	23.7986	25.5357	23.7196	25.5819	27.187	25.269	25.0551	26.1482	14.5179	16.3981	15.2019	14.7034	15.5643	38.8442	39.1335	38.1601	37.3138	40.3118	29.5355	27.7457	31.2879	28.4779	29.8562	16.6053	16.0809	15.4778	17.507	16.5043	12.6815	12.8242	12.1259	11.9357	10.9892	16.5476	16.4399	16.6665
HDAC9	ENSG00000048052	15.1086	16.6495	14.9169	11.4409	14.1897	15.6964	15.2366	13.9941	14.913	15.115	50.7508	49.4177	51.9549	53.1551	52.8817	11.1887	11.0634	10.5627	10.409	11.2178	4.32861	4.36899	4.5458	4.42448	4.51622	26.3808	25.2188	24.8589	23.6179	26.6104	8.35983	8.29423	8.79746	7.9131	7.22695	42.7086	39.1337	40.4294	41.932	41.6695	38.2121	35.2712	33.2254	36.894	30.7188	21.9174	22.8939	22.0271
TSPAN17	ENSG00000048140	43.5206	40.9976	42.6129	45.7032	43.8878	33.3342	31.5309	32.8909	31.4789	32.8139	42.3996	40.1188	38.626	38.7475	36.6565	58.5114	59.0714	59.2547	58.5751	60.3872	36.2254	36.5753	34.3271	35.0094	33.324	45.7677	45.8059	46.4496	44.3158	46.4457	30.567	31.2377	32.3869	32.2322	31.4477	41.5434	40.4729	39.0231	41.6322	41.4037	40.4067	39.7541	39.9399	37.0587	40.7868	50.0648	47.9509	47.5819
NOP16	ENSG00000048162	157.799	152.26	154.443	154.308	144.054	135.427	137.828	123.2	129.367	127.306	89.8916	85.4818	90.2511	81.7987	87.9243	67.387	67.1797	68.3794	65.9737	70.7013	83.2392	87.5053	85.2019	93.2421	89.8179	138.56	152.283	151.217	153.917	148.676	92.5363	96.2656	92.4194	88.3057	92.1788	169.868	167.004	159.24	178.274	167.333	127.558	124.987	118.205	121.128	112.218	97.1063	112.857	107.711
CC2D2A	ENSG00000048342	11.5326	11.9343	11.2285	10.4502	11.6236	14.9076	15.3371	14.0578	14.8933	14.9435	19.1594	18.4417	19.6826	20.0668	20.5607	14.0289	14.297	13.1839	13.2774	14.132	16.4413	17.2729	15.787	17.3316	17.3834	12.0016	11.6624	12.4245	12.5928	13.0931	12.5625	11.8426	13.1939	12.6983	12.467	8.58388	8.14967	8.13234	9.26522	8.6919	16.9427	16.6682	15.2722	16.9153	14.2025	15.6751	16.3282	15.7257
RRM2B	ENSG00000048392	26.4586	27.5443	26.3866	21.944	25.886	55.4517	56.8647	56.155	54.4191	54.5859	28.6698	27.4672	29.3301	30.2686	31.1828	126.828	128.259	118.925	123.031	131.147	120.781	127.353	123.646	121.36	124.993	71.187	70.5059	71.65	68.6278	75.3318	84.0434	80.7072	94.2706	84.9092	86.4886	35.097	33.0814	32.9705	35.5482	35.1311	68.362	63.2929	57.546	64.5338	52.4528	75.8534	75.3711	78.1252
ZNF800	ENSG00000048405	16.4882	17.9012	16.2093	14.7011	18.2015	17.4417	17.8183	17.3199	17.3939	17.7538	27.122	28.5187	28.0516	28.6044	30.4929	13.909	13.1642	13.5742	13.4462	14.2867	27.4567	29.0515	26.5549	28.0644	28.575	21.0152	21.2016	21.8278	20.61	22.762	25.321	25.9656	29.6456	25.4913	26.0486	14.5209	13.8596	13.6352	15.6515	14.8961	24.5419	22.492	22.3408	23.752	22.5639	19.7615	20.0297	19.7073
TNFRSF17	ENSG00000048462	0	0	0	0.0291826	0	0	0	0	0	0	0	0.0625058	0	0	0	0	0	0	0.0325628	0.0324387	0	0	0	0	0	0	0	0	0	0	0	0	0	0	0	0	0	0	0	0	0	0	0	0.0303177	0	0	0	0
SNX29	ENSG00000048471	6.33792	7.08767	5.8142	5.4243	6.58718	6.60793	6.67492	6.72801	6.31566	6.657	6.68991	5.99311	6.27887	6.76036	6.14714	11.692	12.9933	11.6773	11.1964	12.289	8.07024	8.08142	7.54816	7.97261	7.67128	5.61072	5.42962	5.42798	5.74465	6.16895	7.98187	8.10537	9.50893	8.37597	8.7982	20.1699	17.9982	18.0711	19.4753	20.1805	5.81813	5.46246	5.33387	5.43038	4.69384	4.43957	4.26738	4.38491
LMO3	ENSG00000048540	4.65729	5.06323	4.48118	3.9992	4.75664	2.49697	2.7621	2.57178	2.40735	2.56008	0.0601291	0.0365437	0.0211335	0.0342673	0.0335748	0.0284608	0.0434943	0.0312631	0.0685357	0.0227582	0	0	0	0	0.0205017	3.70463	3.92432	3.96504	3.42451	3.83181	1.12933	1.64908	1.4089	1.20731	1.13748	4.39997	4.03357	3.77701	4.19341	3.83194	0.370898	0.454119	0.293383	0.389953	0.435415	0.131158	0.0805564	0.119673
MRPS10	ENSG00000048544	72.6351	78.3108	75.6505	63.4688	69.3185	90.7121	92.556	93.5171	90.9072	94.4247	136.158	131.62	143.362	141.302	143.666	72.2259	74.9918	69.3972	70.5579	76.3587	65.7684	71.2439	68.7066	68.1009	72.4823	46.1588	45.2129	49.3048	48.0374	51.9979	107.664	106.455	115.981	108.297	109.429	82.2095	75.8499	78.2872	88.9452	86.6712	132.374	126.786	116.45	128.518	108.098	104.582	109.468	110.558
GUCA1A	ENSG00000048545	0	0	0	0	0	0	0	0	0	0	0.0202021	0	0	0	0	0	0	0	0	0	0	0	0	0.0114463	0	0	0	0	0	0	0	0	0	0	0	0	0	0	0	0	0	0	0	0	0	0	0	0
RSF1	ENSG00000048649	15.1888	16.0012	15.1621	14.5722	16.6966	16.0505	16.219	15.715	16.0852	16.1333	15.8392	15.5313	15.3439	16.1825	16.0177	32.9156	31.4449	31.1239	30.2418	31.0825	19.9538	21.0137	19.7853	19.04	19.671	28.4754	27.6651	26.9672	28.2135	30.1856	13.978	13.9585	16.3098	15.8717	15.0661	10.7806	10.957	10.9415	11.3903	11.7761	10.5974	9.93349	9.38265	9.61479	8.85635	18.39	17.7074	17.4933
VPS13D	ENSG00000048707	5.59368	6.53433	6.16914	5.89119	8.18027	8.81916	7.87779	8.00811	8.69058	8.63966	12.0325	12.2625	10.9938	11.5928	12.0006	9.01421	8.85452	8.11402	8.27992	8.22718	20.1806	21.5554	18.3	18.7701	19.6126	11.4109	10.363	10.0048	10.1242	11.5714	5.37376	5.52905	7.34959	6.48288	5.55551	11.0532	11.2758	11.4178	11.7634	12.5758	14.8897	13.8897	14.4926	14.4025	15.1207	13.4846	13.9773	13.7907
CELF2	ENSG00000048740	13.8115	16.5177	14.9653	12.183	13.1624	4.23189	4.19094	4.4756	4.28036	4.06176	0.189866	0.166164	0.110108	0.139583	0.214684	34.0648	35.1107	33.8539	33.0639	35.7729	7.65623	8.46158	8.02338	8.17935	8.6294	11.4335	12.3075	12.0054	11.8744	12.5695	2.84062	2.80994	3.05426	2.77173	2.65948	2.97794	3.20973	2.92957	2.99883	3.06991	0.199097	0.218617	0.121589	0.194774	0.13626	1.92579	1.92163	2.02923
FAM120A	ENSG00000048828	122.751	130.269	124.749	109.524	124.521	128.613	127.179	127.669	129.383	132.528	71.4753	68.0238	71.7022	71.2303	74.8183	238.658	243.464	226.643	229.262	245.635	144.351	148.842	138.854	139.176	146.156	127.571	125.192	124.998	125.622	131.121	69.2728	70.2641	78.6105	73.6178	70.6677	72.855	71.405	70.1421	78.0778	76.9489	105.208	100.84	92.9432	100.278	88.5325	78.0234	83.9217	85.5177
R3HDM1	ENSG00000048991	14.89	16.448	14.8193	12.8778	16.0023	29.2119	28.6836	28.2176	28.8778	29.6764	23.1764	22.2926	23.8715	24.4264	25.4161	47.2423	47.5189	44.8273	45.2804	48.0679	32.2861	33.7121	31.4665	32.3386	33.4427	37.217	37.5535	37.2568	38.3988	39.1628	38.0176	40.3398	46.2715	43.1834	40.681	17.9041	18.0444	17.9425	19.6566	20.3182	23.1416	23.0914	21.5297	23.0088	19.6238	17.8289	19.5817	20.7376
COL9A2	ENSG00000049089	1.24615	1.19762	1.0873	1.50408	1.19962	3.12715	3.0692	3.08633	2.88636	2.68527	2.66273	2.50781	2.69604	2.21592	2.41484	1.19253	1.42543	0.804535	1.29641	1.42162	0.680414	0.849089	1.07222	0.799298	1.01912	3.304	3.76474	3.11382	3.04399	2.72582	1.97175	2.23049	1.98193	1.79012	1.81666	6.99627	7.42936	6.93321	6.77598	6.61751	1.77843	1.62107	2.11013	1.60001	1.95987	0.211555	0.338262	0.347453
KITLG	ENSG00000049130	3.86885	4.13741	3.66551	3.21338	3.9319	5.60086	5.98343	5.67057	5.94109	6.02924	6.25607	5.62557	5.78709	6.14447	5.50187	43.6852	43.3564	39.1159	40.3619	41.0193	15.003	15.4249	14.9647	14.6863	15.1539	13.6944	11.9855	11.7104	10.5819	12.2176	1.64906	1.51325	1.69139	1.33946	1.30873	19.0851	19.1942	19.667	20.777	21.8128	13.8553	12.3897	12.3917	12.9439	11.7679	13.7333	13.0439	13.5003
ERCC8	ENSG00000049167	4.60209	4.75711	4.62755	4.54076	5.12125	5.02876	5.19493	5.04498	5.14502	5.20449	3.89634	3.8424	3.86314	4.09677	4.35844	5.23806	5.1283	5.35209	5.23314	5.36058	4.8404	4.97347	4.95267	4.76148	4.76821	4.27547	4.27717	3.97223	4.18127	4.6178	4.22706	4.06815	4.39245	4.07854	4.31326	2.57193	2.56348	2.61353	2.85641	2.49318	3.01468	3.07019	2.96248	2.99859	2.49854	2.24123	2.51928	2.47657
ADAMTS6	ENSG00000049192	0.704959	0.593193	0.530734	0.732842	0.636803	0.212507	0.230619	0.205078	0.170222	0.246845	1.54629	1.72587	1.67449	1.47903	1.43076	33.6145	31.1822	34.8667	31.0101	30.0418	0.117345	0.13788	0.172407	0.114447	0.16743	1.60928	1.78753	1.60474	1.51048	1.52963	0.314455	0.381659	0.310717	0.377606	0.343677	0.308358	0.529712	0.333649	0.344239	0.292966	0.866807	0.884794	0.810546	0.879616	1.0619	0.862213	0.900921	0.790177
H6PD	ENSG00000049239	13.9426	13.4459	13.8331	12.7748	16.0065	18.2329	18.0618	17.4885	16.9674	17.2928	25.3517	23.7487	23.5062	23.8679	23.0576	14.3117	15.0912	14.7149	13.6836	13.622	27.8122	29.1694	25.6419	26.6909	27.1302	14.6065	12.9813	12.8664	12.1687	12.8397	19.8561	20.1023	23.2224	21.8428	21.3539	6.99765	6.74898	6.80505	6.88013	7.8377	22.7616	21.3496	22.4731	19.6448	22.2429	23.2182	19.0984	20.1117
VAMP3	ENSG00000049245	98.4785	103.048	99.4461	83.998	88.6267	138.2	140.247	139.439	132.394	139.801	130.511	126.063	137.266	130.187	134.41	159.069	160.324	151.707	151.714	167.26	142.413	148.04	141.309	145.508	154.298	109.548	108.183	110.061	108.852	116.568	98.7894	94.8378	107.291	97.0263	99.528	98.0593	88.0415	91.3031	104.243	101.264	87.947	85.0525	81.2167	88.2825	72.4	85.809	89.7521	91.4558
PER3	ENSG00000049246	13.3815	14.6238	13.964	12.5152	13.4373	16.6454	16.1013	15.1969	16.0514	15.8131	21.0229	19.8071	20.9814	20.4331	21.2947	9.00198	9.14072	8.04546	8.26134	8.12465	6.01685	7.00968	5.95313	6.33688	6.84927	21.5855	22.0741	21.5112	22.8402	23.146	23.1634	23.2274	26.3802	25.6405	23.9381	35.6351	34.8055	34.3296	40.0624	37.9017	33.0765	32.301	30.7356	32.2336	28.5594	55.2422	57.7468	57.1709
UTS2	ENSG00000049247	0.0190434	0.222817	0.143464	0.0649635	0.0343368	0.0606346	0.0569103	0.121364	0.0180723	0.0528242	0.0476977	0.0695723	0.0838212	0.0652385	0.139825	0.0169325	0.017251	0	0	0	0.0345621	0	0.034221	0.1081	0.0813151	0.623973	0.597974	0.598046	0.703336	0.59323	0.18362	0.227975	0.0921109	0.0676028	0.172415	0.147477	0.148361	0.527842	0.058933	0.069479	0.426614	0.496057	0.506182	0.354325	0.444079	1.38722	0.958526	1.00627
TNFRSF9	ENSG00000049249	0	0	0.00854963	0	0.00306941	0	0	0	0	0.00472203	0	0.00466438	0	0.00874764	0.00535678	0.00454086	0.00462628	0	0	0.00484136	0	0.00456229	0	0	0.00436132	0	0	0	0	0	0.00447656	0.0218346	0.00494036	0.00906467	0.00462374	0.0179771	0	0.00404439	0.0158043	0.00465812	0.00394506	0.0190043	0.00468086	0	0.00992421	0	0	0
EPN3	ENSG00000049283	0.0471592	0.0424452	0.0592126	0.107251	0.04724	0.0500521	0.0880833	0.193209	0.201395	0.0872096	0.078746	0.0933236	0.0415151	0.0942418	0.0412219	0.0209659	0.0356005	0.0383837	0.00747962	0.0372556	0.014265	0	0	0	0.0268493	0.440303	0.341171	0.575948	0.403884	0.49669	0.0964554	0.120977	0.121656	0.0906817	0.0925105	0.0996039	0.0734805	0.0497963	0.0405395	0.0286764	0.0121433	0.0292486	0.0648369	0.0626754	0.0610957	0.0787262	0.0575443	0.0470176
LTBP1	ENSG00000049323	4.34678	4.40606	4.49418	2.96728	5.08134	0.637021	0.525492	0.610482	0.547348	0.546294	8.15081	7.62326	7.19079	7.43353	7.33838	22.6186	23.3541	21.7863	22.7351	23.1997	51.7596	57.5527	50.9581	47.6323	48.8266	12.1922	9.97336	10.1526	8.25635	9.64494	1.30296	1.07057	1.39259	1.24845	1.35004	22.0688	20.2967	20.5021	22.7439	24.8236	49.5129	46.6464	49.4899	45.4096	48.9507	52.0052	45.0926	46.6425
RCN1	ENSG00000049449	213.017	192.499	202.77	184.393	234.342	142.717	143.307	141.655	136.304	145.936	119.78	121.881	114.177	126.454	117.143	241.242	230.05	221.725	231.823	226.615	0.219	0.246395	0.113582	0.152215	0.157027	229.864	205.254	204.902	200.198	206.829	87.6698	80.059	80.6664	83.1731	81.9164	239.153	244.393	239.793	235.411	248.205	95.2468	90.2234	101.519	93.828	102.516	86.7175	74.524	78.3009
ELN	ENSG00000049540	0	0.0238478	0.007393	0.0376617	0.03185	0.0187478	0.00659859	0.0723695	0.0251452	0.0408321	0.0294955	0.0484003	0.0155501	0.00756423	0.0463209	0.738192	0.67207	0.534833	0.68079	0.619587	0	0.0315607	0.023807	0	0.00754261	0.0373409	0.0163137	0.00770465	0.0212739	0.0235829	5.00127	4.54648	4.62231	4.35813	4.35006	0.0186541	0.0619273	0.027978	0.0182216	0.0402795	0	0	0.0242857	0	0.00858162	0	0	0.0176112
RFC2	ENSG00000049541	81.2422	90.6442	78.758	70.6443	78.6589	151.711	144.078	148.673	143.622	151.643	143.981	135.877	148.533	145.358	150.239	75.9211	77.7426	70.8666	70.5965	76.9658	117.663	120.828	111.039	115.601	120.667	163.899	164.55	169.491	165.136	176.521	132.753	129.827	136.862	135.676	132.318	167.335	161.63	159.93	178.27	176.657	101.728	103.053	95.4764	104.91	90.7876	111.591	119.804	118.882
ARID1B	ENSG00000049618	36.0036	38.881	37.7511	32.4173	40.7363	27.388	25.6791	25.9197	26.7905	27.1216	27.9382	27.3236	27.8696	28.1184	29.3714	18.8105	19.2691	18.0326	18.0874	18.2351	28.4116	31.1437	27.6118	28.1858	28.7942	25.1263	23.8661	23.635	24.6648	25.9917	51.2059	52.4641	60.2289	56.3557	53.9208	31.8406	32.135	31.6098	34.426	34.6551	26.8758	25.5833	24.9649	25.6041	24.2047	31.4563	32.1466	32.2241
CLPTM1L	ENSG00000049656	133.77	124.236	129.031	117.426	141.626	117.323	117.637	116.284	111.943	117.237	171.524	164.584	161.522	170.206	152.131	153.51	153.667	150.026	144.272	146.392	324.36	344.731	325.044	314.708	324.044	171.449	154.349	153.471	142.588	149.379	169.115	159.229	172.439	169.839	167.096	197.608	187.068	185.875	194.327	201.701	273.722	259.698	268.585	251.306	259.643	260.145	239.412	252.457
NEDD4L	ENSG00000049759	52.0913	52.3737	51.2837	45.9615	54.918	67.2474	66.3192	68.5503	65.2108	67.859	157.755	152.276	155.252	158.216	153.695	107.33	104.557	103.539	101.619	103.79	97.4706	101.896	93.0086	94.6097	95.3628	100.151	90.8719	90.6892	89.8552	94.7609	104.866	102.657	119.865	116.281	114.143	74.7794	71.0348	69.4619	75.0945	76.018	120.022	114.06	115.129	114.892	114.981	133.622	122.897	127.08
FOXP3	ENSG00000049768	0.377065	0.230289	0.270537	0.229697	0.16997	0.457366	0.432627	0.600763	0.396178	0.722195	1.95632	1.88184	2.24058	1.85688	2.30245	0.179609	0.158589	0.197293	0.166597	0.191495	0.0977632	0.144365	0.278295	0.165628	0.218509	2.94638	2.73616	2.84291	3.26533	2.99647	1.29848	1.32425	1.36787	1.24295	1.30459	1.06185	0.944227	1.05581	0.930737	0.90895	1.73727	1.75395	2.03661	1.80167	1.60942	1.71671	2.19369	1.81253
PPP1R3F	ENSG00000049769	7.18148	7.00029	7.5894	7.4034	7.37297	9.51123	8.85715	9.99501	9.32006	9.75357	7.15249	7.11975	7.00128	7.03672	7.67078	4.68578	4.21789	4.69324	4.82305	4.50543	18.6197	20.5471	19.8383	20.665	20.4358	17.3221	18.4882	18.4347	18.3541	18.1844	29.8764	30.4794	31.2753	31.2914	29.2471	6.1548	5.56071	5.20815	5.96991	5.55859	8.21645	7.4968	7.22528	8.42945	7.45493	6.35557	6.65246	6.95885
HEXB	ENSG00000049860	240.558	222.975	225.329	215.565	272.046	324.307	320.576	329.604	315.638	320.989	338.09	338.358	322.553	343.923	306.935	275.838	279.332	256.628	262.355	263.601	519.266	530.304	496.547	479.412	504.548	510.66	426.375	428.583	404.929	428.981	349.753	326.275	352.351	361.327	346.365	767.469	709.697	721.279	747.842	802.414	1170.71	1114.67	1213.13	1121.5	1222.08	1624.19	1376.77	1491.54
PTCD2	ENSG00000049883	5.93628	6.07908	5.92619	6.10088	5.81217	5.92879	5.96794	5.828	5.38955	5.65833	4.52223	4.70227	4.41666	4.22426	4.58824	7.3531	7.46911	6.70642	6.97416	6.79718	5.81391	5.91171	5.51811	5.71976	5.52047	4.95883	5.34096	4.99951	5.17258	5.03764	5.91092	6.55214	6.85678	6.45557	6.37028	7.32051	7.50193	7.3464	7.2919	7.03146	4.09123	3.9091	4.01932	4.198	4.20766	4.4339	4.45628	4.49475
NEXMIF	ENSG00000050030	0.0024711	0	0.00413692	0	0.0029704	0	0.00184619	0	0	0	0	0	0	0.00423273	0	0	0	0	0	0	0	0	0.00444058	0	0	0.00261187	0	0.00215565	0	0.00219939	0.00433215	0.00422606	0	0	0	0	0	0	0	0	0.127896	0.0873583	0.101922	0.124797	0.0528224	0.0292513	0.0339218	0.0197094
JKAMP	ENSG00000050130	56.1572	54.4794	55.2071	55.372	61.6016	59.2815	58.7056	55.3395	57.1225	56.4145	91.2092	94.9026	87.0796	97.681	86.0444	53.1116	52.7866	48.9144	50.762	48.4387	108.3	115.433	111.584	107.402	112.907	154.819	140.107	138.493	124.229	134.465	89.0482	86.2166	90.4566	94.6602	94.0211	64.1558	64.7267	63.5193	64.0101	66.9883	107.393	101.622	109.177	106.105	111.958	119.34	104.632	104.98
DKK3	ENSG00000050165	0.0574711	0.152305	0.130957	0.0871351	0.0211088	0.07794	0.112115	0.0465099	0.0393904	0.0383785	0.042651	0.0495746	0.0168643	0.0492209	0.0602827	22.8761	24.2464	23.2169	22.7726	22.6465	0.324505	0.268119	0.232371	0.296029	0.310842	2.44667	2.19386	2.22542	1.97904	2.1768	3.55438	3.63115	3.57671	3.38615	3.36483	0.647378	0.671609	0.677647	0.737766	0.733884	0.0320637	0.0297035	0.0438968	0.0594067	0.0651481	0.0348875	0.0175318	0.0190995
ARHGEF5	ENSG00000050327	0	0.0100112	0.0093107	0.0189724	0.00334264	0.00590271	0	0	0	0	8.80837	7.65495	8.36227	8.19742	8.45877	3.64947	3.49644	3.74807	3.47717	3.69063	0	0	0	0	0	0	0	0	0	0	0	0	0	0	0.0100707	0	0	0	0	0	5.83001	5.15848	5.28105	5.06064	4.55002	6.03141	6.37232	5.70565
NFE2L3	ENSG00000050344	0	0.0146742	0.0545896	0.0139046	0	10.3998	10.5121	10.3683	10.1655	10.4697	58.7839	59.0729	57.4036	60.5945	55.2638	47.5856	48.6284	45.9411	47.6394	46.0978	15.313	15.5775	14.7004	13.1961	14.5641	56.6784	47.5591	46.4158	40.2139	42.801	1.0004	0.968931	0.899013	0.810294	1.05544	12.5976	12.1494	11.6916	12.6811	13.8004	35.4288	33.976	36.0816	34.2286	37.7188	16.8946	14.1374	14.6214
MCUR1	ENSG00000050393	44.3144	48.0703	45.5136	37.888	41.2307	46.045	46.3311	45.769	44.863	48.1779	45.3494	44.0166	49.6809	46.1334	50.0305	15.0732	16.1998	14.6795	14.276	15.7167	28.2233	29.3577	28.0599	28.871	30.2061	29.445	30.1905	31.312	31.128	32.7756	42.3028	39.7372	43.8932	40.451	40.0055	26.3374	26.3141	26.0692	29.2718	29.5117	38.7354	38.2142	36.2908	39.189	32.8563	34.2518	35.8883	37.153
LIMA1	ENSG00000050405	47.2104	47.3774	47.3955	37.3442	48.3726	42.2644	42.7442	38.6838	41.2233	42.3289	102.884	100.353	103.709	104.447	97.286	180.938	181.03	175.562	166.146	173.963	176.808	182.807	171.946	166.203	171.42	93.3051	81.5491	79.4026	75.111	81.9274	83.8566	80.1004	85.6603	85.5434	80.9592	134.526	126.01	127.654	140.565	141.698	199.916	190.443	185.176	193.288	184.922	265.139	246.917	253.31
LETMD1	ENSG00000050426	48.6181	43.2463	49.3359	54.5964	51.6539	37.1444	35.5351	35.0079	34.5086	33.9185	45.8149	45.1322	47.124	44.5529	46.4079	55.3397	53.4483	52.4349	53.2339	52.0115	45.7425	44.4124	47.4097	45.8599	43.1626	30.0827	33.5445	32.0457	33.007	32.0423	57.0672	62.0546	60.0884	60.8255	60.2731	41.342	45.8695	44.244	41.4576	42.0436	46.8164	47.0101	51.5953	48.0335	54.9466	46.5112	48.7809	44.8014
SLC4A8	ENSG00000050438	0.00259167	0.00233261	0.00216938	0.00221027	0	0.00275065	0.0077451	0.0047191	0.00983808	0.014378	0.0476031	0.0544428	0.018252	0.0355141	0.0190292	7.64368	7.35079	6.96105	6.82422	7.00461	0.555033	0.449163	0.38888	0.301589	0.398392	0.0657433	0.0406901	0.0497384	0.0749107	0.0461341	0.0204459	0.017729	0.0100285	0.0230007	0.025811	0.0200706	0.00605727	0	0.0106938	0.00709171	0.128131	0.0747432	0.111646	0.117109	0.0856178	0.113275	0.104359	0.0956039
LAMC3	ENSG00000050555	38.9949	36.3301	38.9434	42.7501	45.9818	17.3665	16.9516	16.7738	17.24	16.9975	30.1324	28.9333	28.5892	27.3867	27.1454	0.00363634	0.0333427	0.00798876	0.00778362	0.0116309	0.322874	0.321509	0.264569	0.274711	0.342272	31.9485	33.1885	30.6385	32.0412	29.0907	19.6486	21.2936	20.9721	21.3016	21.3646	25.2998	26.2632	24.4753	24.6753	25.7275	12.4726	12.1712	13.7606	13.0772	14.2893	9.28742	9.353	9.66339
PTGER3	ENSG00000050628	0.030567	0.00393022	0.018276	0.0148964	0.0367432	0	0	0	0	0.00807519	0.014583	0.0119649	0.0269087	0.00373986	0	0.0271788	0.0514244	0.0725047	0.0166218	0.078653	8.61076	9.10497	8.28252	8.53938	8.43912	0	0.00403287	0.00380929	0	0.00388657	0.28325	0.287515	0.35484	0.24415	0.312331	0	0.0136079	0.00691635	0.0180181	0.0079659	0.0101197	0.00406242	0.0120072	0.0116069	0.0297001	0	0	0.00870721
TNIP3	ENSG00000050730	0	0	0	0	0	0	0	0	0	0	0	0	0.0111971	0	0	0.0113095	0.0115223	0	0	0.0120579	0	0	0.0114284	0	0	0	0	0	0	0	0.0222987	0	0	0.0112883	0	0	0.0198186	0	0	0	0.147384	0.0946645	0.12824	0.135235	0.123587	0.335874	0.37249	0.278987
MAPK9	ENSG00000050748	37.1147	42.4678	40.3789	35.3588	38.4281	33.0599	31.9675	33.2237	31.6469	32.6432	22.0388	20.6628	22.2088	20.7523	21.8042	33.5486	34.6286	33.6004	31.3834	34.9437	34.2393	35.841	34.0897	35.5284	36.4975	35.2134	35.3861	36.2286	34.1657	37.7326	22.7934	22.2352	24.5035	22.8462	23.1229	39.3556	38.1902	38.1973	42.9455	40.7486	32.7687	32.6134	31.0018	32.1523	29.2719	37.9836	41.1579	38.7768
COL23A1	ENSG00000050767	0.231371	0.3029	0.360933	0.358767	0.417182	0.937609	0.785731	0.986218	0.918216	0.855731	0	0.019211	0.0185164	0	0.0110314	0.0280534	0.00952703	0	0.0100081	0	0	0	0.00944944	0	0	0.500219	0.543919	0.486241	0.531972	0.421222	0.0184374	0	0	0	0	0	0	0	0.0216975	0.0095926	0.0324968	0	0	0	0.0204372	0	0.00962463	0
BCAR1	ENSG00000050820	41.6263	41.6059	41.0883	40.6405	40.3852	43.388	42.5743	43.8321	42.6461	43.6623	23.2201	21.212	22.6226	21.5888	22.9125	116.75	121.988	116.441	122.132	124.08	34.3833	37.4383	34.7966	36.3298	36.6889	26.671	25.7824	25.723	26.3706	26.7866	28.7614	29.8812	29.4306	29.567	28.4213	28.4537	27.1939	26.3372	30.9375	30.6919	23.7138	23.9866	22.8464	22.8791	21.6821	19.4672	20.4697	20.4799
FAM160A2	ENSG00000051009	16.8426	16.2627	17.5954	20.1081	17.0241	14.4085	14.0295	14.138	13.7978	14.4394	16.4823	15.4311	16.4769	15.9851	16.7939	40.6439	35.6562	39.8039	39.0235	37.2392	19.9972	20.0462	21.6806	22.1245	19.4699	11.1275	12.6753	11.3843	11.9548	11.5841	9.30501	10.6799	10.2691	9.62305	9.8647	8.83004	8.09266	7.9281	7.9688	7.14197	17.6251	17.3638	17.8137	18.57	18.05	18.7657	19.1008	18.9751
HERPUD1	ENSG00000051108	45.2785	44.5324	45.8352	41.1488	49.9954	77.8854	88.2471	93.4987	88.2516	93.1877	29.4696	28.9688	27.9402	29.8733	26.465	165.029	169.431	174.504	164.064	156.256	23.2255	23.9337	22.1225	21.2721	20.9355	64.0212	55.6439	51.3751	57.2553	55.7274	38.6309	35.4826	40.2246	39.1787	38.7497	230.867	213.107	204.145	237.252	241.372	67.0486	61.9272	64.264	61.563	64.5015	59.6493	52.2438	55.6477
HOMER3	ENSG00000051128	34.6326	32.2523	31.7235	34.555	32.3524	20.2753	20.7871	21.8106	21.4481	22.4498	8.90077	8.76618	9.01885	8.25969	9.30797	53.1905	58.2243	53.0258	57.6897	57.0172	45.1284	44.7296	46.2195	44.28	45.4169	26.8353	28.8405	28.7468	27.8313	27.7394	13.6529	13.5161	12.6083	12.8796	12.2885	22.6577	22.3843	24.4988	23.2025	25.111	12.5198	10.993	10.9858	12.2576	11.7657	9.59526	9.81287	9.58446
RAD51	ENSG00000051180	30.3259	29.5222	30.8361	25.8737	27.9186	40.6374	40.6442	42.9624	40.9035	41.9795	28.5126	26.8759	29.2495	27.4285	28.5578	10.7702	10.3613	9.69406	10.0756	10.7364	26.5893	27.114	24.8893	25.8053	26.5175	24.5355	23.4704	25.4842	26.0348	27.3363	14.7596	13.6926	15.6841	15.5758	14.5658	32.2718	31.7772	31.2528	33.1914	32.7801	30.4467	31.1084	26.5698	30.2914	25.6642	35.0351	37.8774	35.9179
POLQ	ENSG00000051341	11.559	11.8582	12.6744	13.4703	13.844	10.6314	10.5049	10.1068	10.714	10.3142	11.0786	11.0217	9.95331	10.4216	10.4681	6.61631	6.31681	6.45549	6.39225	6.21149	6.42558	6.04596	6.16552	6.45063	6.29721	9.29566	10.1249	9.63993	10.0782	9.7516	6.90926	7.18343	8.05831	7.54218	6.7889	15.1426	15.7021	15.1856	15.7374	16.0527	13.9361	13.1341	12.3321	12.6071	11.9346	15.2559	16.4422	15.3142
PIK3CB	ENSG00000051382	31.4432	32.5966	30.8539	25.5779	30.5094	51.8959	53.9962	54.3846	52.8658	54.737	46.0901	44.1831	46.7752	46.7708	47.0273	39.4528	40.0361	38.4132	38.0433	39.7224	23.5207	24.3909	22.7809	23.4205	24.2733	54.9563	54.0207	52.9974	52.5056	57.4587	70.1965	69.0021	80.7678	74.7587	72.5618	38.1693	35.8167	35.606	40.435	38.2901	26.8521	25.4908	23.8327	26.042	20.9009	38.9125	38.2352	38.245
CYBA	ENSG00000051523	0.646398	0.83389	0.847682	0.661526	0.647505	204.077	199.661	208.33	202.414	215.304	163.701	169.007	155.176	158.608	139.943	34.5806	32.4009	33.1032	36.682	31.2519	103.922	103.635	101.232	97.9496	102.934	133.752	117.804	115.821	114.161	114.029	160.407	156.184	157.975	164.834	168.256	247.594	235.108	226.349	230.867	248.414	0.0499336	0.0200451	0	0	0.0837421	0.0588588	0.0197186	0
THOC3	ENSG00000051596	49.1957	47.3186	47.6309	42.1586	46.0456	32.2506	32.747	33.7235	33.1547	33.6214	41.3142	37.8468	37.4199	36.6524	37.7136	60.6328	66.4022	64.1821	64.9248	68.7973	26.9275	28.8899	26.5855	27.8971	28.9655	57.668	55.4841	57.9021	58.3083	64.0931	35.058	35.0413	37.8199	36.67	35.2731	35.2565	31.1984	30.2081	34.9003	35.5509	26.2141	23.9735	22.919	22.9371	21.8549	26.4478	29.2534	28.8229
HEBP2	ENSG00000051620	8.87545	8.63248	8.68365	7.84466	7.89907	3.39427	3.39741	3.44961	3.32406	3.23022	4.71458	4.54554	4.8102	4.49455	4.88805	10.2938	10.9261	10.3524	10.1475	11.0241	2.05637	2.00263	2.01144	2.10068	2.18493	3.5026	3.69058	3.68524	3.60218	3.94977	3.3186	3.28161	3.67716	3.41672	3.61799	6.22281	5.9939	5.98197	6.7614	6.7925	5.46332	5.1429	5.21207	5.61041	4.82681	6.44261	6.82633	6.96608
MPHOSPH9	ENSG00000051825	16.5343	18.5782	18.2199	17.51	18.3675	46.3355	44.2405	43.1685	44.1389	44.563	18.6004	18.7216	18.7696	18.6788	18.7943	28.8711	28.226	27.8378	25.8611	27.4053	24.1179	25.0345	24.2885	24.66	23.8091	31.0766	30.8676	29.1479	30.3097	30.5361	28.5629	28.6657	32.6105	29.4669	29.3764	23.8339	22.2981	22.7196	24.8434	23.9404	21.1891	20.8242	19.8583	20.8674	19.712	20.3996	20.2221	20.7657
PLEKHA5	ENSG00000052126	42.1113	43.4814	41.8512	41.8223	46.7361	82.7398	83.9185	85.8962	81.7256	85.4319	68.5082	66.8879	66.7244	69.3387	68.8602	13.5774	13.8499	13.5142	12.8273	13.7319	26.3064	27.4006	25.3712	26.528	26.3903	44.7089	45.6155	41.5244	45.5734	45.6256	48.7824	49.0907	53.5592	52.0263	52.0756	41.1789	41.6539	38.9997	41.5979	42.4401	95.4679	89.0967	93.6645	90.9167	90.6797	87.2224	82.1097	84.9819
PRSS8	ENSG00000052344	0.0995811	0.0298757	0	0.0283088	0.0199503	0	0	0.0151104	0	0.0306919	0.0554266	0.0303172	0.0146105	0.0284286	0.0696352	0.0737858	0.0300695	0.0486305	0.0315878	0	0.015061	0.0148268	0.0745616	0.0157021	0.0425211	0.38593	0.321888	0.40539	0.413094	0.369299	0.101837	0.0425757	0.112388	0.0589179	0.0901591	0.105162	0.168091	0.131437	0.0342412	0.151382	0	0	0	0.08823	0.0483785	0	0.0151888	0
SIKE1	ENSG00000052723	19.8125	20.8971	21.0154	19.6642	19.6024	23.7136	23.3782	22.4492	23.4266	23.9051	21.4649	20.5333	22.0624	21.7487	22.2454	7.25235	7.54929	8.04214	7.4615	8.4252	20.4965	21.375	21.0902	21.1961	22.3108	18.7288	19.5354	19.0513	19.1174	19.7483	22.4294	22.5904	23.8694	23.2544	22.7808	23.2306	23.2435	22.5268	25.6414	23.7129	23.0858	21.2755	21.7528	22.4013	21.0099	19.049	19.2059	19.6481
RRP12	ENSG00000052749	60.575	60.8529	59.1091	59.7004	61.4948	70.9635	70.8133	69.4005	70.6797	72.3405	74.4702	68.3031	69.0836	71.0488	71.2905	53.0429	54.343	51.4397	53.6385	52.711	57.5963	61.4534	56.6545	59.7257	60.5322	42.0022	43.9914	41.19	40.4704	43.2928	55.0741	54.6631	56.7936	56.8726	57.0452	74.7378	70.727	69.9643	75.0359	72.8214	60.7954	59.2434	58.8862	60.7795	60.8822	50.1212	55.2613	53.1809
FNIP2	ENSG00000052795	49.7484	53.8445	50.4575	46.8274	54.4368	50.4277	48.8126	48.9566	48.4779	49.9041	102.669	99.7688	103.487	104.458	103.192	10.9083	10.9251	10.8653	9.69176	10.2544	8.2828	8.65714	8.64866	8.77471	9.31535	47.1107	44.6288	44.0969	46.6245	50.9293	131.518	131.779	152.134	143.568	140.239	80.5091	78.3889	77.9686	84.677	85.521	68.5311	62.7164	62.421	64.2511	60.3798	55.6694	54.9235	55.205
MSMO1	ENSG00000052802	181.466	170.695	181.234	158.368	205.073	103.295	108.133	118.734	103.185	108.8	47.6289	48.978	46.231	50.7226	44.2435	150.554	147.048	135.72	140.221	142.204	64.0801	69.3947	63.1032	59.7099	63.8944	68.8059	57.6932	58.6627	51.5194	57.099	77.523	71.691	76.761	74.6739	72.6101	149.308	142.27	139.752	143.328	149.684	83.294	77.6917	89.4808	80.0325	88.3525	93.0336	73.0183	79.1656
TTC17	ENSG00000052841	86.4178	82.3897	86.172	80.0791	101.625	69.476	70.152	68.9181	67.0287	67.6182	108.432	107.371	103.632	109.125	100.265	69.4092	68.8133	67.0206	66.9546	63.8466	59.3656	61.6289	59.9089	57.3937	57.5856	77.217	67.2004	63.2555	59.6434	64.696	49.121	47.4126	51.3121	53.3504	49.6043	67.2492	64.8856	63.1869	66.419	69.4232	119.151	114.827	123.055	113.211	128.429	85.1966	74.5603	79.3583
ALX4	ENSG00000052850	4.80191	4.22609	4.42946	3.76382	4.24913	0.389863	0.397736	0.373205	0.3486	0.443015	0.0666701	0.0486229	0.0515514	0.0273564	0.0335044	1.6236	1.90974	1.89785	1.66674	1.73609	0.0338168	0.0523146	0.0191332	0.0251831	0.072742	0	0	0	0	0	0.0979965	0.195745	0.205999	0.184261	0.178337	0.127431	0.0746545	0.113832	0.120816	0.0971153	0	0	0.00487947	0	0	0.00484752	0.00974396	0.0212306
FSTL4	ENSG00000053108	0.0847529	0.172904	0.137157	0.0867364	0.142629	0.431769	0.434798	0.596719	0.423605	0.365703	0.202845	0.19094	0.348178	0.285506	0.308184	0.00502389	0.0153552	0.0110371	0.00537684	0.0214254	0.225602	0.176666	0.248759	0.24055	0.226787	0.364295	0.260911	0.256304	0.285802	0.362082	1.10942	1.09191	1.17517	1.06307	1.20728	0.680217	0.730713	0.586174	0.716905	0.587513	0.597967	0.641288	0.548951	0.580711	0.483115	1.9602	1.99077	1.84206
FOXN3	ENSG00000053254	26.102	28.3371	26.0233	21.8426	26.0507	19.3926	18.5044	18.6355	18.9742	19.3724	12.1831	10.7934	11.5175	12.6343	13.1612	24.8006	25.8972	25.0892	24.1664	26.5102	17.1259	17.6576	16.1064	16.4919	17.1525	20.4657	19.9465	20.2002	20.6216	21.3881	20.4311	21.0001	23.8165	21.438	21.5399	7.59197	7.03308	6.61646	7.24214	7.96721	7.59032	7.31993	6.90866	7.32833	6.22317	9.98882	9.59049	9.06866
METTL24	ENSG00000053328	0	0	0	0.0232365	0	0	0	0	0	0.0251926	0	0	0	0	0	0	0	0	0	0	0	0	0	0	0	0	0	0	0	0	0	0	0	0	0	0	0	0	0	0	0	0	0	0	0	0	0	0.0271643
AKR7A2	ENSG00000053371	63.3307	66.8264	67.0104	55.5977	59.1366	93.7925	86.7754	86.4163	85.5462	88.655	143.669	134.031	145.585	136.165	146.12	93.2666	99.367	90.5824	96.4057	103.2	67.3162	72.5182	66.4303	68.2304	72.1955	76.0135	74.3069	78.8702	79.9712	84.9199	110.752	102.308	116.718	110.958	107.939	73.2007	67.3455	65.2447	74.7413	77.1085	95.7147	97.5633	84.7588	95.9362	81.0732	109.21	114.315	115.374
MRTO4	ENSG00000053372	120.808	128.057	125.137	115.453	123.2	109.757	109.734	110.706	110.355	111.909	108.366	108.355	110.214	105.594	107.255	72.3963	71.3588	67.9418	69.0573	73.8301	107.589	110.051	107.57	108.396	111.239	112.104	109.84	114.654	107.832	111.431	82.9272	82.6776	90.2811	85.5979	84.576	77.2475	80.0214	77.1249	88.5343	85.4627	130.094	128.433	125.553	129.014	132.114	96.4412	102.892	102.895
NNAT	ENSG00000053438	0.26638	0.108979	0.445952	0.433705	0.0582188	0.205615	0.0542772	0.176379	0	0.111956	0.0202182	0.0663534	0.0639544	0.0829602	0.177808	0.107661	0.263246	0.0473044	0.0691345	0.0918281	0.175803	0.17307	0.478686	0.389483	0.413616	0.0255959	0.201285	0.105625	0.05833	0.0862146	0.191045	0.186366	0.117132	0.0429834	0.175401	0.17049	0.207528	0.191779	0.0249806	0.132529	0.0748277	0.0901155	0.0887838	0.042912	0.0941184	0.0882025	0.177295	0.0241437
USE1	ENSG00000053501	22.3856	21.6622	21.7127	24.1716	22.534	29.3706	28.5114	28.6173	29.3085	28.5238	35.4301	32.6442	34.305	33.6541	35.0951	31.6881	30.3403	29.7781	32.5584	31.5556	24.7383	26.056	26.4839	25.9375	24.1019	43.0939	44.1705	43.6386	45.1817	46.0977	77.1655	79.885	80.1949	75.4304	76.8739	45.6365	46.4352	45.8156	49.903	46.3169	34.0284	33.5383	33.4676	34.0554	34.561	47.4732	48.404	47.8203
MCF2L2	ENSG00000053524	0.124873	0.0667318	0.111059	0.059904	0.0914695	0.0952578	0.0699706	0.0390804	0.0703625	0.0793794	0.0456118	0.0855385	0.0240467	0.0568155	0.0491181	0.194304	0.197959	0.194379	0.189388	0.173869	0.254963	0.275402	0.262965	0.210437	0.26327	0.42483	0.472115	0.582106	0.551431	0.444569	0.0547294	0.100104	0.0868246	0.0658009	0.0741941	0.0934081	0.0729632	0.0834397	0.068432	0.124576	0.0120579	0.00726068	0.0214602	0.00345745	0.0113748	0.0355327	0.017856	0.0155622
NRIP2	ENSG00000053702	0.364932	0.398126	0.296213	0.452695	0.292446	1.40843	1.61109	1.52028	1.40629	1.35993	0.904808	0.919121	1.02218	0.98499	0.997562	0.0688293	0	0.0108009	0	0	0.160563	0.197584	0.158978	0.156935	0.264432	1.05196	1.38898	1.41809	1.26968	1.50592	0.49437	0.416069	0.449309	0.422015	0.500612	0.350348	0.318769	0.297762	0.239558	0.403467	4.74116	5.19541	5.04768	5.42809	4.71702	3.57469	4.08862	3.79272
LAMA3	ENSG00000053747	1.29385	1.35517	1.26513	1.101	1.60689	0.774712	0.759206	0.544678	0.532441	0.624632	0.561623	0.580404	0.529181	0.453541	0.510431	0.771195	0.731248	0.788417	0.65921	0.626849	2.13782	2.26825	1.80037	1.99321	2.00699	1.01054	0.742866	0.756617	0.664207	0.777063	0.0652381	0.124833	0.0803046	0.0990765	0.0544248	0.120916	0.104814	0.0974776	0.0767735	0.16971	0.56608	0.497985	0.574584	0.47427	0.48673	0.875781	0.644432	0.679228
AP5M1	ENSG00000053770	11.1952	12.3866	11.6488	10.8706	11.6036	13.1763	13.3392	12.7341	13.006	12.6598	9.3381	9.07778	9.68982	9.54336	9.83915	6.44345	6.13647	5.81534	5.74304	6.14202	13.4176	13.6779	13.0693	13.4032	13.798	13.616	13.7906	13.3814	13.9599	14.0271	13.8169	13.8425	15.8699	14.1675	14.0631	9.59336	9.3403	9.35191	10.0938	9.41574	8.15193	7.70865	7.45591	8.21152	6.73417	8.77913	9.05285	9.41457
ANAPC4	ENSG00000053900	19.0843	18.4524	19.7153	23.4404	22.3628	19.1925	18.9191	18.7239	18.8028	18.9418	25.9762	24.2037	24.2804	23.3202	25.6629	16.9689	15.946	16.5043	15.8747	16.3988	18.6481	19.3313	19.8672	21.3816	19.3962	17.4204	19.2598	18.3038	17.8755	18.0479	14.054	14.2234	14.1311	13.9803	14.0085	19.1191	20.7016	20.1684	20.0005	19.299	19.4751	18.2834	19.6061	19.0589	20.9008	21.1695	20.6314	20.6159
KCNQ1	ENSG00000053918	0.983498	0.919233	0.791583	0.854893	1.06286	3.51288	3.27121	3.38362	3.10518	3.1828	3.27658	2.66026	2.83047	3.21537	2.74766	0.32793	0.411199	0.378692	0.422963	0.367562	0.00858157	0.00844817	0.0254906	0	0.0403801	0.289867	0.253278	0.222737	0.212598	0.202005	0.0165788	0.00808639	0	0	0.0256858	0	0	0.00748914	0.00975514	0	0.116883	0.123168	0.0866771	0.0921663	0.110262	0.344438	0.320213	0.414846
TRAPPC3	ENSG00000054116	38.4872	38.2906	39.0377	35.5006	37.2073	52.9094	52.9118	53.4233	52.8983	52.1199	57.2835	56.6331	57.9349	56.5037	57.2689	49.1042	51.0744	51.8909	49.8295	52.3062	77.7706	81.2507	78.6729	77.9685	77.1569	56.5932	56.9413	60.5869	59.1008	61.1455	45.7121	43.4008	45.5528	44.6212	43.0654	43.4774	40.5202	40.2947	43.6785	42.561	50.8386	48.1999	46.9006	48.7415	45.9973	42.6145	45.9438	46.672
THRAP3	ENSG00000054118	121.026	123.593	116.196	106.988	123.042	161.815	157.664	158.38	160.689	162.711	158.894	151.894	151.197	153.576	159.348	118.762	119.197	115.34	111.733	117.39	100.33	102.913	98.2761	101.831	101.571	150.965	148.49	148.934	143.78	153.539	111.384	112.296	122.395	118.312	113.974	91.0529	89.1543	86.6753	97.1719	94.6199	122.503	114.653	120.242	122.01	123.189	118.837	117.105	114.383
PHPT1	ENSG00000054148	166.435	165.312	164.837	164.486	159.475	73.3971	73.718	71.3981	71.0373	72.8754	56.8088	55.735	54.9844	55.3981	55.1387	199.691	209.282	195.979	199.897	203.353	129.568	131.61	126.541	126.689	132.619	100.006	99.6639	102.788	101.023	103.987	156.999	154.759	156.434	149.148	149.849	52.5362	52.3242	51.8126	51.9317	51.772	75.005	72.289	71.7941	74.1834	66.9686	77.6105	83.133	85.8781
ENTPD2	ENSG00000054179	0.0580179	0.0391639	0.0607056	0.0618498	0	0.0615769	0.0758555	0.0792323	0.0137649	0.0134113	0.0121097	0.0264951	0	0.0496893	0.0152141	0.0257935	0.039418	0.0708328	0.0690139	0.0412506	0.434353	0.466474	0.417034	0.397952	0.557407	0	0.0133956	0	0	0.0645482	0.0889987	0.0248055	0.0280627	0.0386176	0.0393964	0.0306346	0.0677999	0.03446	0.0598488	0.0793786	0.0112046	0	0	0	0	0	0	0
LY75	ENSG00000054219	0	0	0	0	0	0	0	0	0	0	0	0	0	0	0	0	0	0	0	0	0	0	0	0	0.00375607	0	0	0.00767353	0.00706265	0.0352315	0	0	0	0	0	0.00928937	0	0	0.018148	0	0.00339758	0	0.00403126	0.00779374	0.00427348	0.00400486	0	0
ARID4B	ENSG00000054267	27.1621	26.6844	25.4655	26.9343	28.2929	31.3485	32.3481	31.1272	31.7734	31.6921	20.3105	20.9333	19.6372	20.0586	20.8385	40.1097	40.8917	38.8174	40.2536	38.7372	24.1891	25.1066	25.4106	25.4199	24.6924	31.3957	32.5668	31.3796	32.7188	32.3677	34.2428	34.2527	36.0323	34.4943	35.5704	17.1517	18.0333	16.535	17.2085	17.6958	13.5438	13.433	12.4039	13.3137	12.4851	18.8136	18.5286	18.3179
OPN3	ENSG00000054277	6.29955	5.93089	5.94316	5.19439	6.22666	4.22337	5.07052	4.64741	4.73422	4.48388	11.042	10.6596	10.1925	11.4264	10.6722	6.13767	5.96937	5.17831	6.39223	6.15891	8.29588	8.69549	8.41206	7.06848	7.52975	15.99	14.2288	14.877	13.2549	14.3838	27.8335	26.6459	28.8879	29.0246	28.8642	3.44676	3.10916	3.44535	3.26712	3.03697	5.655	5.07268	5.13596	5.79733	5.83908	1.43668	1.30591	1.57305
SDCCAG8	ENSG00000054282	33.0045	33.5541	34.6076	31.9455	33.532	28.2214	27.2087	29.7043	27.8128	28.0485	21.4407	20.3372	20.8394	21.3365	21.0144	37.6227	38.095	36.2506	35.7806	35.7675	59.8147	63.5598	62.4828	60.081	61.7587	9.70127	11.4332	10.449	11.3338	11.3444	41.4388	39.7371	43.4238	41.756	41.9136	23.9013	23.6789	23.2095	24.7364	24.4796	14.4542	14.7479	14.3567	14.9875	13.578	11.9179	11.9996	11.3767
PTPRN	ENSG00000054356	0	0.00538161	0	0	0	0	0.00893443	0.0108875	0.00567441	0.00552863	0.0499209	0.0327668	0.0526369	0.0819352	0.0188154	131.839	138.408	126.512	133.192	126.784	3.44006	3.13553	2.93334	2.91897	3.08421	0	0	0.00521601	0.00960155	0	0.953904	0.904978	0.983324	1.00294	0.893237	0.164173	0.149065	0.113646	0.0863518	0.218152	0.0138568	0.0111253	0	0	0.0174292	0	0	0
HHAT	ENSG00000054392	6.6607	6.54538	6.60633	6.05205	7.4929	12.5469	12.2937	12.0367	12.0856	11.9765	16.655	15.7406	16.4401	15.9297	14.9662	7.91887	8.24999	8.33852	8.48318	7.95048	8.55327	9.73762	8.35594	8.21189	8.73627	24.2198	21.1858	21.473	18.3779	20.298	23.2366	22.5386	23.707	23.9054	22.2559	114.331	107.921	105.491	113.599	116.769	24.4063	21.8477	24.1742	22.9303	22.5984	30.6226	28.0782	28.6928
KIF1B	ENSG00000054523	19.9699	22.845	20.9126	18.2191	22.8198	35.7004	34.5735	34.2017	35.0378	35.8828	36.8676	34.9907	34.005	35.4186	37.7514	24.4792	23.7922	23.3644	23.1225	23.3114	36.4883	37.138	34.1421	35.3098	35.6148	23.4794	23.1615	22.5782	23.0855	24.9237	42.9324	44.7198	54.0754	48.2184	45.8468	29.305	28.7591	28.2177	30.3119	31.931	23.526	22.2965	21.2359	21.7872	20.3941	16.5496	17.011	16.684
FOXC1	ENSG00000054598	3.39101	3.22428	2.88973	2.3175	3.17905	10.4558	10.9402	10.6278	10.3807	11.204	21.2751	19.5337	20.8759	20.2049	21.9275	8.67785	8.67467	8.47813	7.74323	9.01266	7.5367	7.11865	7.0359	7.5968	7.65489	13.9079	13.6016	13.4485	14.2339	14.314	6.64268	6.18545	6.47933	6.45371	6.16804	5.85791	5.25383	5.44975	5.85898	5.96255	31.3219	32.6366	27.3554	30.5534	26.2322	26.995	27.5586	27.5121
TBC1D22A	ENSG00000054611	19.003	19.1611	19.3643	17.2772	18.6784	25.5645	25.4302	24.9918	23.8001	25.1092	22.7824	20.1097	21.9001	21.658	23.1355	13.7888	14.5396	13.4887	13.3046	14.2825	4.59944	5.26875	4.97881	4.50194	4.89767	27.4741	26.2966	26.4004	28.4429	30.6402	32.7779	31.677	34.9294	33.4821	32.2909	24.2091	20.9993	21.7636	25.2068	25.6529	31.4666	32.3509	29.8342	32.472	28.8256	34.5293	35.6894	35.7747
SYNE2	ENSG00000054654	10.1856	12.1362	10.7401	10.4628	19.1902	11.2578	9.4828	9.60756	10.9446	10.1484	17.1116	18.815	15.129	16.61	17.6664	7.29789	5.9848	6.23592	6.35474	5.89518	25.8037	27.2905	20.6527	23.1423	22.8841	11.536	11.1034	10.4951	10.6212	10.9056	6.00524	6.57313	9.21601	8.15755	6.96981	7.69079	9.65349	9.11102	8.50268	9.87229	21.6995	20.6775	22.5316	20.3619	23.7484	29.9847	31.6843	30.074
PLEKHH1	ENSG00000054690	59.1517	62.4854	62.1484	71.6215	75.1064	96.8167	92.5079	96.1974	95.7287	95.3874	111.381	111.646	107.216	106.357	114.751	3.80713	3.94138	4.00193	3.97372	3.79692	39.4281	42.3561	40.3641	43.4	40.388	153.034	186.989	163.555	180.92	165.036	39.2008	46.3594	48.2737	44.3032	44.3037	31.6632	36.3452	34.7556	33.5948	32.4291	73.6717	75.2939	82.2584	76.8005	90.9268	79.8816	80.8963	77.3868
ATP9A	ENSG00000054793	22.5154	23.0116	22.3752	18.9572	27.2209	45.1136	43.8936	44.1857	43.8902	45.0288	33.2704	32.5039	31.7896	33.8137	32.163	71.6514	71.8048	67.5405	67.917	67.2024	70.2513	75.5995	67.8611	66.8175	68.176	32.0735	28.4369	28.66	24.8123	28.3683	20.4806	20.6687	24.1444	22.5839	21.4805	4.94162	4.23268	4.46231	4.15234	5.1819	65.3477	61.9192	65.7493	59.3828	64.5943	56.2403	50.5902	51.8317
SPO11	ENSG00000054796	0	0	0	0	0	0	0	0	0	0	0	0	0	0	0	0	0	0	0	0	0	0	0	0	0	0	0	0	0	0	0	0	0	0	0	0	0	0	0	0	0	0	0	0	0	0	0	0
CBLN4	ENSG00000054803	0	0	0	0	0	0	0	0	0	0	0	0	0	0	0	0	0	0.00944138	0	0	0	0	0.0260564	0	0	0	0	0	0	0.0172074	0	0	0	0	0	0	0	0	0	0	0	0	0	0	0	0	0	0
CHRDL2	ENSG00000054938	0	0.0139223	0.0647403	0	0.055782	0.0492522	0.0346702	0.0704153	0.0146798	0.0429079	0	0	0	0.0264959	0.0162253	1.62296	1.97578	1.61657	1.61922	2.06764	0.0421111	0.138188	0.111188	0.0878072	0.0660505	0.0163497	0	0.0134939	0.0248393	0.041303	0	0	0	0	0	0	0	0.0490005	0.0159567	0	0	0.0143906	0	0	0	0	0.0283123	0
FAM168A	ENSG00000054965	19.2224	19.9864	19.158	16.5753	20.4542	21.3596	20.9769	21.2862	21.2919	22.3754	21.3901	19.4688	20.0818	20.9545	21.0438	68.8164	72.3557	68.2374	68.215	72.0196	43.078	45.3538	41.1923	41.1677	43.4808	38.0024	36.9027	36.016	37.0408	39.3465	27.5565	27.3105	31.883	29.0866	28.6404	16.934	15.6885	15.5473	16.6391	16.3439	24.1492	24.3363	23.4213	24.5436	22.4046	35.973	36.4452	36.8545
RELT	ENSG00000054967	18.7238	16.9721	19.39	21.67	21.2969	16.9537	15.362	14.9391	16.0381	16.0672	28.2192	26.9685	25.098	23.7985	23.7973	18.4885	16.4023	18.637	17.2372	16.1207	37.4071	38.8561	37.5926	38.2494	36.0421	45.2458	42.6315	39.858	38.5887	36.989	20.6064	21.7934	21.038	21.3301	21.1125	21.4794	21.8725	21.4505	21.4495	22.4724	60.7334	57.6284	61.8243	56.4254	63.8144	93.4547	89.1882	89.0224
GALC	ENSG00000054983	26.3579	25.3723	25.0027	22.5064	29.5586	12.1196	12.3438	13.2058	12.3392	12.2525	0	0.0146791	0	0	0.00842909	1.40046	1.20114	1.09097	1.07825	1.35601	0.116677	0.0933262	0.101085	0.106438	0.0205881	61.7239	54.0218	51.6297	47.5453	53.75	8.7839	8.01906	8.47348	8.64374	8.16325	56.1056	52.2819	55.1058	56.8912	62.0974	32.907	30.3599	33.9844	29.9109	32.4425	54.0966	46.5594	47.1095
NOP58	ENSG00000055044	168.879	173.893	169.865	169.832	177.629	145.306	142.896	135.907	140.592	143.851	163.553	167.706	167.512	170.014	167.935	210.93	208.734	205.072	194.888	210.017	140.277	155.403	156.409	153.713	150.882	215.282	235.399	232.886	226.291	228.71	221.681	221.403	226.012	227.51	225.744	201.966	204.815	197.144	213.577	204.327	161.226	147.964	149.772	152.392	153.467	166.904	173.344	169.652
SZRD1	ENSG00000055070	100.13	104.906	100.755	83.8255	95.192	205.859	206.452	207.074	204.299	215.617	154.681	146.825	159.017	149.437	159.183	140.951	147.586	138.905	136.922	150.461	207.24	210.749	196.599	201.904	213.833	154.866	150.748	157.133	153.79	165.865	141.543	137.657	154.377	142.195	144.253	138.373	122.838	121.023	142.558	140.06	145.589	143.849	131.999	141.128	117.337	107.505	118.19	118.286
KCNH2	ENSG00000055118	0.00710355	0	0.00594609	0	0	0.203561	0.196365	0.323366	0.195499	0.269294	1.95121	2.24483	2.12615	2.42136	1.95218	1.20638	1.62161	1.39455	1.21678	1.34683	0.116031	0.209417	0.146799	0.161294	0.157727	0.0150164	0.0262419	0.0433773	0.0171103	0.0695472	0.0124534	0.109336	0.103078	0.0567387	0.0128629	5.21112	4.26683	4.77049	5.03414	4.97607	0.00548742	0	0	0	0.0207063	0	0	0.0141644
CUL1	ENSG00000055130	82.6296	87.3424	81.4035	72.9199	83.1905	105.497	104.849	104.91	98.8579	105.868	85.8967	79.9199	83.8415	85.8703	83.4316	63.5519	62.6719	59.4003	59.2063	62.933	144.146	146.62	143.601	139.995	148.709	120.108	115.587	115.65	118.287	124.289	139.872	137.78	150.485	144.04	144.59	73.6289	69.8532	69.0441	75.4736	74.5026	69.6769	65.3408	63.8847	67.2956	58.6454	69.7164	67.8426	70.4455
FAM114A2	ENSG00000055147	11.3762	11.1156	10.5517	10.5267	12.4543	13.3349	12.7515	12.5645	12.1858	12.8499	15.7434	15.3111	15.6939	15.6942	15.1785	26.7097	28.182	25.6561	25.3588	26.2117	16.2592	17.5676	16.3594	15.1085	16.198	17.9962	16.1839	15.7385	15.1067	16.9185	12.8297	13.3896	13.5776	13.4309	13.1327	24.2997	23.01	22.5258	23.278	23.5941	18.419	17.0029	18.6193	17.0194	17.5837	19.9376	19.482	19.9432
CYFIP2	ENSG00000055163	2.05556	2.04573	1.954	1.81754	2.44249	5.20086	5.65222	5.07228	5.16611	5.41789	24.1961	21.9421	23.9359	23.4326	25.016	67.0874	69.4881	64.7946	64.8036	69.7666	1.39364	1.70125	1.21855	1.45296	1.38821	23.125	22.1786	22.7834	22.0472	21.7021	7.5014	7.60862	7.96318	7.30131	7.05923	128.006	119.315	117.454	128.4	129.856	59.7233	57.2508	54.2912	57.564	48.6	90.6989	88.3759	88.656
TAB2	ENSG00000055208	18.1404	20.106	18.615	14.557	17.1653	15.9484	16.8949	16.2535	16.3956	16.996	15.0559	14.6173	15.987	15.7313	16.0918	59.8385	62.3108	56.3057	57.8803	62.3066	30.839	32.5072	31.1965	30.7833	31.5956	25.2182	24.3727	25.5917	25.1566	26.5043	32.9998	32.0943	36.2374	34.2133	33.624	25.3587	23.8621	24.1874	27.2852	27.2104	18.7206	17.5615	16.5594	17.8703	15.3031	22.3472	21.5346	21.6577
GINM1	ENSG00000055211	17.8476	15.7656	17.673	15.4778	21.3181	29.4358	29.2543	29.7717	27.42	28.9836	29.2741	30.9251	28.7472	30.8804	26.9446	98.2932	97.9202	96.551	97.3654	93.1712	68.2662	72.0178	65.4966	65.0927	65.7225	44.2023	36.955	35.8908	33.6618	38.2396	66.3509	63.3362	68.4358	69.8754	70.8759	52.761	49.0878	49.732	52.3141	54.0394	39.1759	37.1278	40.7998	36.2797	39.0694	71.1857	60.5962	64.4996
EIF2AK2	ENSG00000055332	22.8505	24.684	22.9516	20.5146	23.4736	27.3013	27.4138	25.7356	26.4823	27.4204	22.2322	22.094	23.1363	23.8063	23.6772	47.9578	46.5089	45.6059	45.4428	48.3479	30.6273	31.7175	29.8071	31.5855	31.6914	23.1187	22.89	23.0294	23.8686	24.6032	23.7729	24.4603	27.1001	24.3263	23.3223	19.5504	19.382	18.5479	20.4804	20.2257	20.342	20.3148	19.5306	19.3955	16.3586	22.4858	21.9199	22.2403
USP36	ENSG00000055483	54.6308	53.7004	56.6817	60.9622	55.8859	82.1055	79.0798	77.4634	79.5095	80.9866	75.4613	73.3888	73.4668	72.2799	74.2033	35.8814	34.8436	34.9892	34.2821	33.3268	39.7322	40.5117	39.81	40.4292	39.4056	30.2055	33.7212	31.0446	31.9686	31.3924	37.877	40.9655	40.8284	39.478	39.737	44.9437	44.0811	41.6235	46.032	44.7796	50.5574	49.2613	50.1604	50.444	51.386	50.7202	55.8819	51.599
KMT2C	ENSG00000055609	13.2297	16.2464	14.4481	14.9563	20.797	17.1044	15.3666	15.2239	17.2161	16.2488	12.7424	13.2311	11.8645	12.5912	13.6057	9.41737	8.3561	8.22165	8.08452	8.02116	20.4565	22.9042	18.6136	19.7995	20.1826	15.7705	14.8353	14.4372	15.4483	16.235	18.6663	21.3682	27.0746	23.6734	21.4232	10.1709	12.0834	11.0643	10.9461	11.8477	12.1308	11.9966	11.8193	11.6945	12.403	13.3589	13.0854	13.0782
MCOLN3	ENSG00000055732	15.2804	13.595	16.9475	23.1224	18.8332	13.5768	13.09	13.0752	13.5606	12.1621	0	0.0377194	0	0	0	11.3375	10.0917	12.2622	11.289	10.7762	1.28357	1.35585	1.49354	1.45542	1.20795	0	0	0.0360264	0	0	8.13607	9.28757	8.13006	8.53066	8.24466	26.2765	26.5035	25.6004	25.1029	25.5865	0.0239269	0.0288153	0.0283895	0.0548861	0.0200635	0	0.0188973	0.0102936
CCDC85A	ENSG00000055813	0.192683	0.233454	0.179898	0.183288	0.267249	0.291023	0.31006	0.23615	0.323518	0.287798	0.228931	0.175986	0.176147	0.152329	0.178789	6.53672	6.01519	6.65918	6.50228	6.68125	0.0336254	0.0794464	0.0732458	0.0420681	0.0443023	0	0	0	0	0	0.357287	0.304177	0.387135	0.197312	0.261678	0	0.028868	0	0	0	0.183195	0.220623	0.190193	0.223249	0.194419	0.0809773	0.108515	0.103441
PUM2	ENSG00000055917	91.5281	99.2245	91.3953	78.4501	90.8058	69.0564	69.0715	68.9521	67.1453	70.5991	86.5918	81.1158	85.4152	88.4338	85.0518	87.0201	88.1098	80.9895	80.7676	87.0248	66.7621	71.0991	65.9121	68.4015	70.5672	79.6921	77.6218	77.8713	77.0847	84.1093	90.9727	89.2489	102.002	94.3622	92.6249	79.9148	76.1972	75.4392	84.0925	84.8418	106.083	101.456	93.2199	101.664	85.3684	81.3006	83.0111	83.1012
MRPL43	ENSG00000055950	65.2344	67.0075	68.2982	61.0564	63.1307	56.9992	55.6116	55.9577	55.5627	56.196	59.7123	57.1672	61.5146	60.703	62.3565	77.9223	80.5788	74.0685	77.061	78.2573	53.6356	56.8733	54.6723	52.6882	57.0888	57.7909	56.3019	57.6797	55.2329	61.2278	54.1138	49.7221	54.0538	49.6909	53.0602	68.9101	63.4552	64.3225	70.5943	71.6074	52.6775	52.82	54.4228	54.5832	48.1004	52.4012	52.9402	51.7915
ITIH4	ENSG00000055955	0.0464479	0.050166	0.0388797	0.118838	0.0614163	0.0295783	0	0	0	0.0171789	0	0.0254537	0	0.00795604	0	0.0247796	0.0589068	0.0272195	0.0618812	0.0704519	0.0168598	0.0414943	0.0417336	0.07031	0.0079333	0	0.0171588	0	0.0223758	0	0.0162858	0.031774	0.00898657	0.0164887	0	0	0	0	0	0.00847317	0.0143522	0.0172845	0.0170291	0	0.00902613	0.0169176	0.0255044	0.0185234
ITIH1	ENSG00000055957	0.0209975	0.00944931	0	0.0179075	0.0189301	0	0	0.00955844	0	0.00970747	0	0	0	0	0	0	0	0	0	0	0	0	0	0	0	0	0	0	0	0	0.0184057	0.0359098	0.0203126	0.0279525	0.0285162	0.73914	0.66252	0.598636	0.584825	0.670326	0	0.00976717	0.0384913	0	0.020402	0	0	0
HPF1	ENSG00000056050	50.1705	49.759	50.0339	40.5634	45.9918	47.0212	45.3693	46.6357	46.7319	46.7369	42.6826	41.8382	43.4818	41.0358	42.789	36.5614	39.2479	37.1981	37.1973	42.5462	42.5243	43.476	44.5827	43.86	44.5371	52.3129	54.37	54.199	53.5481	58.6014	23.9339	21.3109	24.6672	23.787	23.9263	32.2499	33.6755	30.7372	36.5458	34.3495	38.7175	37.041	33.0924	35.4547	32.0843	26.8028	27.5117	29.147
ZFR	ENSG00000056097	99.2797	107.756	101.076	83.4015	100.378	111.64	112.076	112.549	106.632	112.475	113.896	109.042	115.99	119.138	116.11	117.188	121.278	112.528	111.637	120.556	165.75	174.034	161.524	161.425	166.616	110.824	104.667	103.702	102.976	111.185	141.517	134.028	155.942	146.051	143.344	107.205	99.2804	98.0746	109.707	107.622	94.248	86.9556	85.9076	89.1312	80.3239	87.3285	84.5158	86.2673
ZNF280C	ENSG00000056277	12.102	11.9869	12.4247	11.9861	12.8326	8.85363	8.92372	8.70197	8.64021	8.41825	9.23678	9.31213	8.94651	9.34572	9.01893	3.9395	3.89451	3.69819	3.70957	4.04441	4.5873	4.88009	4.52431	4.84476	4.32829	10.9432	11.4804	10.6088	10.292	11.2921	7.93454	7.95944	8.24787	8.68097	8.65964	5.20649	5.05984	4.99246	4.96374	4.84468	8.61746	8.47613	8.60996	8.1249	7.13448	8.20042	7.8628	7.98262
NPFFR2	ENSG00000056291	0	0	0	0	0	0	0	0	0	0	0.0264877	0	0.125679	0	0.0332778	0	0.0287397	0	0.0150954	0	0	0	0	0	0	0	0	0	0	0	0.0139048	0.0271285	0.1688	0.140781	0.0574479	0.335036	0.21009	0.477372	0.376359	0.217031	0	0	0	0	0	0	0	0
PHF21B	ENSG00000056487	4.33249	3.92702	4.06302	4.88512	4.37831	3.01938	2.52647	2.91121	2.86718	2.77934	0.377723	0.364187	0.445526	0.367771	0.36999	0.299998	0.277856	0.307068	0.277291	0.290774	0.0069585	0	0.00688982	0.0362735	0	2.4639	2.23079	2.08036	2.59814	2.42969	0.0268864	0.00655697	0.022254	0.00680534	0.00694259	0.658623	0.79454	0.68014	0.664449	0.923235	0.189554	0.285351	0.119482	0.129087	0.245871	0.698233	0.877195	0.802734
TRAF1	ENSG00000056558	0.063065	0.0504543	0.0586546	0.0896403	0.134769	0.111556	0.0785279	0.127592	0.0598493	0.0583118	0.403671	0.332799	0.320767	0.31807	0.235201	0.940806	0.895026	1.19769	1.01357	1.22892	11.6175	13.3211	12.5542	13.0003	12.459	0.274036	0.278275	0.226171	0.185661	0.255706	0.466813	0.766957	0.535514	0.547255	0.545603	2.3433	2.04716	2.08653	2.29862	2.10277	0.254412	0.247719	0.160565	0.273173	0.27234	0.172275	0.153906	0.111779
RC3H2	ENSG00000056586	25.5235	27.8325	26.1443	23.7102	27.3043	29.0346	29.1158	27.7037	27.6511	28.4984	24.2904	23.941	24.5381	24.4571	25.7071	29.5331	28.6492	28.3549	27.7491	28.0216	38.1109	40.4136	36.5351	36.9073	38.6671	22.7646	22.6892	21.9202	22.4304	23.8526	12.3337	12.6378	14.6034	13.3857	13.2944	12.2758	11.5809	11.7879	12.4707	12.3619	16.8924	16.3841	15.3623	16.1442	14.2449	16.6817	16.8473	16.8714
IL17RB	ENSG00000056736	1.18842	0.972389	0.976693	1.01353	0.779208	0.0229331	0.0726453	0.0196724	0.0102529	0.0399582	0.0180402	0.0394703	0.0570649	0.0647704	0.0679943	0.144094	0.19574	0.14773	0.102812	0.174114	1.14707	1.01342	0.941605	0.889258	0.876515	0.0228385	0.0299336	0.0188494	0.0260232	0.0480795	2.27286	2.52206	1.96487	2.39706	2.11283	0.0228185	0.0336677	0.0513359	0.0222896	0.0394174	0.00834586	0	0.0396098	0	0	0	0	0
TRAF3IP2	ENSG00000056972	10.9712	11.6481	11.2924	9.16945	10.4958	11.905	11.6918	12.9771	12.1033	12.0727	24.7477	22.8814	25.1877	24.0928	25.4009	15.5413	16.8942	15.7901	15.9417	16.5995	48.7457	52.2931	46.2733	48.6992	50.6012	14.6182	14.3322	15.5439	14.8982	16.1942	34.9813	33.8027	36.7498	35.2362	35.5919	10.6532	9.05635	9.23495	10.94	10.5553	21.5291	22.1251	20.9837	22.0625	19.9489	24.3825	23.4245	23.9558
GYG2	ENSG00000056998	65.1911	65.9049	64.6402	56.8695	64.9913	115.606	113.811	121.372	115.505	119.94	103.484	98.4839	104.669	103	106.148	2.55669	2.80828	2.9664	2.85602	2.99847	13.4788	13.3897	12.2881	12.5988	13.36	130.658	132.589	134.628	139.855	144.998	72.2277	70.4972	79.3024	76.3255	77.2058	65.0518	59.8679	60.6507	68.9447	66.8464	82.8382	78.2368	72.872	81.3179	72.5184	86.9426	88.1707	87.3384
DCBLD2	ENSG00000057019	26.9759	26.3124	25.2791	22.0556	29.6635	32.1474	32.3982	31.1278	32.2106	31.8799	42.0367	41.6241	41.7134	43.2497	39.9645	872.033	870.837	800.593	852.222	832.213	184.427	196.161	178.66	176.74	176.417	31.2208	28.2724	27.1129	24.4512	26.3655	33.8947	31.7969	36.699	35.3591	33.347	93.2773	90.766	89.9605	93.2688	97.9167	40.5742	37.8941	40.4122	37.8527	38.2237	50.4404	44.8806	47.7778
SERPINB3	ENSG00000057149	0	0	0	0	0	0	0	0	0	0	0	0	0	0	0	0	0	0	0	0	0.0324159	0	0	0	0	0	0	0	0	0	0	0	0	0	0	0	0	0	0	0	0	0	0	0	0	0	0	0
SOAT1	ENSG00000057252	82.7111	78.3429	78.2953	68.9777	92.6154	43.4043	44.8495	44.5394	42.1166	42.9288	47.4219	47.2872	45.2098	48.9048	42.062	62.2189	60.3984	57.3818	57.4052	57.0138	132.222	141.071	129.535	128.294	131.722	102.58	85.7735	85.9181	76.8555	89.1839	176.173	164.954	185.148	182.572	178.871	145.891	140.902	142.575	148.818	158.168	41.9687	38.0665	41.4711	38.6318	40.4353	85.0413	73.1238	77.5184
PKP2	ENSG00000057294	0	0.00647036	0.0060176	0.012262	0	2.62471	2.77143	2.16642	2.51747	2.73862	3.09105	2.66579	2.80989	3.15853	3.29527	42.1176	43.0401	41.2231	41.4917	41.8653	0.384898	0.565161	0.484448	0.510104	0.466593	0.0531894	0.0464755	0.0438989	0.0865803	0.0447895	0.586048	0.58399	0.688493	0.555069	0.631351	3.94269	3.9709	3.90555	4.70906	4.2097	0.499807	0.494913	0.40194	0.471344	0.356239	0.405854	0.447376	0.494549
MSH4	ENSG00000057468	0.27971	0.209792	0.15609	0.341918	0.184925	0.138539	0.146283	0.101863	0.106179	0.129314	0.280235	0.195861	0.205195	0.0878376	0.156477	0.107772	0.0337845	0.0819581	0.150834	0.0618717	0.651485	0.566394	0.779093	0.767427	0.716617	0.640562	1.13663	0.634411	0.598878	0.614088	0.433158	0.57403	0.541173	0.44683	0.422075	0.485744	0.501201	0.479946	0.394334	0.399701	0.244883	0.190827	0.247828	0.198261	0.190244	0.186776	0.136523	0.139435
F7	ENSG00000057593	0.019613	0	0	0.0167267	0	0	0	0	0	0	0	0	0.0172657	0	0	0	0	0	0.00933208	0	0	0	0	0.0092778	0	0.0207303	0.00905678	0	0.00787364	0	0.386821	0.436046	0.531251	0.391641	0.488326	0.00690403	0	0.0155323	0.010116	0	0	0	0	0	0	0	0	0
GDI2	ENSG00000057608	330.432	343.861	322.894	265.76	315.855	317.566	316.244	309.378	306.925	320.383	310.569	297.562	312.72	312.755	316.255	244.902	254.085	240.131	244.043	261.456	478.708	487.572	473.469	463.835	487.807	302.11	297.023	316.028	291.595	324.427	166.189	154.608	172.597	165.9	162.596	413.566	379.566	390.948	441.277	421.964	146.675	140.128	130.342	139.638	119.704	154.295	157.496	160.9
PRDM1	ENSG00000057657	0	0	0	0.00505083	0.00711903	0.0251427	0.0265482	0.0754872	0.0449632	0.0328561	0.212617	0.178502	0.172048	0.197816	0.136667	3.30699	3.13851	3.06573	3.17299	2.80158	0.0214973	0.0264539	0.0212851	0.0448247	0.0151731	0.456962	0.300828	0.294483	0.29006	0.342627	0.00519134	0	0.028646	0.00525603	0.00536203	0	0	0	0	0	0.439199	0.501381	0.379979	0.335827	0.316493	0.652519	0.455274	0.625887
ATG5	ENSG00000057663	17.5464	19.9194	19.0624	15.8051	17.4326	12.913	12.7516	12.4016	12.0822	12.4976	12.5235	12.415	12.6656	13.3551	12.7217	23.6277	24.7399	23.4766	23.1743	23.8302	21.0825	22.4565	21.0636	21.6358	22.5301	17.3824	17.3189	17.4276	17.2392	19.1699	25.3909	24.0569	27.4289	24.7133	25.3504	28.0826	26.1092	26.4496	29.1399	28.717	14.8337	13.8569	13.1081	14.0706	11.8216	16.3955	16.8725	16.5107
TMCC3	ENSG00000057704	0.25433	0.144819	0.243302	0.15493	0.243327	9.78362	8.73673	8.591	8.73334	8.60016	1.61638	1.76825	1.66776	1.97816	1.56252	10.7485	11.7406	9.91083	10.333	10.9579	0.390936	0.343127	0.289143	0.34374	0.314715	11.8499	11.4615	11.4645	10.8602	12.3715	0.8053	0.758948	0.91384	0.829153	0.723693	2.06826	2.09058	2.12101	1.93822	2.23456	2.75856	2.71374	2.64033	2.54771	2.21901	2.21659	2.63153	2.42699
PITHD1	ENSG00000057757	69.9892	68.6193	67.4772	65.6419	67.6389	108.697	105.411	103.524	104.307	111.273	52.4302	49.3003	53.6791	50.7454	53.9838	70.3638	71.7569	68.7706	68.1359	73.657	42.7881	45.7203	44.9157	45.0993	45.0818	51.8238	56.4213	56.6722	56.7485	56.8662	58.6774	60.7329	62.6607	59.4936	59.4608	30.118	29.4741	28.7462	31.4703	30.3625	56.5545	57.9764	54.6943	55.5552	51.0497	43.3188	46.6434	47.8512
MTA3	ENSG00000057935	15.997	15.3908	15.8848	15.2345	16.2349	18.493	17.9	18.8336	17.1162	19.1562	24.8087	25.0674	26.4023	24.6432	26.3977	27.6202	28.6607	27.8685	26.9439	28.3825	13.0318	13.3709	13.6218	12.8594	13.7775	29.479	30.335	29.9575	29.2432	31.0538	22.6008	21.8953	24.3962	22.5669	22.0801	27.8724	26.6076	25.9873	28.3713	28.4479	17.5065	16.7255	16.1382	16.5358	15.1065	17.1321	17.941	17.8305
USP13	ENSG00000058056	6.1423	6.99186	6.4079	6.13442	6.86654	11.2163	10.9218	10.5191	10.3819	11.4125	6.40482	6.29798	6.30079	6.47601	6.63268	12.5815	12.5868	11.3732	11.5826	12.9023	8.65418	9.14635	8.34801	8.74424	9.41985	6.57762	6.88487	6.49189	7.13272	7.19619	4.89671	4.7602	5.08192	4.9319	4.68306	4.57242	4.95905	4.8208	4.6087	4.79749	5.35171	5.3654	5.36019	5.41637	5.17654	5.63124	5.6419	5.52436
ATP11B	ENSG00000058063	23.3613	24.3797	23.9611	20.9222	27.3075	19.6054	19.898	19.9484	18.6062	18.7757	35.2155	34.8089	33.3779	36.974	32.8937	39.8351	38.2624	38.0052	37.9773	37.2873	22.735	22.8656	21.9039	21.2027	21.0966	23.5951	20.74	20.8081	19.4762	21.4195	21.6102	20.9954	23.5508	23.2037	21.6188	35.702	34.9746	33.9449	36.7432	37.332	59.9055	54.2073	59.4613	54.3696	54.9872	88.8793	76.6413	78.5498
LAMC2	ENSG00000058085	0.0112962	0.00508351	0.00945559	0.00963381	0.010184	0.0119891	0.0126593	0.0205689	0	0.0365568	0	0.0257932	0.0149164	0.0290238	0.0177732	0.728194	0.573048	0.69508	0.628857	0.835282	0.061505	0.095869	0.0608979	0.0961845	0.101293	0.0656682	0.0573792	0.0197084	0.0226743	0.0402165	0.00495092	0.014489	0	0	0.0153411	0.111339	0.105606	0.125243	0.134006	0.123641	0.0174524	0.0157635	0.00517686	0.00500428	0.0274396	0.0257148	0.00516892	0.0225245
CDK14	ENSG00000058091	5.40667	5.92225	5.25614	4.49033	5.1029	19.9559	20.0648	20.7257	19.1083	20.809	9.7664	9.30006	10.5936	9.9377	10.526	15.8114	15.783	13.9072	14.2121	15.2312	0.0428033	0.0632069	0.0529761	0.0502034	0.0755282	35.4845	36.1403	35.582	36.5554	36.8496	1.57115	1.37638	1.65978	1.72154	1.58544	8.85816	8.20844	7.93782	9.2448	9.06171	16.6654	17.1905	15.6179	17.6465	13.9841	13.1158	13.3007	13.0734
SEC61A1	ENSG00000058262	338.355	311.255	320.689	284.32	370.216	442.583	439.504	443.05	430.261	438.367	249.61	247.628	240.917	250.74	227.902	432.337	439.943	420.065	411.303	410.668	242.924	253.277	231.835	228.752	231.729	415.459	353.279	347.364	322.86	350.495	383.97	366.42	401.169	398.772	384.649	521.715	490.316	485.823	514.465	548.268	586.84	556.831	595.627	560.007	605.585	540.568	472.704	505.902
PPP1R12A	ENSG00000058272	37.6982	39.6232	38.5171	39.0487	42.9547	48.2213	48.3938	48.6205	48.0497	48.3803	38.5579	39.5101	38.9699	38.833	39.5254	120.432	115.355	114.45	112.899	113.02	56.1167	58.3945	55.6165	53.6449	53.8996	47.2025	46.5501	45.2755	46.2055	48.4103	36.5971	37.3477	40.7824	39.4267	39.1658	36.15	37.9153	36.2218	36.918	37.5866	52.6358	50.3938	47.7994	50.7144	51.4357	50.3416	48.3367	48.1049
RASGRF1	ENSG00000058335	0.387524	0.405465	0.425749	0.342888	0.334812	0.102824	0.0180953	0.0352815	0.0229852	0.0447895	0.7765	0.924672	0.678025	0.858774	0.787559	0.0947563	0.136032	0.113549	0.133681	0.0964349	1.26159	1.29823	1.17514	1.15489	1.32378	0.394239	0.407108	0.350732	0.392818	0.422519	0.174091	0.244385	0.210872	0.21925	0.2456	0.150055	0.158501	0.103577	0.14491	0.176733	0.980399	1.11761	1.06114	0.957089	0.880147	1.56584	1.27229	1.36675
CAMK2B	ENSG00000058404	0.355531	0.428668	0.432363	0.326093	0.358827	1.60191	1.65888	1.60011	1.50876	1.7119	0.554458	0.533032	0.596434	0.620476	0.766957	6.42383	6.49605	6.91219	6.95173	6.43559	6.69608	6.84368	7.42559	7.8125	6.76564	0.439596	0.607137	0.514959	0.430876	0.662729	0.211683	0.195027	0.201169	0.196461	0.218643	0.462824	0.433765	0.472806	0.560505	0.758704	0.196915	0.162257	0.215196	0.184248	0.221608	0.164921	0.153475	0.153824
CROCC	ENSG00000058453	30.3602	26.7775	30.7665	42.3601	36.3131	43.5384	42.4272	42.3368	46.3071	43.0053	38.0215	36.8065	32.9933	31.3301	34.3809	6.72431	6.65175	7.03318	6.65653	6.58344	17.1569	16.3789	18.0693	18.4545	16.6465	84.4871	108.643	92.6763	97.9533	83.0176	27.6961	30.8462	28.0547	28.5206	28.0472	37.7146	42.2018	40.5933	38.1846	38.348	6.59527	6.95468	7.4771	7.05748	8.46901	8.93294	10.1678	8.95932
POLR3E	ENSG00000058600	42.3599	41.5328	43.2096	45.5679	42.7416	33.835	32.8767	32.4997	32.0442	32.5013	41.7403	39.6404	40.2817	38.8521	41.2342	36.021	34.2934	34.8776	34.5018	34.0633	29.2463	30.0968	29.8365	30.1607	29.7745	23.3096	25.9871	24.0365	25.6113	24.2698	36.3516	35.4233	37.3344	34.8992	35.4018	40.595	41.1167	40.0153	41.2068	37.9592	45.632	45.8844	45.2995	45.7872	48.262	27.1776	29.2795	28.782
ATP2B4	ENSG00000058668	39.2336	39.8843	39.5115	34.0197	49.1705	66.7202	64.4092	67.4894	66.1312	64.4702	87.6071	86.5428	80.4554	86.0445	81.9868	758.667	731.665	731.594	695.402	674.451	218.088	231.935	200.162	205.953	207.33	74.5573	62.854	63.4104	57.9451	65.2507	114.68	117.162	138.557	130.302	120.809	1.45376	1.61405	1.45931	1.55172	1.55915	36.2022	33.7485	36.1984	32.7653	35.7425	42.645	37.4663	38.6284
ZC3H11A	ENSG00000058673	0.0489877	0.0301675	0.0302147	0.0527729	0.0216948	0.0273646	0.0327469	0.0281685	0.0244683	0.0286077	0.0193735	0.0164841	0.0204276	0.0220818	0.0189311	0.0183401	0.0326989	0.0251823	0.017175	0.00977688	0.0210573	0.0161233	0.0115831	0.0121965	0.0110093	0.00545035	0.0190495	0.0247409	0.0289817	0.00917921	0.0339007	0.0551174	0.0399072	0.0411877	0.0536901	0.0127063	0.012052	0.0326697	0.0265967	0.00705512	0.0258923	0.0167904	0.0141791	0.0251285	0.0300622	0.016434	0.0235956	0.0179939
RIOK2	ENSG00000058729	23.3284	24.2117	22.8896	20.7268	22.4262	20.4466	20.9777	20.323	20.5549	21.0509	22.2118	21.8269	22.6444	23.9741	21.6145	26.568	27.4634	26.0378	25.6809	27.0027	26.7044	27.7873	27.8354	27.2065	27.5824	29.6119	30.2897	29.563	30.2905	32.0024	24.0108	24.2298	25.9251	24.6976	24.4119	34.4071	34.4652	33.6881	35.8435	34.9373	25.4439	23.7055	22.1899	24.6635	22.4471	24.3031	24.7041	24.6037
YIPF1	ENSG00000058799	34.0379	32.2328	31.4208	28.3719	34.1632	26.3525	25.9055	26.7517	25.7719	25.5588	56.7663	52.3285	52.839	56.3101	50.5252	22.8811	23.1901	20.5225	19.8043	21.5859	43.544	45.2004	42.1665	40.6613	38.9913	43.5332	37.6516	37.2876	36.0399	38.6402	31.1572	30.6518	31.891	31.798	32.121	73.918	67.7489	67.0517	68.6697	73.3478	36.0329	34.5164	37.8888	35.7059	36.5701	39.8055	37.2024	37.825
NDC1	ENSG00000058804	57.8021	55.593	55.3695	46.4911	63.1128	60.637	63.6963	58.8998	60.1177	63.5834	89.863	90.2436	84.7934	93.3069	81.8187	35.3333	32.1816	30.6024	32.6274	32.0777	74.2243	77.8214	71.7947	70.16	70.8012	106.594	95.0007	93.0701	83.7195	95.7273	73.3236	73.0399	79.9809	78.9926	76.0922	95.6761	93.5492	92.5646	98.9117	103.062	92.9974	88.9112	94.9334	89.021	93.9539	93.4519	83.1967	86.9102
DGKG	ENSG00000058866	0.750376	0.856675	0.725066	0.609884	0.790001	11.4704	11.7767	11.2379	10.9493	11.441	2.80867	2.7046	3.02355	2.85098	3.06382	3.0539	3.31664	2.70531	3.11029	3.59019	0.0776906	0.116974	0.0542991	0.0571748	0.103219	14.4092	14.9346	14.7348	14.0834	15.3923	1.72605	1.59334	1.81718	1.72521	1.51378	25.4675	23.5407	23.0283	25.4659	26.0037	1.79344	1.86937	1.67096	1.8919	1.4533	1.77007	1.78361	1.81759
FLYWCH1	ENSG00000059122	41.8483	39.3248	43.8906	46.8834	42.8405	63.0554	58.7277	59.7537	59.7265	61.0207	46.4221	43.8926	45.7172	41.8523	45.5127	68.6781	70.1945	72.0627	70.0741	68.9417	42.3426	43.4829	41.0013	44.2937	43.0441	30.3018	35.5445	32.9937	34.7261	32.6838	35.9514	41.8586	39.2083	36.9359	37.0786	26.419	26.1594	24.9398	28.4571	26.9322	46.3148	48.5836	46.0924	47.0948	49.2613	45.4053	49.5129	45.7008
UNKL	ENSG00000059145	16.1676	15.6543	16.2311	17.8049	16.9876	24.5371	23.7502	23.179	24.6957	25.1137	20.4849	19.6887	20.4338	17.5719	19.4012	28.1778	28.4921	30.0277	28.4221	27.0696	28.078	29.5715	29.4967	30.471	28.7797	24.086	28.2916	25.4769	25.0666	24.6137	23.966	26.289	24.0221	23.8626	23.6603	19.6003	19.4726	18.9711	18.9901	19.1696	29.9537	31.9188	30.4464	30.4914	33.0206	22.3522	24.9044	23.9469
TBXAS1	ENSG00000059377	1.26579	1.43503	1.23273	1.23521	1.38987	0.503788	0.472844	0.487561	0.54287	0.618953	0.426785	0.60028	0.514291	0.521192	0.459593	5.46507	4.93942	5.64655	5.4668	4.81138	0.452833	0.511031	0.699885	0.656346	0.675613	0.746132	0.494583	0.392842	0.615643	0.671631	0.640121	0.561999	0.529831	0.496874	0.650148	0.102825	0.189641	0.144581	0.238547	0.210926	0.601728	0.656728	0.602401	0.657804	0.425731	1.04176	1.34775	1.11637
PARP12	ENSG00000059378	0.0201843	0	0	0	0	17.6521	17.0178	17.4761	16.6937	18.0471	0	0	0	0	0	19.8853	21.4752	20.3942	20.6964	20.5219	16.6222	17.7252	16.5035	18.3609	18.4699	9.36568	10.2061	10.5382	9.31034	10.9496	5.02477	5.30731	5.49655	4.90824	4.95241	0.0213154	0	0	0	0	0.0155922	0	0	0.00894177	0	1.28654	1.20991	1.56965
ALDH18A1	ENSG00000059573	98.5689	91.5485	92.0859	76.9345	105.267	99.6245	102.088	103.371	98.0918	102.233	86.1753	82.8993	80.5266	86.1328	82.087	195.035	203.014	187.961	188.708	191.818	74.128	79.0374	74.0257	72.3698	72.3322	84.1777	73.7371	76.0125	69.0192	76.5185	71.8036	67.0663	78.3982	75.0312	74.2632	65.1815	63.4276	62.5234	67.1702	69.3067	119.945	111.619	115.405	112.452	121.208	84.9168	79.6517	83.1017
TARBP1	ENSG00000059588	31.6714	29.3542	34.9083	45.2507	37.8631	40.5198	39.8249	37.9309	38.5988	39.8869	39.507	39.0523	36.537	33.9111	38.516	37.8723	34.8658	37.4143	35.3054	34.8378	37.1639	38.4435	38.4862	39.3498	36.69	41.7578	48.5103	43.9868	46.9223	42.0333	52.6647	62.0965	57.8944	55.8416	55.3771	32.0032	34.8715	33.226	31.2572	30.0044	23.8913	24.0161	25.2286	24.1644	27.7573	35.814	39.6875	35.9554
GATB	ENSG00000059691	14.0344	13.9508	14.1275	13.104	13.9502	16.4361	16.2389	16.5818	15.094	17.0296	18.3723	17.5825	18.0856	18.2686	18.328	12.0484	12.8736	11.5486	12.0624	12.2899	11.5321	11.8392	11.2553	11.8557	12.0489	11.8287	12.1062	11.845	12.1536	12.69	14.574	14.8417	16.2415	14.6564	15.8115	19.3974	18.2313	18.035	20.3718	21.4339	11.5567	11.6624	10.6243	11.8986	10.919	7.7921	8.22746	8.49925
MXD1	ENSG00000059728	4.1744	4.12104	4.50499	4.37555	4.35779	6.75009	6.34364	6.11366	6.19121	6.58283	7.58166	7.11628	7.96047	7.5387	7.53077	6.3157	5.87025	6.06769	5.93787	5.96187	3.78314	3.53884	3.78016	3.76325	3.91023	3.43042	3.51717	3.28881	3.24195	3.61814	4.14286	4.03206	4.43466	4.14114	3.99215	4.05058	4.03538	4.27081	4.30613	4.2162	2.8617	2.64323	2.79447	2.35275	2.90929	1.84581	2.11014	2.27159
CDK17	ENSG00000059758	29.1362	29.7049	28.815	24.8291	28.1676	38.933	39.9693	41.5678	39.3789	39.5826	31.5282	29.0192	30.9094	30.6276	29.2384	51.961	53.5749	50.2967	49.4005	53.7955	36.6471	39.3909	37.256	37.1707	40.0491	46.2618	44.6711	43.8288	45.5436	47.5083	32.8567	32.4461	37.7078	36.2025	35.7084	45.248	43.2678	43.5519	47.5265	47.3427	30.8814	28.1109	25.9783	28.4119	25.3152	28.6559	27.1898	27.9341
DNAJC25	ENSG00000059769	19.3931	18.1587	18.9817	18.9553	21.9508	11.3356	11.6991	11.0837	11.5195	11.114	9.52075	9.66826	8.64041	9.43149	9.44976	21.0589	19.1678	20.4117	19.9552	18.3059	20.9546	21.3278	21.8235	22.5083	22.2004	13.8699	13.9474	13.9704	13.0676	13.6102	8.78019	8.13944	8.17619	9.06844	8.08149	12.8855	13.4832	12.8611	12.6316	13.4828	11.3731	10.0795	11.3865	10.5448	11.1262	11.0637	9.58989	9.57289
SLC2A3	ENSG00000059804	5.50505	4.48229	5.35968	4.34735	5.42176	6.67113	6.86859	7.34504	7.01386	6.81451	34.6354	33.9657	32.9383	34.2812	31.6612	0.165823	0.206485	0.195642	0.0985957	0.13096	0.112824	0.271505	0.211009	0.241788	0.18876	8.95793	7.93565	7.47159	7.37591	7.89368	19.2779	17.8725	19.3107	18.4331	19.0487	73.079	66.377	65.7013	67.5824	75.2681	12.4483	11.4895	11.8452	10.9056	12.1609	41.2149	36.9095	38.6813
PSD	ENSG00000059915	0.473791	0.284287	0.356932	0.397332	0.431888	0.360379	0.265482	0.309138	0.254791	0.255547	1.83938	1.78142	1.59883	1.4608	1.78909	0.667016	0.722483	0.732691	0.713876	0.733614	0.451443	0.345664	0.333467	0.425834	0.323694	0.425663	0.452154	0.619964	0.60865	0.491977	3.03867	3.05878	3.19307	2.81022	2.84545	2.26821	2.09165	1.97612	2.0853	1.87266	0.262299	0.220387	0.325696	0.384802	0.314575	0.294802	0.383009	0.299166
CTDP1	ENSG00000060069	38.1757	39.754	38.5536	36.2245	38.2003	37.9678	37.6354	38.0482	36.26	40.569	37.1962	36.0128	37.2987	37.0055	39.7956	42.6618	42.8373	42.4879	41.3271	43.4856	19.2353	19.271	17.9626	18.6211	19.7712	27.6376	27.5709	27.2642	28.1602	29.0857	45.7267	44.7739	48.8099	46.4771	45.4385	23.3049	22.2934	21.9459	25.1	23.8575	32.0632	31.7654	28.2433	32.5326	27.6061	31.4247	33.0589	32.0612
YBX3	ENSG00000060138	138.03	138.951	138.884	125.193	131.094	80.3374	80.8162	79.2309	78.5462	84.5009	84.5781	80.6468	86.8202	83.4407	89.5369	95.7569	99.1739	95.6318	96.893	101.981	102.069	106.379	103.68	105.299	108.498	63.1549	67.0442	66.7179	66.6026	66.9551	69.4525	70.39	75.0289	71.0924	71.1617	81.5072	77.0128	75.4224	85.2801	83.192	90.7819	88.7962	86.553	90.5169	82.6435	107.99	116.801	113.447
STYK1	ENSG00000060140	0.363088	0.27728	0.451285	0.441024	0.436452	0	0	0.0801378	0.0730915	0.050867	0.174536	0.160787	0.135602	0.131925	0.0807867	3.03276	2.73099	2.82629	2.4396	2.81623	0	0	0	0	0	0.941985	0.914535	0.921422	0.724392	0.567987	1.22486	1.21368	1.64979	1.27918	0.996165	0.0387308	0.0257155	0.0522807	0.0680994	0.130464	0.212487	0.214955	0.17144	0.165725	0.203122	0.230429	0.241661	0.274241
WNK1	ENSG00000060237	35.4657	40.0547	37.5048	31.1231	40.6198	60.6821	57.2179	54.8264	59.532	58.3632	63.0436	61.5408	60.7641	63.691	68.1078	54.1466	51.4637	50.3735	49.37	51.1996	78.2054	84.8349	72.2908	75.9335	78.2745	30.6036	30.0134	29.6473	32.6727	33.1155	71.7052	75.7401	92.8644	83.0102	74.9491	51.8122	53.7853	53.3587	55.8271	58.2824	55.7535	55.7954	51.3322	55.2437	50.8277	60.2061	61.8714	60.907
RPS17P5	ENSG00000060303	0	0.0672569	0	0	0.0449127	0	0.223317	0	0	0.0690944	0	0.0682508	0.0657832	0	0.0783823	0	0.0676933	0.0729856	0	0	0	0.0667571	0.067142	0	0.191449	0.0789833	0	0.0651874	0	0	0	0	0	0	0	0.157828	0	0	0	0	0.115451	0	0.0684919	0.0662086	0	0.0680434	0	0
CCAR1	ENSG00000060339	84.7694	84.4373	84.2214	88.2482	92.389	74.3041	74.9122	73.4227	74.2104	74.2709	67.5712	66.3697	68.6488	67.6169	68.1617	83.5325	84.4101	80.1605	78.8308	81.056	62.7467	68.8582	64.0623	67.424	66.1995	73.3403	75.4837	72.2238	71.9922	75.7223	76.9048	79.247	82.8527	81.5401	80.7311	76.4441	80.4517	75.996	81.8201	79.6776	48.1507	45.6513	45.6966	45.3157	43.2209	42.8167	41.5952	41.2557
OGFR	ENSG00000060491	41.0978	38.0493	40.8466	41.5819	38.9627	40.5381	38.5048	41.0144	40.8836	41.3661	44.6163	41.9611	41.8318	38.9705	42.5548	61.341	64.3521	63.3429	62.9011	63.8224	41.5312	42.6385	44.2887	46.5637	45.7412	38.3613	41.5802	40.1839	41.6787	38.9275	45.6152	47.1538	47.6118	46.4778	45.9939	40.6856	42.4183	40.7935	43.3998	42.0467	47.1825	46.417	45.6877	46.5385	48.321	39.7696	44.7506	41.8041
GNA15	ENSG00000060558	0.0134133	0	0.0224555	0	0	0	0	0	0	0	0.0783909	0.0367527	0	0.0229756	0.0140695	0	0	0.0131008	0	0	0.06086	0.0119828	0	0.0507605	0.0687297	0.0425321	0.0247756	0.0234021	0	0.0119384	0	0	0	0	0	0.0377732	0	0	0.0138366	0.0856413	0.0103616	0	0	0	0.0130329	0	0.0122753	0
CREB3L3	ENSG00000060566	0	0	0	0	0	0	0	0.0107255	0	0	0	0	0	0	0	0.0209497	0.0640314	0.0345187	0.0560538	0.0446722	0.0320715	0.0210486	0.0317549	0.0445822	0	0	0	0.0102768	0.00945871	0	0	0	0	0	0	0.0165878	0.00917796	0	0	0	0	0	0.0107978	0.0104378	0.0228932	0	0.0107812	0
PIGV	ENSG00000060642	7.77541	7.05337	7.20655	7.00246	8.016	8.90319	8.25554	9.2228	7.97251	8.90166	9.08217	9.31385	8.73419	8.88071	8.278	8.29843	9.14889	8.18718	7.88358	8.56275	9.63781	9.52634	9.80716	9.06182	8.81868	7.69982	7.16397	7.03426	6.81399	7.31888	12.4864	12.4113	12.4631	12.2665	12.4916	8.39676	7.72962	7.60965	7.3819	8.74203	8.96701	8.87083	9.34113	9.17641	10.2003	10.5642	9.20333	8.52849
PTPRU	ENSG00000060656	0.727608	0.44315	0.627369	0.573875	0.532666	0.894175	0.940071	1.1904	0.976055	1.21402	86.8235	82.1699	83.6394	86.0754	78.6387	4.87406	5.08964	4.75552	4.50325	4.67799	17.609	18.474	16.1572	16.2468	16.5716	11.478	9.87257	10.5183	9.71172	10.5418	8.17145	7.45206	8.97572	8.85589	8.8215	2.86555	3.10279	2.85944	2.73704	3.30334	29.6756	28.8117	29.5042	27.9195	29.7301	55.6131	45.0895	47.5016
SNRNP40	ENSG00000060688	43.4081	42.1433	43.3374	40.9041	41.1253	71.1286	73.5334	71.669	71.5391	76.5442	62.7785	60.4878	62.9226	59.2795	61.0904	49.0295	48.5622	44.7753	50.4575	49.6207	85.8566	85.638	81.0309	86.16	84.1479	81.4488	79.3318	82.5621	82.9599	86.2639	62.0442	58.4018	65.8259	61.9191	61.4068	55.8214	48.5769	50.1559	61.6124	55.1275	66.0629	67.217	62.9046	65.3751	58.4332	53.8243	54.3564	59.9108
RIMBP2	ENSG00000060709	0	0	0	0	0	0	0	0	0	0	0.004027	0	0	0	0	0.977825	0.843291	0.716069	0.895051	0.905359	0.013131	0.00861791	0.021669	0	0	0	0	0	0.00387267	0	0	0	0	0	0	0	0	0	0.00497557	0	0	0	0.00442093	0.00427355	0	0	0.00441415	0
COL11A1	ENSG00000060718	0.303761	0.288378	0.205503	0.205827	0.310116	302.163	307.947	285.321	308.913	297.38	377.654	384.619	348.35	372.342	351.71	28.9958	30.544	33.9195	29.8806	29.2895	0.207682	0.141259	0.112163	0.240143	0.117268	405.372	418.854	368.23	348.087	321.211	0.787854	0.608443	0.760796	0.768128	0.730875	0.395486	0.531653	0.464643	0.442119	0.364359	1222.25	1162.41	1244.62	1148.45	1293.19	1087.51	1102.94	1101.73
QSER1	ENSG00000060749	32.6087	37.7884	35.0915	30.0174	36.898	35.3758	34.9513	33.2343	35.8885	34.7197	22.0689	21.9477	20.9717	22.0494	23.0904	45.9338	43.7673	41.5071	41.1796	43.5479	24.8478	26.5522	23.4962	24.4166	25.9861	27.9787	26.4314	25.6593	26.9356	28.6598	10.1905	10.8166	13.2793	12.3331	11.3703	14.5361	14.5364	13.8238	15.6799	15.9645	27.8373	26.7186	24.8151	26.4453	23.3669	25.5164	25.2686	25.4205
MPC1	ENSG00000060762	49.3391	51.1062	54.7666	48.0333	49.0854	34.2861	36.7473	38.8888	37.8907	35.9949	14.9055	15.0445	14.7708	13.8007	15.829	16.7384	17.6325	16.2131	16.8434	16.8519	60.185	60.1405	59.4531	60.8594	63.4982	25.5747	25.7717	25.8601	26.3274	27.5458	54.5711	52.4035	61.2395	54.7971	54.9759	79.2319	75.522	74.6023	76.9906	78.5276	30.0525	29.3395	30.1015	28.3955	26.2936	35.3077	42.8124	41.8212
ACAA1	ENSG00000060971	21.3354	20.1504	21.7574	22.7845	21.0109	24.3855	24.3371	23.8117	23.6497	24.3442	33.4578	31.8109	32.5145	32.1971	32.5898	14.4562	14.9973	15.2487	15.2443	15.2475	35.4747	34.7905	35.3857	36.9847	36.0492	17.2186	19.1435	18.3978	17.9859	17.4257	23.1013	24.2423	23.3702	23.0739	22.5859	20.3368	20.3557	19.8685	19.5433	18.9301	27.509	26.0983	26.3935	26.3492	27.1509	24.7385	27.5353	26.6681
BCAT1	ENSG00000060982	1.329	1.37587	1.24397	0.901711	1.26897	0.795591	0.62852	0.685449	0.813899	0.632576	0.0901872	0.0747432	0.0778041	0.103729	0.0583702	2.896	2.74884	2.59607	2.56367	2.65941	0	0	0	0.00309692	0.00279548	0.0795769	0.0876711	0.0885216	0.0394231	0.093231	1.48632	1.53669	1.99814	1.63557	1.63892	0.0299592	0.0357028	0.0440696	0.0405204	0.0268714	0.0278154	0.021317	0.00900087	0.0174016	0.00954169	0.0268258	0.00898706	0.0097907
HDAC7	ENSG00000061273	22.7926	22.1529	23.9927	25.4463	23.544	25.4621	23.5916	23.5512	24.125	24.7095	55.6875	54.2643	52.7125	48.3234	53.0906	93.5541	93.0834	95.0634	92.871	91.9179	76.095	79.5067	82.596	80.9441	77.2872	19.8757	24.764	21.1519	23.8265	21.2722	19.1042	22.953	19.6534	19.5279	19.4138	18.0813	19.5716	19.4809	17.5052	17.399	21.7932	22.4204	23.4528	22.8352	26.2891	17.205	17.8965	18.3121
LZTS1	ENSG00000061337	29.9114	27.5418	28.6067	24.3521	30.5374	35.1601	33.6765	36.4849	33.3048	35.8927	88.3998	82.2409	85.0201	85.2772	83.5033	4.46114	3.62056	4.27936	3.98642	4.22957	75.4514	79.6295	70.5492	73.5069	75.9484	49.0946	48.5823	48.0284	50.2668	52.0132	54.2088	54.0646	58.7449	59.503	57.0941	6.29343	5.65299	5.88603	6.10712	6.40395	210.581	209.995	199.751	207.645	189.663	187.107	184.002	187.463
PRDM6	ENSG00000061455	1.17994	1.44299	1.24994	1.19675	1.33622	0.385601	0.547855	0.458228	0.531418	0.443799	0.442472	0.563198	0.492953	0.416783	0.5559	1.41961	1.40404	1.26314	1.33537	1.37768	0.0423459	0.047643	0.0688816	0.0725295	0.0711629	0.338211	0.440202	0.383812	0.420162	0.436099	0.572659	0.709693	0.667458	0.66558	0.639771	0.0657057	0.0804996	0.0659915	0.120342	0.13073	0.0540716	0.0837241	0.0366608	0.0767837	0.0582954	0.151753	0.122015	0.0963714
WNT8A	ENSG00000061492	0	0	0	0	0	0	0	0	0	0	0	0.0166445	0	0	0	0	0	0	0	0	0	0	0	0	0	0	0	0	0	0	0	0	0	0	0	0	0	0	0	0	0	0	0	0	0	0	0	0
SPAG4	ENSG00000061656	7.24613	6.52181	7.63494	11.5766	8.94502	3.44109	3.80855	3.09407	3.44759	2.81724	6.13129	5.76192	4.52197	4.75063	5.03977	8.07537	8.63421	8.75602	8.27096	8.1654	9.55317	9.21273	10.8979	10.2555	9.69094	23.2657	25.4698	23.2911	24.1498	22.1121	4.48556	4.39241	5.46044	5.40814	5.19891	5.78899	5.59958	4.91871	5.2787	5.50478	7.48354	6.90472	7.85889	6.81817	9.05223	6.74035	6.72074	6.64019
NCKAP1	ENSG00000061676	28.8779	30.9161	28.9523	23.8187	29.2179	41.252	41.8988	41.3362	39.9555	41.1072	36.592	35.038	36.9011	38.2647	37.257	61.3257	61.5162	57.4677	57.302	60.1969	48.2553	50.8769	47.3991	46.0604	48.5871	38.2512	35.701	36.0135	34.3144	37.0365	54.1441	52.0423	58.9458	56.24	55.0011	42.2441	40.1815	40.9819	44.0249	45.1259	40.2361	38.6997	38.2199	38.3049	34.1346	46.98	45.1929	46.4355
MRPS35	ENSG00000061794	69.4283	77.8215	73.1294	60.2061	65.7934	80.9055	84.3135	85.413	80.7584	86.1899	85.4937	83.4933	93.0946	90.0133	90.6245	62.5032	66.9859	61.5099	62.1195	66.6236	81.4731	83.6913	79.2761	79.863	84.3038	73.8589	74.2503	75.6159	75.097	84.7761	96.8326	90.1992	102.156	93.8377	94.2964	84.1569	78.3744	76.9101	88.66	87.1215	87.7438	82.4242	80.0909	86.4596	73.4196	70.611	72.0352	75.2028
GUCY1B1	ENSG00000061918	0	0.0158343	0	0	0	3.20226	3.23339	2.9872	2.82994	3.13951	4.47256	4.57143	4.894	4.64828	4.34581	4.66155	5.06797	4.17546	4.50353	4.44468	0	0	0	0	0	0	0	0	0	0	1.54984	1.63223	1.87209	1.54573	1.29816	2.65676	2.34373	2.11774	2.5861	2.41503	0	0	0.00806252	0	0	0.248302	0.120752	0.0964702
SFSWAP	ENSG00000061936	50.6741	49.0088	52.4604	61.5895	53.2564	62.0502	58.7276	56.8108	58.6643	59.2489	40.0275	40.1141	39.9834	37.5872	40.4538	45.2171	42.9073	46.89	44.0674	44.3388	32.8759	33.8063	33.7955	34.332	33.7509	40.0092	44.3482	42.4744	44.1351	42.3998	42.5986	43.4944	44.8921	43.9518	43.9054	35.5953	36.9178	34.3029	36.7589	36.5947	43.1836	41.1385	42.9188	44.0092	46.7211	32.368	33.4592	32.9567
TNK2	ENSG00000061938	23.0152	21.8372	23.4283	26.2161	25.8269	29.1609	27.3263	28.8512	28.3834	28.8739	31.0684	29.2574	29.5461	28.0547	30.2087	76.1925	73.0831	76.0044	73.6814	70.238	25.2915	25.9897	25.9135	26.7954	26.0897	21.4563	25.2564	23.6637	24.9737	22.4169	22.0549	24.3369	22.9943	22.9447	22.2084	24.2977	25.1761	24.3279	25.1022	26.058	23.0445	24.2	25.489	23.5569	27.3795	28.5469	31.2745	28.3755
MON2	ENSG00000061987	10.7904	11.7332	11.8203	11.3315	12.9582	12.699	12.3106	11.7347	11.6058	11.839	13.805	13.9809	13.5604	14.0688	14.0429	20.0941	19.2018	18.7227	18.4629	18.3882	16.4567	17.3509	15.4991	15.9675	16.296	16.5001	16.6444	16.247	15.8488	17.0738	11.814	11.8765	13.525	12.3957	12.0942	15.017	14.9199	14.7586	15.219	15.1363	18.3579	16.9674	17.4331	16.9985	16.3229	17.7208	17.2885	16.6022
CDH3	ENSG00000062038	9.49853	8.8819	9.42979	7.72691	9.73431	36.1382	36.562	37.9331	35.0429	36.1563	3.37337	3.22747	3.69556	3.69505	3.50544	0.127872	0.136481	0.133774	0.182474	0.168795	0.00621451	0.0122358	0	0	0	0.0289535	0	0	0.00549846	0	12.204	11.4952	13.0311	13.1097	13.0454	11.4073	9.97159	10.3153	10.6884	11.4621	0.0158706	0.0254841	0.00627689	0.0121353	0	0.187074	0.125345	0.109243
ARSF	ENSG00000062096	0	0	0.0117878	0	0	0	0	0	0	0	0	0	0	0	0	0.0375643	0.0510279	0.0137543	0.107209	0	0	0	0	0	0	0	0	0	0	0	0	0	0	0	0	0	0	0	0	0	0	0	0	0	0	0	0	0
GPBP1	ENSG00000062194	74.6358	76.8671	75.8371	72.4693	79.3391	50.6697	50.8293	50.5424	50.2743	51.4568	29.1617	27.442	29.837	29.881	29.1596	58.4147	59.7377	56.2624	56.0133	59.3796	53.467	58.7661	55.3962	54.0922	54.5206	67.313	69.0019	65.466	66.3859	69.8074	53.0963	52.0075	56.2482	55.7223	54.618	31.5438	30.1282	29.9557	33.3847	32.6308	47.089	45.9588	45.9897	48.304	44.015	46.6964	45.6629	43.2229
DGAT2	ENSG00000062282	6.65745	6.10773	6.49428	5.69527	7.38418	3.17799	2.879	2.88069	3.12481	3.10162	12.7402	12.0812	11.6444	13.0515	11.1925	15.0824	15.5991	14.5273	16.0489	14.5344	13.2079	13.0807	12.2686	11.7306	11.8279	16.9935	14.8152	14.1689	12.9212	13.9481	3.41391	3.43589	3.98661	3.88109	3.69851	0.0470874	0.0120246	0.0448186	0.0371505	0.0281562	24.0289	23.5727	24.2571	23.0518	25.1347	29.1109	27.4027	27.4372
ZNF112	ENSG00000062370	6.25596	6.83021	6.29648	6.472	6.80906	4.44711	4.66147	4.40635	4.41912	4.20547	5.59168	5.51601	5.50724	6.47085	5.55718	6.60687	5.5615	6.43565	6.00087	5.89114	3.89303	3.76554	4.33363	4.37399	3.72772	1.59365	1.34633	1.46789	1.40454	1.5125	2.92077	3.33361	2.49812	2.53577	2.66233	3.79443	3.38766	3.56897	3.79813	3.47992	3.97682	3.67335	4.4284	3.66079	3.4561	3.72432	4.17003	3.36359
CS	ENSG00000062485	351.35	366.964	355.861	300.018	335.707	337.104	336.236	323.286	320.165	336.46	288.095	277.625	302.118	290.603	307.759	268.251	268.582	250.021	250.036	263.218	242.586	249.899	232.557	241.627	253.165	311.784	312.164	314.694	318.453	336.276	276.167	270.555	285.204	278.741	274.132	350.364	326.662	321.364	360.822	356.304	295.876	285.142	272.911	289.783	260.131	230.794	237.407	242.399
LTK	ENSG00000062524	0.00885262	0.0637417	0.0592814	0.105698	0.0266033	0.159726	0.112437	0.128956	0.075611	0.10641	18.0489	17.1331	17.1137	14.4509	16.9186	0.0157427	0.0240582	0.00864637	0.00842434	0.0251767	3.98456	3.87517	3.57139	3.7019	3.90859	0.0374276	0.00817582	0.0154451	0.0142155	0.00787923	7.51157	8.23599	6.7055	7.33018	7.02116	0.0872546	0.0827615	0.112172	0.0547919	0.0726715	0.0273543	0.0494144	0.00811403	0.0235306	0.0946171	0.0725481	0.0891173	0.114738
MRPS24	ENSG00000062582	1.44763	1.52537	1.53685	2.33367	1.85684	0.580845	0.540771	0.385747	0.435599	0.457055	0.515873	0.467599	0.466234	0.393112	0.574047	2.37026	1.80714	2.12085	2.11679	1.79074	1.39376	1.70329	1.69725	1.65352	1.43227	0.485151	0.961954	0.600615	0.652021	0.502811	0.618993	1.22276	0.717281	0.579703	0.687296	1.59089	1.98053	1.74761	1.16551	1.51363	0.763702	0.837612	0.889959	0.76644	0.754745	1.10918	1.05016	0.91525
ELMO2	ENSG00000062598	38.9965	39.7263	39.4917	37.1443	38.254	31.7855	31.4453	31.5836	30.1765	31.7203	50.829	47.3205	50.6701	50.0754	51.1168	43.515	44.2264	41.8093	42.3761	45.1674	47.0694	49.0806	47.1633	46.1333	46.8744	26.3995	28.9228	28.5197	27.8056	29.0786	85.3502	85.4046	91.1227	88.9022	84.3116	24.6158	22.4384	23.9106	24.4141	23.9423	46.6125	45.5708	44.6193	46.0357	44.4392	54.5399	54.4224	52.621
WAPL	ENSG00000062650	43.1863	46.7798	43.9311	36.9339	43.6358	46.7329	46.0657	44.4871	45.0285	47.4771	48.1621	46.3547	48.6642	47.6384	49.2218	50.6993	50.6944	49.5562	48.017	51.755	41.3032	44.0452	40.4006	40.8717	42.3443	38.4149	38.6084	38.3183	38.4877	41.9254	50.9385	50.0794	57.8567	53.4686	52.6483	38.1567	37.6653	36.669	40.5867	39.7611	25.6945	24.1879	23.0422	24.7313	21.9009	24.77	24.8331	24.3994
VMP1	ENSG00000062716	104.267	96.4648	99.6869	88.9347	115.967	124.115	123.461	124.72	120.659	122.741	215.143	221.856	208.672	221.445	192.316	197.892	171.02	191.379	184.861	176.07	145.18	147.633	150.613	143.19	136.964	188.925	160.892	160.993	148.946	161.618	192.964	182.644	192.137	193.304	190.048	354.571	339.373	330.8	351.846	365.606	211.424	197.452	218.272	197.305	218.209	259.747	225.614	233.68
APPBP2	ENSG00000062725	27.3654	29.0682	29.2866	26.6946	28.8301	49.3156	50.8758	50.7951	49.0787	50.8966	20.4045	19.821	20.4191	20.5813	20.655	25.1421	25.7725	24.0445	23.9321	25.4614	23.4735	24.577	23.8705	23.3841	24.4008	29.366	29.4761	28.4933	28.8682	31.1613	35.0776	35.2627	38.2394	36.0607	36.4903	26.3348	25.2673	25.2012	26.5092	26.4511	18.317	17.2053	17.0931	17.8465	16.3588	15.0996	14.3205	14.4914
POLD1	ENSG00000062822	91.2317	85.3282	93.7326	104.044	92.3083	102.034	98.4109	100.098	99.1582	103.162	81.8681	76.5774	80.5491	78.0684	80.1133	47.6637	48.0509	47.7092	45.068	48.1032	78.5102	82.9241	80.6348	81.2873	81.9385	52.526	55.0446	52.9061	53.9597	52.5549	39.1472	43.8183	37.4282	38.4986	37.9982	52.62	49.9114	47.9816	53.0215	53.8897	64.4139	63.3116	60.8218	67.7397	68.2675	63.2359	63.6104	63.7523
SEZ6	ENSG00000063015	0	0.0382362	0.0177803	0	0	0	0	0	0	0	0.0118229	0.0129337	0.0124661	0.0545763	0.0594147	0.00629562	0.0577264	0.013831	0	0.026849	0.0385513	0.00632533	0.063618	0.0267949	0.0544203	0.0673541	0.0326957	0.0247064	0.0227396	0.0567173	0.856492	0.750754	0.849337	0.94257	0.724389	0.0299089	0.0275808	0.0672874	0.0365195	0.0839564	0.0492262	0.0526964	0.0519177	0.119194	0.0550372	0.154733	0.142555	0.240012
EIF4B	ENSG00000063046	873.443	920.313	863.003	704.182	838.065	565.01	564.289	589.434	559.287	587.307	683.163	645.131	694.118	675.905	710.369	629.27	663.533	627.595	627.551	678.686	430.919	445.919	432.2	431.9	440.126	651.139	646.988	659.593	657.452	713.089	467.709	454.747	516.71	488.413	493.023	316.125	291.363	290.047	327.401	317.337	472.36	450.078	438.448	445.604	418.95	356.856	360.097	357.628
SLC6A16	ENSG00000063127	4.13939	4.34196	4.39745	5.74425	6.6098	1.42105	0.992686	1.02358	1.35794	1.49316	2.71357	2.43644	2.82522	2.67857	2.33712	4.57117	4.13866	4.3025	4.75614	3.96289	0.0463744	0.0365228	0.0642834	0.0676878	0.0872849	0.7346	0.99113	0.766777	0.869859	0.736849	1.5768	1.7392	1.90826	1.54203	1.31402	1.13691	1.3855	1.21413	1.14922	1.18395	0.363189	0.399357	0.543343	0.39845	0.436958	0.148906	0.280608	0.295511
BICRA	ENSG00000063169	18.3759	18.9107	18.4457	17.8509	17.8518	16.8531	14.9871	14.9986	16.0676	15.7089	13.5412	13.1638	12.6598	13.1082	14.9062	13.4104	13.6338	13.9836	13.7509	13.7439	12.245	13.8771	12.716	12.8969	13.8692	8.59675	9.70475	9.37526	10.0152	9.12101	12.2705	13.8098	14.0712	13.6681	13.1742	5.88697	6.33236	6.29814	6.8173	6.93407	8.28158	9.42002	9.39768	9.53625	9.67327	9.39419	10.307	10.2912
SPHK2	ENSG00000063176	27.1678	25.7686	27.0676	29.1876	27.4123	30.3972	28.1167	29.4133	28.8306	28.4829	33.8955	33.56	35.3482	33.2046	36.4789	30.2108	31.9251	29.0059	30.189	31.4512	35.1106	38.2906	37.2859	37.5214	37.4394	26.574	27.044	28.2	28.4149	28.086	39.3382	40.834	40.89	38.7145	39.03	22.7588	23.3368	23.9571	24.3958	26.0151	21.025	20.5397	20.8702	21.4266	20.5686	19.0957	21.3899	19.6274
RPL18	ENSG00000063177	532.548	560.359	551.296	496.007	523.971	311.423	308.266	313.986	307.674	316.982	401.189	379.823	402.789	384.91	404.517	349.094	361.323	343.796	353.535	367.467	297.305	298.309	293.366	293.527	313.305	218.35	215.012	219.954	219.701	230.565	277.137	268.579	285.348	284.933	282.629	193.271	188.599	182.746	197.744	201.998	176.352	167.719	163.001	175.634	166.383	141.344	150.89	152.68
CA11	ENSG00000063180	23.1285	20.8006	22.604	21.2107	24.1796	31.2266	28.4231	31.8202	29.035	31.9711	13.1058	12.8272	12.5043	12.1804	11.9715	32.0881	33.964	32.6083	32.7184	33.0993	1.37125	1.23876	1.35772	1.48008	1.41192	9.03809	8.29128	8.7621	7.80763	8.08544	0.405161	0.592858	0.670707	0.331323	0.547246	5.01884	4.95826	4.99794	4.51128	5.10777	2.47193	2.7785	2.34638	2.53592	2.57373	0.841755	1.02496	0.850758
ISOC2	ENSG00000063241	66.5323	67.8628	67.8203	63.552	61.3943	77.4312	74.1019	76.2334	72.7971	75.9649	60.0855	56.7294	59.9922	56.5582	59.6455	64.7859	70.5896	66.6388	63.9617	69.9595	97.7857	99.3317	93.3289	98.1073	102.472	39.3393	40.8488	41.8227	41.6885	42.6118	79.063	77.7777	81.7639	80.4748	78.398	46.0601	43.5828	45.2123	49.9793	49.5518	44.8551	46.6643	44.5304	49.1158	42.6125	42.0378	43.8021	45.4821
U2AF2	ENSG00000063244	426.505	424.27	422.138	372.954	414.106	288.123	277.305	277.329	281.937	287.008	334.036	312.87	322.794	306.255	323.112	210.547	213.119	202.406	207.462	216.858	230.546	237.381	232.404	239.434	233.653	212.652	212.812	214.549	210.592	223.715	329.792	348.726	343.533	344.556	335.611	194.702	189.887	186.48	203.398	199.328	231.21	229.595	222.578	229.996	221.845	229.434	250.018	240.439
EPN1	ENSG00000063245	49.9706	52.293	51.2175	42.7723	45.5539	35.7065	34.053	35.0844	34.6531	36.5335	46.901	42.9722	47.6754	44.9127	48.7833	46.0195	50.3846	45.7642	48.0325	50.1805	33.8592	34.861	32.5538	34.0289	36.4783	18.2097	17.4216	18.5842	18.6895	19.3193	23.9255	23.9455	26.2298	24.9243	23.7063	18.7596	17.054	17.1511	19.1701	19.6595	23.6972	25.2247	21.6283	24.4199	20.2046	26.4814	28.1564	27.6812
MED29	ENSG00000063322	41.894	42.6823	41.1316	35.3883	37.4859	37.4243	36.9846	36.3015	35.2847	38.8621	37.714	34.3464	38.2482	36.8619	38.0197	52.6698	55.907	53.1444	53.4203	57.991	62.3239	65.3458	60.8618	62.4218	66.8551	23.195	22.777	24.0702	23.7427	25.0196	49.0877	50.6015	52.5386	50.1666	50.3941	24.7292	23.1439	23.1899	26.4833	25.8879	19.8126	21.6324	19.1954	20.8204	17.3039	21.6217	21.4976	22.514
AHRR	ENSG00000063438	1.0655	1.15371	1.11825	1.52218	1.64162	1.53269	1.38197	1.23597	1.61171	1.5453	1.45404	1.57089	1.42363	1.58884	1.49773	0.730984	0.636944	0.765979	0.64337	0.594773	3.55347	4.29548	3.98978	4.34435	3.97693	0.96041	1.48855	1.30222	1.39831	1.15534	0.810712	1.0036	0.852849	0.63841	0.705151	0.529286	0.54778	0.535413	0.507717	0.40453	0.292468	0.382411	0.371803	0.287526	0.304804	0.398918	0.494976	0.393644
GSC2	ENSG00000063515	0.243907	0.250887	0.243054	0.267446	0.230364	0.0369813	0.0260324	0.0740206	0.0110224	0.0214785	0.116364	0.148514	0.286288	0.14921	0.146194	0.0206544	0	0	0.0110527	0	0.0105398	0.0311279	0	0.0329653	0.0991889	0.0245525	0.0643601	0	0.00932539	0.0516877	0	0	0	0	0.0210314	0.008177	0.0180972	0	0	0	0.0179444	0.0108053	0	0.0205814	0	0.0317277	0.0425171	0.0810583
ZNF275	ENSG00000063587	9.9586	10.5916	9.82266	9.20183	10.0042	9.56647	9.46259	9.19637	8.66662	8.63279	11.7004	11.1646	12.0234	11.5144	12.1893	11.2954	12.3898	11.183	11.1851	10.9264	33.9976	35.4589	33.8456	33.9621	36.091	15.9921	16.2893	16.6911	16.4453	16.4845	8.38384	8.08917	8.99519	8.63581	8.4316	5.55339	5.13899	5.61878	5.32504	5.49248	16.0462	15.6531	14.93	15.0592	13.746	13.9673	14.3377	14.777
MTMR1	ENSG00000063601	19.0553	20.3023	19.6075	19.0599	19.7302	29.2626	31.2298	30.334	29.2527	30.4962	22.6039	20.8909	23.171	22.0188	23.005	47.9486	48.54	48.1859	46.7694	49.2866	20.8478	21.8748	21.2641	20.9213	20.848	28.9856	28.7224	28.549	29.2606	29.7743	12.2784	11.5582	13.505	13.0816	12.9864	14.2009	13.6095	13.4458	15.0181	14.1742	31.7402	30.7087	29.0968	31.2175	28.5984	30.6689	30.4115	30.2159
GPC1	ENSG00000063660	50.3358	46.1233	49.2845	40.9287	55.2146	60.1494	56.3058	59.8146	55.8215	58.6323	76.9868	69.2826	69.4191	72.5567	69.8847	416.598	446.38	428.199	428.937	416.096	34.1392	35.813	32.6164	31.3886	32.5411	25.5705	21.3661	21.5189	20.9511	22.3057	113.475	107.843	110.188	111.215	102.503	24.0388	22.884	21.9506	22.9431	23.8982	64.3865	63.1113	66.2062	63.4107	67.5396	104.448	94.2165	98.3669
ADCK1	ENSG00000063761	11.5188	12.1248	12.0865	12.9278	13.3881	16.3429	16.8534	15.8593	15.5641	16.4867	9.97451	9.61324	10.2458	10.3127	10.0432	3.06879	3.71613	3.37095	3.41478	3.84019	6.85457	7.78088	6.84079	7.25978	7.19677	9.15159	9.38848	8.88292	8.91151	9.05552	9.91679	9.57872	10.1406	10.4432	9.93269	4.88984	4.2768	4.72726	5.20348	4.99936	10.3073	9.56882	10.024	10.57	11.3585	10.9877	10.1497	10.4767
HAGH	ENSG00000063854	36.7165	36.7449	37.7889	36.5155	37.4674	33.7919	33.9892	34.9224	33.2092	34.5842	48.4892	44.2734	48.9035	44.8057	47.2923	41.6001	43.2474	41.9099	41.3211	40.7444	38.1992	41.2141	39.2238	39.1975	40.5022	29.063	29.3832	29.8461	30.4237	29.9854	21.9188	21.163	21.6446	22.5845	20.3734	56.2391	55.6403	53.4066	57.8935	56.3506	45.4764	45.5295	43.5442	45.3416	41.8624	39.0191	41.4852	41.9683
RNF4	ENSG00000063978	57.3682	61.9565	58.9147	47.4816	53.5332	72.9659	69.8598	70.0642	67.4607	73.2625	54.9223	52.6872	56.9274	54.6934	57.9254	49.543	52.2367	50.102	47.6403	52.4641	69.0433	72.3961	68.5413	70.3522	72.9961	58.1664	59.9483	60.1533	60.7912	64.3486	52.8343	52.6532	57.8504	53.8732	54.7589	94.0893	84.5483	84.4049	96.8613	96.0802	43.5053	42.8794	38.3215	43.0126	36.1118	38.0907	39.474	40.3498
CASP8	ENSG00000064012	0.561903	0.49637	0.574868	0.479211	0.687946	16.2125	17.9817	17.7346	17.0147	18.3094	19.0085	16.8218	18.4213	18.1891	17.8564	23.5468	25.0172	24.4831	22.8543	25.2826	21.8692	21.0923	21.831	22.1996	21.2651	45.7532	45.2539	47.4016	44.9481	47.1408	3.73056	3.70148	3.87548	3.49076	3.92858	11.9997	11.4142	10.4573	11.5605	11.4653	9.3565	9.43848	8.92705	9.53295	8.3816	8.83069	9.00857	9.05681
LIMCH1	ENSG00000064042	2.951	2.81289	2.96088	2.32417	3.05922	13.02	13.3734	12.568	12.6155	13.4525	39.1328	39.2859	37.5726	38.9284	35.7651	134.949	133.322	128.962	131.689	130.737	69.2196	70.3729	66.8067	62.0065	64.6953	62.7296	53.9847	52.2012	46.3313	50.9934	11.1803	10.5542	11.488	10.4478	9.61127	1.60629	1.95958	1.67199	1.96132	1.94377	65.0044	62.3253	64.1962	61.0699	63.3965	104.18	98.307	101.158
INTS13	ENSG00000064102	61.1968	62.9243	59.1218	56.2579	61.2761	61.1424	62.8177	61.2377	60.9214	62.4921	80.3262	78.6759	82.0471	86.0279	85.5956	34.622	34.8958	32.0166	32.1857	34.2907	51.1429	54.4428	52.0214	52.5972	56.1864	76.3054	71.7301	72.1962	76.0024	75.9789	53.095	53.8732	59.3014	56.8897	56.7584	69.0063	66.1176	63.7908	73.7548	71.1377	118.878	110.806	108.31	115.826	101.872	84.9083	89.0019	86.9207
TM7SF3	ENSG00000064115	44.4855	45.9785	44.772	39.0115	48.3696	62.1001	63.7846	65.0232	59.9597	63.1428	209.342	204.624	199.651	211.956	193.755	80.309	81.7365	75.9601	78.5144	78.3158	111.585	115.436	107.766	103.821	110.828	223.403	192.313	190.514	182.967	198.763	105.383	101.007	110.423	106.953	103.212	184.064	172.312	173.273	180.817	192.246	402.011	380.661	406.102	385.326	406.851	478.576	409.921	426.282
DLX3	ENSG00000064195	1.7576	1.55027	1.85373	1.23913	1.56342	7.63575	7.32723	6.12334	6.99437	7.04221	0.00978273	0.0107019	0.0206299	0.0301057	0.0245811	0.13544	0.254747	0.0915545	0.156106	0.222159	0.340255	0.523384	0.263201	0.321482	0.430283	0	0.129858	0.0511077	0.0658547	0.0521446	0.380026	0.460893	0.453404	0.343165	0.265216	0.0494957	0.0912858	0.0927939	0.0846095	0.288563	0	0	0.0214794	0.0415267	0	0	0.0536161	0.0116821
SPA17	ENSG00000064199	1.81735	2.4175	2.16067	1.68651	2.1068	2.64806	2.47621	2.9502	2.36779	3.07025	2.1808	2.09874	2.08252	2.33206	2.13243	13.5298	13.5611	13.8872	12.7978	14.25	1.07336	0.990632	1.08491	1.08408	1.02591	1.73205	1.80927	1.72509	2.00819	1.86427	0.135002	0.12116	0.178787	0.174956	0.178484	1.28814	1.14227	1.16602	1.16931	1.25868	1.03745	1.23795	1.18013	1.05891	1.02956	1.62116	1.67445	1.7689
TSPAN32	ENSG00000064201	0.00916945	0.0165058	0.00767538	0	0	0.0194639	0.00685063	0.0166964	0.0435095	0.00847834	0.275599	0.0837484	0.153369	0.188476	0.144271	0.00815306	0.0166129	0	0.0261775	0.0260778	0.0083209	0	0	0.00867509	0	0.0193836	0	0.00799893	0.00736215	0	0	0	0.0177407	0.0162755	0.00830187	0.0387332	0.0285745	0	0.0567529	0	0	0	0	0.0243727	0	0.0166988	0	0.00914192
CCN5	ENSG00000064205	0	0.00994593	0.00924996	0	0.0332084	0.480865	0.33024	0.332006	0.335586	0.316747	0.645823	0.504645	0.496128	0.785528	0.452055	4.36258	4.6849	4.03661	4.10121	4.43129	1.01282	1.04643	0.83403	1.02457	1.05696	1.48336	1.50024	1.60986	1.37523	1.62285	0.058119	0.0661449	0.0641405	0.0294216	0.0800398	0.295635	0.206619	0.297546	0.216586	0.332619	0.512186	0.575707	0.607714	0.499336	0.633491	1.15716	1.0113	1.21191
DMRT3	ENSG00000064218	0	0	0	0	0	0	0	0	0	0	0	0	0	0	0	0.130488	0.0332357	0.0836128	0	0.092749	0	0.0437014	0	0.0231405	0.0313322	0	0	0	0	0	0	0	0	0.0108536	0	0	0	0	0	0	0	0	0	0	0	0	0	0
ST3GAL6	ENSG00000064225	40.5886	40.2737	38.9492	40.4041	47.0964	46.114	45.7544	48.5741	47.0103	46.3631	155.893	154.843	154.604	158.111	150.085	3.6211	3.05501	3.01033	2.62429	3.07564	36.7473	37.7854	37.5813	38.3115	36.6823	84.3306	82.2648	80.9214	80.0799	83.0268	68.5825	66.8153	74.7631	73.3242	74.0067	104.678	103.957	105.525	108.443	111.392	95.7778	93.5348	99.8137	93.1729	98.1126	117.966	112.178	114.148
ATP2C2	ENSG00000064270	0	0.0304898	0.0425344	0.021668	0.0305406	0.0269656	0.0506185	0.00771048	0.0401858	0.0313228	0.00707074	0.0154702	0.052188	0	0.0444166	0.060242	0.0306876	0.0579019	0.00805929	0.00802858	0	0	0	0	0.00723253	0.0268543	0.00782153	0	0	0	0.0148472	0	0.0163855	0	0.0153354	0	0.0131959	0.0134139	0.0174725	0.0154494	0.00654223	0.0157577	0	0.0300146	0.0411441	0.00771159	0	0
NGFR	ENSG00000064300	0.0178923	0.0644151	0.0524191	0.0991847	0.123668	0.189898	0.260668	0.211767	0.305639	0.198525	0.448145	0.367689	0.307143	0.383094	0.394119	0.31818	0.340373	0.22718	0.35756	0.288351	0.568277	0.66334	0.562669	0.71096	0.741079	0.453876	0.520518	0.390206	0.35196	0.406085	2.18004	1.813	1.80875	1.77052	1.30405	8.01145	7.63874	7.02812	7.60424	8.29862	0.0138216	0.00832273	0.032799	0.0158528	0.0260772	0.0488763	0.0818715	0.0624349
CDON	ENSG00000064309	2.74256	2.9699	2.7146	2.6861	3.59349	2.14237	1.96425	1.97445	2.1246	1.99598	13.7775	13.399	13.0526	14.4074	12.9733	6.82915	6.90925	6.53046	6.65486	6.86357	22.5805	23.8211	21.5512	21.1142	20.9226	14.9347	12.6428	12.7569	12.0681	13.5265	12.5729	11.7885	14.237	13.3721	12.8171	1.23554	1.01893	1.27093	1.20805	1.26294	5.60578	5.23015	5.55653	4.82144	5.47543	8.66453	7.81971	8.03664
TAF2	ENSG00000064313	55.4274	59.5816	56.717	51.0826	56.0303	61.6855	63.1694	60.6451	61.1598	60.7943	34.9388	34.6708	35.1044	36.1159	35.5679	44.5919	45.189	43.1833	42.2995	45.4501	65.813	70.5331	64.2697	66.1127	67.5556	99.368	99.4223	98.5608	99.2314	103.864	80.4994	80.2238	88.9511	81.567	82.5092	30.6619	29.347	29.5724	31.3129	30.5085	37.5183	35.9866	34.104	36.4438	32.6704	32.2239	33.5854	33.4202
HIPK2	ENSG00000064393	7.59774	9.77408	8.43917	6.61533	9.62422	7.49596	6.86069	6.51525	7.16503	7.07659	3.73459	3.75487	3.51581	3.57718	3.65927	39.8861	38.4491	37.7544	36.2266	38.1702	29.4484	33.8467	27.3618	28.3272	29.5072	14.5454	13.6388	13.4153	15.1739	15.9711	9.14603	9.69418	12.5064	11.3517	10.1058	6.44121	6.50023	6.68795	7.13993	7.67925	10.1835	10.1917	9.68376	9.81029	8.86258	14.0031	14.0629	13.8034
TNPO3	ENSG00000064419	55.1683	58.3588	56.9098	50.6669	57.1165	70.531	71.9834	71.5465	69.9565	73.0617	106.617	101.651	107.905	107.785	111.271	38.4533	38.6077	36.652	36.7713	38.9107	127.082	133.101	123.424	125.839	130.387	105.199	103.666	102.468	100.232	106.524	128.575	127.956	140.328	132.779	130.748	71.2365	68.7372	67.2198	73.8189	72.9538	81.1225	78.4813	74.0714	78.9627	70.299	73.9923	73.6178	74.4636
BORCS8-MEF2B	ENSG00000064489	0.0507014	0.0304222	0.0141467	0.12972	0.0914188	0	0.0252531	0.0769338	0	0.0312533	0	0.0154359	0.0297556	0	0.0354545	0.0450813	0.0153098	0.0495201	0.0321657	0.0480647	0	0.0150981	0.0151851	0.0319786	0	0	0	0	0.0271387	0	0.0148143	0	0	0	0.0153014	0	0	0	0	0	0	0	0.0154904	0	0.0164211	0.0769449	0	0
RFXANK	ENSG00000064490	73.0747	73.0691	75.208	76.5499	73.3508	59.3791	55.3401	55.3137	56.3746	58.8395	72.1277	72.2264	75.5057	71.5605	71.9317	61.4285	65.0529	63.5598	59.4817	67.09	77.0895	80.0677	80.0317	76.9121	78.9817	117.261	122.227	124.903	120.919	122.96	76.0382	76.639	78.7505	73.7607	79.9023	95.9357	88.7096	85.8937	97.2088	92.1172	57.9044	56.0887	54.4475	57.2065	51.7339	49.8339	47.9968	51.0517
TMEM161A	ENSG00000064545	78.3949	71.2169	74.9293	82.7409	84.6292	61.3823	61.1807	60.5836	60.0399	60.2883	61.7765	59.9605	59.7839	60.9815	55.4926	59.7095	60.8695	58.5244	60.6305	57.6389	92.9198	92.1408	85.5041	82.8564	86.1734	86.1963	78.3557	76.3156	73.9703	74.2595	61.0604	61.6265	61.2153	63.1915	64.331	96.2905	89.8292	89.4684	92.6332	99.0424	102.108	101.724	106.031	104.524	114.35	65.1926	58.4066	59.4434
LPAR2	ENSG00000064547	16.31	15.3048	17.0806	20.0068	17.799	6.86319	5.65432	5.22229	6.10269	6.112	4.10914	4.45148	3.96373	3.57934	4.15765	5.60066	5.46736	5.74275	5.59528	4.87013	5.05308	5.06011	5.93929	5.35881	4.53041	3.82247	4.74453	3.88605	3.93243	3.19749	30.8713	30.2074	27.3392	28.7372	27.8422	10.4119	12.2961	11.2948	9.85764	9.3716	4.00551	4.0663	4.54403	4.36072	5.39883	4.53609	4.70145	4.44133
CTSA	ENSG00000064601	134.32	124.051	135.015	142.805	152.187	187.994	177.94	184.209	176.107	178.656	160.485	157.454	156.606	161.533	149.59	186.329	190.863	177.973	179.217	183.541	398.405	403.654	387.038	373.219	380.773	274.857	239.853	232.928	227.805	232.293	190.537	189.915	190.648	196.575	191.877	286.504	265.623	264.452	274.742	293.998	454.207	437.925	487.119	455.105	510.09	512.206	454.97	467.48
SUGP2	ENSG00000064607	65.3169	61.7052	67.4736	77.6983	71.1628	69.1092	64.6545	62.4941	65.8245	64.0971	55.7872	55.3327	51.9054	47.7133	51.7756	75.834	70.2231	74.7893	72.6484	67.4028	57.4574	58.5006	61.3564	61.9538	54.0136	50.0066	58.8128	52.5139	55.2749	50.9793	55.5228	65.6629	61.2896	58.1645	57.8568	72.2875	75.6444	73.7926	70.7777	68.4507	79.5304	82.5847	87.2206	82.4709	95.6873	63.3913	66.6416	63.7062
SLC12A2	ENSG00000064651	10.4408	10.0238	10.2209	9.32413	11.3454	10.5493	9.51361	9.09778	9.31067	9.26833	20.0371	20.3237	18.2574	19.9428	17.9021	24.8374	23.4202	23.4577	23.3323	22.9028	7.38162	8.19009	7.18124	7.46504	7.56417	21.6257	18.2979	17.6742	16.5058	17.5907	12.2389	12.0378	13.3439	12.8795	11.9988	27.3382	27.2875	26.3157	27.557	29.4717	38.5487	35.9355	38.3681	34.5268	38.4109	41.6022	36.7627	38.781
SNX24	ENSG00000064652	8.99155	10.1367	9.50441	8.30954	8.85325	13.9401	14.5245	13.6903	14.2994	14.5705	18.4857	17.672	19.0997	19.8696	20.2148	50.3295	52.3466	52.2878	48.857	52.4383	38.0821	40.3139	40.436	39.6741	40.176	33.6199	36.4333	37.1039	36.8111	39.0311	12.5084	12.4514	12.6763	11.6021	11.85	22.8041	22.856	23.1729	26.2748	24.66	20.3043	19.8704	18.3532	20.2428	16.4295	28.5022	30.8928	30.8558
EYA2	ENSG00000064655	0	0	0	0	0	4.41029	4.0115	3.93199	3.74411	4.32787	0	0	0	0	0	3.47683	3.03469	3.30615	3.25457	3.23111	0	0	0	0	0	0.394796	0.355742	0.33602	0.281154	0.446727	0.0102316	0	0	0	0	0	0	0	0	0	0.0180337	0.0108591	0.0106986	0	0	0	0	0
CNN2	ENSG00000064666	197.569	203.626	196.225	169.665	180.195	135.304	133.363	130.716	130.177	139.572	106.054	96.2087	105.345	102.96	110.815	203.556	214.686	200.404	208.74	217.69	144.427	153.685	142.023	145.331	151.144	119.885	120.048	122.466	125.118	128.818	44.6046	43.2246	45.5034	44.2051	39.4321	132.008	124.455	120.927	135.351	137.376	169.926	175.353	155.669	175.883	142.759	142.533	156.637	153.272
ABCA7	ENSG00000064687	7.42389	7.00871	7.91981	9.96925	9.42176	5.57568	4.94088	4.82725	5.057	4.95576	9.98142	10.2153	9.60811	9.01372	9.61769	13.5879	14.3692	13.9654	13.7922	12.7739	6.14598	6.6084	6.12115	6.17292	5.71205	23.3671	25.9362	22.0678	23.3838	20.3274	3.86723	4.7005	3.90367	4.21811	3.80589	9.37421	10.1111	8.94518	8.78221	9.6198	13.9403	14.4271	16.1383	15.2393	18.5842	14.8186	15.3271	14.6133
SNCAIP	ENSG00000064692	0.0183444	0.0220143	0.0153554	0	0.0147007	0.0064899	0.00913692	0.0111343	0	0.00565393	0	0.0055849	0.010766	0.010474	0	1.48974	1.31281	1.70809	1.27436	1.48978	0	0	0	0	0	0.00646314	0.00564732	0	0.00490958	0.00544245	0.423441	0.491502	0.437736	0.40701	0.39861	0.00860996	0	0	0	0.0167322	0.00944726	0.0170661	0.0112093	0.00541779	0	0	0	0
DDX20	ENSG00000064703	13.7889	14.5123	13.8202	12.2575	13.9508	16.6069	15.6586	14.9456	14.9429	15.8058	17.6185	17.5992	18.5264	18.9711	18.0944	8.95223	8.64393	8.4805	8.32141	9.13154	16.0533	16.5676	16.05	16.3865	16.4312	13.9964	13.7257	13.6676	14.1277	14.6767	16.6275	16.0867	17.4076	16.7252	17.163	17.0247	16.0945	15.6474	17.9899	17.1369	16.9622	16.2702	15.5927	16.0891	15.2393	17.8527	17.7509	17.7028
BTBD1	ENSG00000064726	59.1728	66.6862	60.206	49.0971	55.9485	77.3508	78.9112	75.5559	74.1463	78.6404	97.1086	91.865	98.9803	99.7134	100.856	69.6989	71.7191	66.6884	68.5822	71.47	178.579	182.676	177.76	183.454	190.95	115.906	112.013	114.155	120.372	125.562	123.417	121.072	131.033	122.015	121.935	92.5318	86.6366	90.3433	100.998	95.9818	101.368	94.4159	87.1063	97.9119	80.561	85.7363	92.5023	91.5332
FAR2	ENSG00000064763	49.6536	54.0672	51.4741	41.7291	49.4986	35.9896	38.0948	37.2195	34.7893	37.2102	52.0389	52.2925	54.6956	54.8213	55.7435	0.79687	0.647927	0.791165	0.63144	0.784251	16.4297	17.1135	16.4147	15.7594	16.3891	36.8067	36.7608	36.0308	36.5457	40.7731	22.3741	20.3008	21.241	21.0162	21.3777	54.3532	51.7749	52.2072	54.1984	56.3803	46.1854	44.8306	43.1887	47.4065	42.4429	33.4428	31.5768	31.7715
BCAS1	ENSG00000064787	0	0.00897932	0	0	0.0089943	0	0	0	0	0	0.0291529	0.02278	0.0395216	0.0384498	0.0104647	0.0177414	0.0361503	0.0292324	0	0.0189155	0.00452667	0.0044563	0	0	0	0.0263622	0.0783177	0.0739757	0.0560713	0.066597	0.0087451	0.0127964	0.0144767	0.0265622	0.0180653	1.31696	1.42236	1.32734	1.36361	1.17842	0.0231204	0.0417661	0.00914421	0.0353575	0.0242341	0.0863012	0.0730414	0.0895196
POU1F1	ENSG00000064835	0	0	0	0	0	0	0	0	0	0	0	0.0374279	0	0	0	0	0	0	0	0	0	0	0	0	0	0	0	0	0	0	0	0	0	0	0	0	0	0	0	0	0	0	0	0	0	0	0	0
CHI3L2	ENSG00000064886	0.0562258	0.0379541	0	0	0	0.0298374	0.0210035	0.0127975	0.0533588	0	0.176035	0.102707	0.222735	0.132425	0.147441	1.66228	1.15874	0.906111	1.21725	1.15931	0.318891	0.326491	0.290484	0.345764	0.180063	0.356572	0.376472	0.282028	0.259576	0.375326	0	0.0360588	0.0271959	0.0249498	0.0636324	1.05888	1.2046	1.29129	1.247	1.23083	1.29216	1.15077	1.3399	1.3575	1.18823	2.68786	2.44414	2.71876
SBNO2	ENSG00000064932	123.613	120.922	127.411	137.396	127.329	109.463	106.69	105.973	106.564	110.32	91.5818	86.3372	87.6306	84.8657	90.2884	44.1888	44.6428	46.0207	45.9034	45.7639	218.392	225.412	216.136	225.848	223.428	97.004	103.286	96.3566	100.711	95.6012	48.5746	49.585	50.9501	50.6911	49.2715	93.8389	99.3047	94.1487	96.1595	95.8689	118.221	116.416	117.048	118.343	125.222	84.7734	93.0952	89.1088
PMS1	ENSG00000064933	22.7526	21.6346	22.451	22.8057	25.0868	24.2619	23.8049	23.1517	24.9879	24.2635	24.3149	24.0161	24.6088	23.7657	25.4661	38.2635	37.6496	37.3076	37.1053	36.2026	35.4643	37.5593	35.924	36.2563	36.9335	25.9254	24.952	25.1643	24.9233	26.1672	38.9652	39.0791	40.6459	40.2901	41.1269	27.5767	26.4566	26.3002	28.6249	26.7021	13.351	12.75	12.488	13.7081	12.7789	14.3399	13.9632	13.8685
HMG20B	ENSG00000064961	376.809	367.7	376.005	420.641	358.44	472.498	449.774	474.287	455.238	467.911	591.24	558.551	586.478	542.746	597.897	115.018	117.862	116.421	117.281	114.982	1569.33	1560.27	1594.88	1587.29	1590.71	764.892	842.724	793.862	832.09	789.053	143.057	158.833	147.748	150.309	153.522	928.438	912.141	877.721	928.399	935.073	384.515	388.284	405.922	408.592	428.035	285.841	299.045	291.53
CALCRL	ENSG00000064989	0.967728	0.965277	0.868503	0.748739	0.929411	0.0635314	0.0447219	0.0544981	0.0520733	0.0922464	0.0957881	0.150348	0.13613	0.149527	0.13604	0.558855	0.641669	0.594393	0.526913	0.690416	0	0	0	0	0	0.94904	0.866102	0.826788	0.756963	0.754766	0.0131177	0.0298583	0.0289535	0.0309892	0.0406468	4.12646	4.09219	4.04918	4.11657	4.27235	0.142576	0.106736	0.105158	0.0751346	0.116324	0.213482	0.155213	0.188986
TAF11	ENSG00000064995	103.833	102.102	104.024	102.429	103.267	86.1789	85.4334	81.1895	82.2642	86.7021	88.2995	88.0488	87.3355	83.6917	87.4558	22.2028	22.4501	23.0264	22.1964	23.5087	28.6343	29.6035	30.5911	30.8319	29.8791	68.6421	77.4513	74.7025	74.2807	78.855	79.4194	78.9086	83.8568	83.6782	81.2784	64.7691	65.9698	62.2804	68.0593	65.4976	79.4109	75.8897	76.5067	76.7894	74.8133	69.8397	74.4383	72.89
ANKS1A	ENSG00000064999	47.73	50.53	48.7665	41.1195	48.5033	80.54	79.4946	79.8548	79.4563	84.0876	74.4238	68.7739	70.793	72.2698	74.7828	10.4892	10.9823	10.3684	10.1022	10.6781	33.7494	35.5495	32.5233	32.783	33.8564	101.669	103.043	102.939	101.34	107.489	62.3809	62.093	70.4742	64.658	63.6277	48.0943	45.0738	45.5066	48.0475	49.281	51.8738	50.3671	48.4522	50.2571	47.3047	40.93	41.1585	40.7127
AP3D1	ENSG00000065000	214.147	219.38	214.298	210.015	218.583	268.414	264.593	269.899	264.894	276.044	235.61	220.225	234.937	231.52	244.273	206.547	216.48	203.15	202.876	214.138	321.401	343.131	316.672	332.018	336.02	263.769	264.408	259.968	270.092	273.621	130.618	128.479	142.345	136.679	134.749	326.491	312.141	303.869	344.093	335.92	238.329	232.483	217.869	234.259	216.683	177.297	184.929	180.203
ZNF76	ENSG00000065029	20.6687	19.8652	22.4808	24.6655	20.9562	20.7051	19.5754	19.086	20.0253	18.7533	21.6729	21.8232	21.5363	18.9311	21.0541	15.1311	13.8658	13.5157	13.7675	12.8202	13.1702	12.2745	13.052	13.8735	12.3664	14.8273	17.1936	16.9952	17.1686	15.1813	27.8972	32.9651	26.951	29.228	29.3367	9.54855	9.74922	10.1491	9.55486	9.42312	29.3248	30.6203	32.8235	31.0903	34.6237	30.4478	34.1949	30.8217
SLC9A3R2	ENSG00000065054	59.0713	56.7745	57.835	57.312	54.8713	38.5607	38.5439	39.876	39.9715	40.3542	51.3453	43.4068	49.4543	45.9131	50.1612	26.13	27.5549	26.8692	26.6359	27.712	30.2031	30.5028	29.5753	29.5791	31.3048	40.7589	42.8229	44.3521	43.9038	43.9202	23.1864	24.8032	25.9301	24.8032	25.4695	12.5111	11.4254	11.5806	12.6385	13.0419	17.326	16.4668	16.2752	18.7466	16.0462	8.58557	9.18435	8.72503
NTHL1	ENSG00000065057	74.9781	77.5904	76.4423	78.0293	74.1906	56.7414	61.2261	58.4031	58.5998	63.1974	90.2483	83.8261	85.8262	82.6178	83.3218	49.6446	50.6044	49.3139	50.6851	52.4695	46.4919	46.8924	44.544	48.1465	46.7789	46.8126	52.7261	48.9804	50.1742	51.1185	55.6793	51.799	56.1684	52.772	54.5348	53.4101	53.4266	48.5162	56.2396	53.0116	66.0207	68.7431	63.7464	65.4188	61.9961	51.3865	58.0002	55.0961
UHRF1BP1	ENSG00000065060	19.3887	20.8868	19.2919	16.6794	21.0749	23.3008	23.3498	23.0371	23.5565	23.9945	34.5515	33.3562	33.5305	34.398	34.223	8.31658	8.41239	7.70987	7.69992	8.32012	25.1452	26.7643	23.2134	24.4036	25.4111	34.7178	32.8872	33.0016	34.5246	37.1174	28.7559	29.4169	34.0936	31.5126	29.2859	36.2837	35.3272	34.6666	38.788	38.1948	32.9955	30.3473	30.3633	31.528	28.413	31.9578	31.772	29.8885
GNAI3	ENSG00000065135	21.3594	23.8787	22.4674	18.2794	21.1792	37.2783	37.5399	37.4778	36.308	37.5011	29.1642	29.5582	29.9318	29.585	29.2855	27.6455	27.8235	26.1266	26.8673	27.9026	30.6527	31.7001	30.0927	30.9688	31.2422	23.5703	23.1605	23.6645	23.207	25.2758	18.6697	17.4399	20.3235	18.7138	19.8024	31.1361	30.4944	30.4615	32.7025	32.0461	24.7578	22.725	22.7352	23.2736	19.3092	24.9346	24.7118	24.5689
IPO5	ENSG00000065150	224.01	238.249	226.412	189.697	224.203	226.888	227.066	221.854	219.067	230.62	116.828	112.554	118.73	121.17	122.629	151.529	154.108	141.706	141.538	150.991	96.839	103.561	95.3082	97.1597	100.014	190.103	182.48	185.803	181.395	197.688	114.759	116.301	129.961	122.216	120.262	91.6306	88.2984	86.7803	98.3603	97.2943	119.922	112.902	109.423	116.536	102.74	106.579	103.676	103.102
OAT	ENSG00000065154	166.856	175.613	165.84	141.319	160.705	186.519	189.946	186.19	176.044	187.075	108.235	106.278	111.373	115.511	112.691	210.423	215.953	203.058	197.559	209.961	45.3744	46.9933	44.2279	43.9107	47.8602	130.165	133.068	131.821	132.961	142.122	94.0947	90.7546	100.112	92.7988	97.1342	84.5848	75.9639	78.2373	89.9403	86.8365	139.452	130.023	126.676	138.484	119.004	131.729	129.848	133.633
WDR3	ENSG00000065183	21.568	22.2675	21.518	19.4649	22.6032	28.0017	28.4114	28.4125	28.3004	28.5286	32.4646	31.7126	32.1543	33.4984	32.5714	16.6924	16.3659	15.526	15.8408	16.6761	27.042	28.7234	25.9125	27.1291	27.4139	25.3962	24.8813	24.6185	23.5762	26.6315	28.571	27.8999	31.1685	30.3686	30.0402	25.5928	24.3556	23.6695	26.5462	26.2745	24.1477	23.1385	22.4949	23.222	21.4746	20.7908	20.3964	20.9898
PKN2	ENSG00000065243	33.8437	35.5781	34.1649	34.042	39.8759	49.8387	50.3	49.973	46.6802	48.574	60.1141	59.7664	59.016	62.9176	58.1804	35.715	33.4657	32.8001	32.6509	32.9836	46.8561	50.2424	44.9991	45.7571	45.8201	64.2433	57.7902	54.7572	52.5233	57.1958	62.106	62.6595	67.666	66.0002	65.444	58.0394	56.5053	55.5613	61.3571	58.8982	51.5623	46.7653	50.899	45.9801	45.9778	60.4721	52.9629	55.806
WDR18	ENSG00000065268	133.239	129.988	137.788	140.966	129.102	91.9488	91.1882	87.7808	88.095	92.2817	81.6356	78.9803	79.6893	73.3394	83.1353	79.8474	83.5103	79.702	79.6391	82.2241	98.1896	96.4662	92.8259	100.378	99.7832	139.007	144.601	140.904	135.657	142.745	56.7007	56.7004	56.2925	54.3651	54.9897	76.234	77.5199	75.5146	78.9262	78.6732	101.579	100.085	98.0178	103.026	105.738	80.2553	85.9251	86.9139
TRAM2	ENSG00000065308	32.8593	32.1876	33.3431	29.898	36.966	31.5138	29.7473	28.6834	28.942	29.3706	92.5969	93.6983	90.7563	95.6577	89.5775	185.065	189.523	189.968	177.103	175.357	145.567	152.773	140.484	137.588	137.257	29.9799	27.4942	26.37	24.4062	26.3351	43.3509	40.3729	47.2941	43.868	41.6857	25.5401	25.1008	24.8816	26.9073	28.2825	74.406	69.3661	73.2463	69.1753	74.1792	76.6668	73.0468	74.7693
NTN1	ENSG00000065320	0.376903	0.265882	0.366651	0.273656	0.446936	5.55708	5.22463	5.75929	5.73262	5.55239	25.0847	24.2178	22.9701	22.7093	21.9255	7.04669	7.63141	7.56143	7.36726	7.08329	3.24923	3.35342	3.20801	2.77075	2.94907	17.3131	13.8906	14.1691	12.5258	13.9126	0	0.0130658	0.0147815	0.0180809	0.036891	21.1383	20.1337	19.8775	21.6466	23.3631	4.80798	4.73363	5.16319	4.47661	4.7113	16.5615	15.0789	15.2848
GLP2R	ENSG00000065325	0	0	0	0	0	0	0	0	0	0	0	0	0	0	0	0.0581459	0.0526575	0.0638711	0.0345727	0.0482174	0	0.0129823	0.00652858	0	0	0	0	0.0126771	0	0.00646712	0	0	0.00702906	0	0	0	0	0	0	0.00662749	0	0	0	0	0	0	0.0199489	0.00724425
MCM10	ENSG00000065328	49.3052	52.3212	49.2998	45.1954	48.841	51.1093	52.0073	50.4202	50.0586	52.6567	39.9716	38.9679	41.4851	40.3829	40.3811	14.7276	13.692	13.5355	13.15	14.2278	20.0068	21.0259	19.8273	19.6637	20.077	47.7512	44.6395	46.7453	44.8971	49.2732	18.4809	17.926	18.9939	18.7466	18.234	44.525	41.4777	41.3418	47.3438	45.1964	27.6442	25.8286	24.3991	26.4595	23.1591	23.1196	22.5611	23.5978
DGKA	ENSG00000065357	2.38927	2.22616	2.4976	2.98474	2.47426	0.821467	0.821294	0.679135	0.872911	0.746768	0.697709	0.799122	0.740606	0.792574	0.758907	81.7905	81.0428	76.7405	78.3672	77.101	5.19138	5.27602	5.4173	5.24256	5.14419	1.17377	0.828772	0.944282	1.07175	1.01336	1.98619	1.8704	1.92069	1.71726	1.99563	2.42839	2.2197	2.03873	2.10018	2.14348	0.723545	0.662658	0.750539	0.710609	0.61035	0.679233	0.646731	0.59832
ERBB3	ENSG00000065361	52.5389	49.0953	53.1138	48.7386	59.8716	34.5659	33.8937	35.8947	33.4684	34.7273	217.015	209.043	200.319	212.386	194.967	0.487623	0.472201	0.493208	0.547716	0.669168	1.94137	1.79477	1.54167	1.48975	1.59515	143.897	126.39	121.283	110.529	120.351	131.907	129.447	142.889	139.198	133.525	46.4041	45.7411	44.8972	44.4957	49.858	73.1728	72.3013	76.4137	72.5192	80.8204	26.3477	22.9973	24.7127
ROPN1	ENSG00000065371	2.74337	2.49583	3.36386	2.76963	2.20142	1.43222	1.08574	1.21508	1.18212	1.28887	4.70465	4.57785	4.38623	5.1309	4.40191	0	0	0	0	0.0140578	0.578638	0.900831	0.572927	0.954007	0.645862	11.0343	10.3947	12.5609	11.1561	10.5456	0.844906	0.773493	1.21935	1.10548	1.07407	0.29232	0.323478	0.328823	0.0611879	0.338144	7.04499	8.236	6.56483	7.65984	7.18981	9.74901	8.97038	10.9257
ANKRD44	ENSG00000065413	10.5134	11.3519	11.095	12.3272	12.3432	17.9098	17.5145	16.7862	16.8079	17.0088	11.9303	11.0259	12.2448	11.8223	12.0468	8.52928	8.67825	8.709	8.44919	8.33291	12.0128	13.0034	12.065	13.0636	11.9544	14.2866	14.9877	13.6409	14.7492	15.6207	28.3171	29.3646	30.3643	29.4497	28.839	11.9129	12.1823	12.3434	12.1698	11.693	16.1451	15.3019	16.1017	15.3216	14.2127	22.0578	20.9012	21.0774
KARS1	ENSG00000065427	234.135	241.912	229.264	197.509	220.725	224.746	221.903	223.954	216.579	229.634	112.007	106.819	116.205	115.89	116.454	261.034	270.61	250.303	249.364	271.718	107.502	106.112	103.454	104.87	111.903	157.825	152.86	157.415	156.359	169.284	120.224	116.87	126.089	120.716	117.165	187.756	174.323	170.351	197.758	191.917	113.879	109.343	100.317	108.476	94.0594	114.602	119.364	116.138
ADAT1	ENSG00000065457	23.9162	24.8907	24.1508	23.0795	24.3402	20.2684	21.1205	20.0866	19.8018	21.0804	11.3854	10.2398	10.8906	10.881	11.2266	21.7879	22.1786	21.1659	20.2595	21.4073	14.2876	14.955	13.6042	13.9088	14.4002	14.3186	14.0078	12.931	13.9213	14.6498	13.6805	14.301	16.8244	15.6041	15.7222	14.0189	13.7597	13.5047	14.6081	14.0808	11.1194	11.4155	10.6837	10.9845	10.4406	12.2871	12.1359	11.7427
PDIA5	ENSG00000065485	22.6614	21.601	21.6903	21.6564	27.1582	39.6945	37.6169	39.995	40.3025	39.7092	38.4899	37.7398	37.4094	38.2668	33.599	23.0887	21.7288	20.359	21.0841	21.5865	20.0809	22.856	19.5022	18.9972	19.7378	42.837	37.1649	37.297	34.7336	36.4854	35.7771	35.1929	37.5149	38.5989	37.176	40.4289	39.6195	39.2031	41.145	45.1273	64.6098	60.3621	66.4188	60.4164	66.534	124.318	109.32	111.128
TBC1D22B	ENSG00000065491	15.8871	16.5342	14.9792	14.21	16.6941	16.4317	16.0212	16.5488	16.8154	16.2612	24.1974	23.0685	24.3665	24.3091	25.5415	11.2445	11.1209	11.3625	11.0372	11.7966	14.329	14.8064	14.7414	14.1974	14.3573	21.5114	21.3662	21.6259	21.9619	22.4409	19.5227	19.3985	20.8468	20.274	20.1327	21.5762	20.7749	20.4207	21.2032	20.7804	21.7084	21.1295	20.3572	22.0115	19.0047	19.8951	20.5194	20.9231
NDUFB4	ENSG00000065518	65.5523	67.8131	67.0767	59.4063	61.9637	123.036	119.323	123.333	121.396	120.195	123.257	116.111	124.975	117.466	123.255	72.1827	71.2358	67.9926	70.4176	75.8245	72.4852	68.054	70.2137	69.5428	72.8162	133.172	128.999	141.599	137.76	148.83	87.1469	82.2885	86.703	82.3885	82.1143	188.019	183.591	174.298	195.518	190.294	150	139.611	138.548	135.994	128.654	155.415	167.939	166.032
SPEN	ENSG00000065526	29.8828	33.5626	31.2697	31.076	40.8433	33.8714	31.2202	30.5548	33.7253	31.6935	36.5737	36.8601	34.1037	36.6702	36.7027	25.5286	24.8224	23.4618	23.1967	23.6777	42.1494	45.3824	39.38	41.8778	40.4631	33.5912	30.6834	29.2679	30.553	32.3858	37.6157	41.9191	46.8069	44.1187	39.4387	20.1215	21.0541	20.1679	21.6942	23.554	40.5681	39.1162	40.1695	38.0583	42.8151	35.5601	34.8407	35.2319
MYLK	ENSG00000065534	1.90534	2.30369	1.85985	1.38069	2.40991	0.899118	1.11268	0.916749	1.16731	1.12617	3.23941	3.17205	3.32276	3.21717	3.23816	90.5936	94.8977	88.6659	88.9768	92.1646	18.431	19.2487	18.333	17.7694	18.5887	4.14247	3.88965	3.67401	3.51224	3.78343	1.10727	1.04406	1.21032	1.01672	1.01538	0.112491	0.115087	0.116988	0.118177	0.131991	9.5135	9.21341	9.04687	9.77632	7.70985	7.60133	7.46311	7.93511
ZC3H15	ENSG00000065548	139.599	146.306	139.547	131.134	138.136	141.585	147.028	143.16	138.19	147.903	156.21	153.84	156.322	157.878	154.99	163.174	170.307	160.687	157.689	171.156	125.468	132.606	130.229	126.408	130.185	167.136	169.389	168.531	169.607	170.629	194.861	188.87	211.204	198.594	201.458	197.999	203.112	193.112	218.931	205.68	95.2744	91.5683	84.618	92.3789	77.6895	103.287	109.122	106.389
MAP2K4	ENSG00000065559	20.6524	22.1604	21.629	17.3299	20.4961	22.7501	23.7471	23.381	22.9384	23.7748	24.0354	21.8236	23.8674	23.9312	24.2836	35.243	35.2971	32.898	33.0464	35.9412	16.3161	16.7546	15.8069	15.8511	17.097	26.3167	25.6967	25.1273	25.5203	27.502	32.0201	31.8039	35.7277	33.4998	34.068	18.1525	17.0876	17.7769	20.1704	19.5153	22.8313	20.7727	20.7991	21.9341	18.4764	22.8228	21.7513	23.113
PACC1	ENSG00000065600	29.908	27.6298	29.0143	25.9174	32.7301	22.0705	22.2156	20.5288	21.4455	21.8993	59.6313	58.0611	55.5597	58.9285	52.7171	18.94	20.0793	19.9003	18.9192	19.3857	29.0117	32.1239	29.036	27.4895	27.5557	50.0541	42.5727	42.3238	40.0252	42.1604	28.6301	27.3376	28.9325	29.8307	29.795	24.5161	23.2042	22.1989	23.4128	24.8017	20.862	20.5865	22.1385	19.3216	23.1567	29.2122	26.7491	27.0851
SNAP91	ENSG00000065609	0	0	0.00564491	0	0	0.501019	0.539102	0.429781	0.390392	0.467659	0	0.0123187	0.0178099	0	0.0282946	0	0	0	0.0449224	0.0319652	0.00611966	0	0	0.00638015	0	0.00712789	0.00622816	0	0	0	0.195073	0.178763	0.319664	0.191519	0.122113	0.0854597	0.152361	0.106813	0.0695655	0.104568	0.0104189	0.0188214	0.0247244	0.00597503	0.0458673	0.0122812	0.0185148	0.013447
SLK	ENSG00000065613	29.1796	31.427	29.2279	25.2974	30.2433	35.7529	35.4873	34.4037	35.6876	35.7325	35.2274	35.1432	34.7162	34.7055	36.4213	42.719	40.7808	41.0966	39.4296	41.9197	20.5514	20.5556	20.3206	20.4128	20.2089	30.8995	30.3124	29.0261	31.6756	31.6847	25.8202	25.6941	29.2867	27.2758	27.0112	40.3514	40.7833	40.8586	42.0185	41.3137	35.4018	31.6688	31.8078	31.9312	29.162	31.0994	30.6182	30.5872
CYB5R4	ENSG00000065615	3.84542	4.15562	3.74839	3.36708	3.72659	9.39649	8.92079	8.75099	8.53398	9.22125	2.94229	2.83757	3.06738	3.07213	3.1511	2.47382	2.46635	2.26773	2.2946	2.29214	3.60978	3.87915	3.86283	3.91698	3.93456	2.56961	2.59704	2.66976	2.74709	3.0482	2.47363	2.50934	2.66903	2.83073	2.63592	7.19141	6.55421	6.60741	7.3527	7.10254	3.15733	2.71159	2.84153	2.9757	2.56492	3.52865	3.66467	3.67536
COL17A1	ENSG00000065618	0	0	0	0	0.00326521	0	0.00811772	0	0	0.00502325	0.00907151	0	0	0.00465284	0.0170955	0.570002	0.762816	0.631432	0.589368	0.648925	0	0.0194133	0.00488131	0.0154195	0.00463954	0.0172266	0.0250869	0.0284353	0.0130858	0.00967072	0.0190485	0.00929099	0	0.0289288	0.0147561	0.0420725	0.0423246	0.0172095	0.0448333	0.0693737	1.30098	1.35956	1.6731	1.31889	1.65222	14.3261	12.2754	12.474
GSTO2	ENSG00000065621	0.821803	0.94398	0.805715	0.809285	0.796831	0.130109	0.247627	0.169481	0.245603	0.205709	0.451095	0.422982	0.439665	0.423854	0.428622	0.391596	0.366058	0.430153	0.492559	0.408902	0.370816	0.446174	0.444667	0.369418	0.329584	0.182361	0.230628	0.174273	0.145818	0.153562	1.7233	1.58791	1.95016	1.66821	2.05949	0.182202	0.134415	0.10787	0.159243	0.198783	0.252531	0.283005	0.208077	0.217231	0.295576	0.34728	0.432135	0.375717
SEC61A2	ENSG00000065665	12.2565	11.5482	12.7654	14.1316	14.7403	17.2363	16.6615	16.2986	16.0035	15.9313	17.8234	18.6275	18.3305	17.8439	16.2399	13.2883	12.4866	12.5199	12.7915	12.3489	14.7262	15.316	14.4271	14.7865	14.3282	11.2498	9.76203	10.5533	10.4098	9.65804	9.86524	10.8148	10.71	9.69534	10.5989	11.0807	11.5288	11.2838	10.7146	10.3991	12.3943	11.4138	12.7235	11.8771	14.0935	20.4847	18.4074	19.8097
PRKCQ	ENSG00000065675	4.28992	4.08029	3.70853	3.50683	4.02517	0.397649	0.559836	0.511663	0.417785	0.415712	5.79475	5.86013	6.06054	6.16894	5.51176	0.966094	0.7382	0.603796	0.820042	1.02115	0	0	0	0.026585	0	0.267306	0.389275	0.179761	0.360983	0.258439	0	0	0	0	0	0.0131887	0.00729725	0.00741781	0.00966223	0	0	0.00871393	0	0	0	0.0852895	0.0771479	0.0466926
TLE2	ENSG00000065717	13.2818	13.3496	13.1415	13.6296	13.248	23.2448	21.3365	22.605	22.4721	22.8572	10.2832	9.71453	10.3464	9.46225	10.4856	0.289213	0.392872	0.349459	0.330167	0.267239	18.2118	18.3839	18.2366	17.4894	19.0926	45.4155	45.9913	45.9196	47.3913	43.5798	0.285118	0.333762	0.545407	0.394516	0.196328	0.564859	0.599727	0.437907	0.436192	0.553806	7.86463	7.52469	7.85076	7.71391	8.19605	3.28757	3.09579	3.21048
ASB1	ENSG00000065802	15.1225	15.4865	16.1397	15.5685	15.6094	18.5484	16.8548	17.2967	17.6727	17.9018	21.7312	21.3161	21.1414	20.4847	21.5335	25.6297	24.6169	24.7481	24.4157	26.2353	18.9345	20.1144	19.1412	18.5349	19.115	13.8796	15.1636	14.5661	14.9589	14.8971	19.8024	20.1497	21.7598	20.1433	20.3853	16.6459	16.3417	16.1177	16.6997	16.3238	11.494	11.455	11.3344	11.6386	10.8289	13.7378	14.7061	14.1464
FAM107B	ENSG00000065809	10.8335	11.3805	11.8036	8.01054	10.3087	7.60275	8.40056	8.3024	8.03547	8.07463	12.3107	12.0854	12.9167	12.6492	12.7396	31.5746	32.6498	35.8076	28.0943	32.077	62.6597	64.4252	64.1024	63.172	65.8901	27.9546	27.8974	28.5835	27.9106	30.5173	3.00551	2.72543	3.41033	2.55008	2.99502	3.47922	3.0788	3.30814	3.43731	3.71471	6.90768	6.87382	5.93862	6.53934	4.98943	7.24091	8.05823	8.46587
ME1	ENSG00000065833	0	0	0	0	0	72.2787	75.391	75.3067	71.355	75.4928	0.00762572	0	0	0	0	28.9362	29.3481	27.8779	26.9187	28.7557	8.14759	8.93481	8.82219	8.53761	8.97024	25.3612	25.2979	26.2538	25.2858	27.7376	30.7842	29.6164	33.4612	29.3277	29.8944	37.4506	32.9746	33.6062	37.5654	37.3063	0	0	0.0167434	0	0	0	0	0.00910631
TBC1D1	ENSG00000065882	78.9823	84.3289	79.8957	66.087	75.8166	63.5882	62.8791	63.2494	61.6219	65.2983	47.1467	44.2133	49.2647	45.3967	50.7653	47.4584	49.9832	47.1186	46.2495	50.67	42.5847	44.7262	41.223	41.3526	44.4909	113.333	111.277	116.818	113.858	124.08	40.5257	39.6932	45.7691	42.6628	42.1486	41.2243	36.2848	36.3508	42.276	42.3303	47.261	45.6666	40.4593	47.2717	37.7011	39.9023	41.5714	43.0289
CDK13	ENSG00000065883	19.0709	21.2295	19.2537	17.6456	21.3659	22.6664	22.4627	22.5646	22.9982	23.3308	23.8619	22.8735	23.2919	22.7727	24.0563	30.7804	30.6838	29.6687	29.6257	29.6403	44.273	48.2315	42.5907	44.0589	46.0221	23.0736	22.9458	22.1288	23.3406	24.4267	29.7384	31.4954	34.665	32.6344	31.261	19.5266	19.3462	18.7355	20.9902	20.7056	18.8218	18.7901	17.5971	18.99	17.4477	17.2487	17.9011	17.6796
MTHFD2	ENSG00000065911	45.4843	50.1282	46.1184	38.6868	43.5155	61.1263	62.6352	61.0149	59.2685	61.2166	51.5783	49.7519	53.6667	52.0508	52.6593	65.8556	66.551	64.7191	62.415	69.303	66.3693	69.7207	67.4827	67.1195	71.1358	61.0129	61.4263	61.4588	62.8045	65.6254	66.1348	64.1465	70.4753	65.5864	65.2799	57.8186	54.7813	55.382	62.1325	59.1528	81.5416	78.2208	69.9778	78.8885	65.9636	51.1582	53.0032	56.0188
SLC9A7	ENSG00000065923	0.110078	0.0825619	0.0614277	0.125171	0.0753485	0.246641	0.221592	0.317358	0.261162	0.262934	1.52406	1.31258	1.23013	1.43508	1.28613	63.1735	59.2292	56.6743	58.3062	57.6841	0.11099	0.098338	0.107147	0.135964	0.125342	2.36574	2.09537	2.04855	2.05977	1.90777	0.166177	0.115044	0.171562	0.13297	0.143957	0.0947191	0.0357325	0.0411658	0.0536215	0.0306788	0.0354308	0.0568927	0.028026	0.0541833	0.0178259	0.0445479	0.0419745	0.0304853
FOXJ2	ENSG00000065970	18.5944	19.4281	18.6508	16.3711	19.1736	18.1476	17.2446	16.8486	17.4682	17.0398	11.3173	11.9874	12.035	11.7229	11.9607	16.6658	16.2943	15.4335	15.0529	16.199	21.6017	22.7796	20.4512	21.5238	21.2577	12.5307	12.7993	12.4364	13.826	13.8235	9.00349	9.8968	11.0629	10.6048	9.84419	9.86969	10.2122	10.1974	10.8175	10.9293	18.6063	18.2845	17.124	18.0935	17.3216	18.5849	18.9716	18.2909
YBX1	ENSG00000065978	1066.78	1133.89	1080.07	893.876	1012.36	1191.04	1173.05	1194.59	1172.51	1225.52	880.745	829.08	931.023	868.646	935.524	620.147	650.661	614.924	621.631	660.449	828.31	864.248	835.676	851.697	900.749	974.523	961.902	1006.35	1015.13	1068.37	772.46	758.102	818.88	778.997	768.966	760.874	701.119	682.138	806.935	771.519	860.91	841.794	759.77	834.94	681.277	802.592	875.156	850.521
PDE4A	ENSG00000065989	4.02818	4.57814	4.35159	3.72211	3.98519	3.13873	3.2793	3.06089	3.40919	3.37342	5.20321	4.7254	5.6562	5.60413	6.14522	1.36181	1.74839	1.44117	1.42786	1.58768	23.0568	22.7984	21.716	22.8837	24.3569	11.0949	11.6724	11.715	12.337	12.3406	7.97876	7.99631	8.4862	8.28262	7.86906	7.0526	6.61599	6.72529	7.52707	7.08143	5.36257	5.64149	5.32416	5.92997	5.49283	2.86858	3.06538	3.12224
PPP2R5A	ENSG00000066027	32.1608	33.6055	32.5359	28.0049	31.5778	89.2381	91.6679	95.4626	89.0483	92.92	131.69	121.554	132.08	129.199	132.877	32.4806	34.7598	31.2831	32.8759	35.7612	43.5851	47.8261	45.3836	44.4892	46.9149	101.641	98.252	96.9357	98.3164	105.601	114.082	110.219	132.291	121.198	124.799	54.882	49.3204	50.5296	59.4508	55.2665	82.3414	79.6286	73.4313	79.7407	68.9334	91.2159	89.9479	93.1952
CTNNA2	ENSG00000066032	0.182272	0.0946452	0.164309	0.161427	0.113764	0.92262	0.937531	0.92547	0.944723	0.81674	0.62627	0.659502	0.901029	0.528358	0.794168	11.3011	11.247	11.1813	11.5814	11.6303	0.0127234	0	0.0125978	0	0.0119738	2.65271	2.58332	2.78257	2.54417	3.05117	0.165918	0.191827	0.250926	0.130655	0.126943	0.0345487	0.0327697	0.0666222	0	0.0319717	0.43324	0.410881	0.655406	0.484484	0.476814	0.114903	0.0705725	0.0419364
ELAVL1	ENSG00000066044	72.721	77.6175	72.5656	61.3792	69.5957	75.7334	75.2279	75.2356	73.0275	77.7031	56.2155	53.356	56.7824	56.3985	57.8799	68.4753	70.8811	66.2949	66.2028	71.374	67.6045	71.0256	69.4169	68.9718	70.6795	68.416	68.7055	69.048	67.5016	73.4924	61.4976	58.7039	67.4258	64.2349	62.3204	57.9836	54.6537	53.5864	60.0906	60.4778	57.7558	56.3248	53.0183	56.7257	50.0824	40.8859	41.7329	42.7434
TIE1	ENSG00000066056	0	0	0.00655552	0	0	0	0.0117022	0	0.00743226	0	0.0326929	0	0.00689431	0.020122	0	2.40937	2.51855	2.59306	2.30289	2.28669	0	0	0	0	0.00668818	0.264887	0.245917	0.21862	0.0943199	0.0906162	0.0617841	0.0133935	0.053033	0.0208513	0.0141812	0.0220546	0.0122027	0	0.00807875	0.0357166	0.0483987	0.051001	0.0430692	0.0277556	0.0608759	0.192542	0.172012	0.16397
DIP2B	ENSG00000066084	32.9261	38.5275	34.4741	30.7211	39.6969	58.0746	55.4766	55.3432	58.2465	57.2651	55.2751	55.6127	53.5249	55.1361	57.777	36.1307	35.6999	34.3688	33.7329	35.0421	74.1303	78.0061	68.7192	72.7562	74.0524	83.8077	80.329	81.317	82.8551	89.0487	60.6525	63.1593	78.69	68.6755	65.5006	49.1455	48.7194	47.9349	51.9142	52.8035	67.6421	63.5311	63.9438	63.8322	59.5606	61.6849	63.5155	61.9146
SMARCD1	ENSG00000066117	111.543	114.001	110.991	96.4429	100.653	103.571	100.112	99.4391	97.8972	106.021	117.07	111.716	120.341	116.003	120.361	77.3467	78.9783	76.8535	74.9683	77.7376	95.6672	100.394	96.4253	99.9503	102.618	131.08	132.494	132.723	132.208	138.218	101.145	97.3416	107.231	101.894	100.695	85.9043	82.9567	81.4075	91.9184	87.1878	95.5855	94.7074	87.3581	93.9411	85.7582	88.0376	94.2441	91.6998
KDM4A	ENSG00000066135	13.382	13.1821	13.278	11.3025	13.8189	18.9853	19.9856	20.4439	20.3427	20.4296	18.8498	17.3621	17.4044	17.532	17.5726	14.6785	15.4102	14.4443	12.8704	14.6254	19.0511	19.781	18.5028	18.1324	19.2289	12.3987	11.9949	12.0532	11.9504	12.6788	18.7302	18.6666	21.3282	18.5474	19.5367	7.48343	7.04741	7.00237	7.88017	7.68063	16.2334	15.3643	14.7012	15.1324	14.1317	14.3079	13.9136	14.1278
NFYC	ENSG00000066136	52.9645	52.4546	51.7649	50.7929	51.6231	55.1727	54.0395	54.8106	53.7045	56.2259	68.5003	63.9888	69.8078	66.1467	70.0501	46.3479	47.8626	46.0849	46.4608	48.3387	53.3669	56.7445	54.0459	52.7334	55.9528	75.974	76.6795	77.5946	77.4776	80.5699	73.8643	74.1736	75.3512	74.8648	74.2952	57.7992	55.4863	53.5522	58.6154	57.2184	53.1142	55.9115	51.845	55.1465	50.1335	56.9215	57.2678	60.3306
ZMYND12	ENSG00000066185	0.418469	0.466314	0.483724	0.424864	0.383255	0.867128	0.893268	0.925257	0.699706	0.773857	1.29769	1.61982	1.26304	1.19465	1.48404	0	0	0	0	0	0.36166	0.28483	0.590849	0.584435	0.323337	2.71703	2.83416	3.11161	3.03989	3.06833	0.663759	0.545266	0.693975	0.689715	0.613416	3.54938	3.24463	3.3298	3.41228	3.70786	0.431017	0.852769	0.93149	0.882781	0.755115	0.762087	0.419439	0.21854
SLC9A3	ENSG00000066230	2.43139	2.31678	2.8392	3.6744	2.59609	2.40578	2.01745	1.91881	1.9376	1.96395	1.20056	0.817093	0.700582	0.888409	0.9499	0.610012	0.502161	0.745123	0.553632	0.582741	3.38678	3.35374	3.09199	3.25574	3.51067	0.957184	1.13036	1.17781	1.27353	1.1382	3.00687	3.13034	3.30247	2.72285	2.83242	0.459818	0.273657	0.439	0.243452	0.410501	0.784361	0.924187	1.08157	1.30324	1.29587	0.889575	0.698173	0.760606
NGEF	ENSG00000066248	0.114906	0.163749	0.128244	0.130662	0.0748169	3.17082	3.19068	3.53946	2.82613	3.32017	0.0959346	0.0612199	0.050577	0.0820091	0.0602638	21.1916	23.1256	18.9012	21.1496	21.4139	0.0260681	0.0342172	0.0688289	0.0815333	0.0572424	0.657864	0.689789	0.726725	0.745753	0.741469	0.0839354	0.0491279	0.0185263	0.00849813	0.0433476	0.0067414	0.0223799	0	0	0.0174679	0	0	0.00877661	0	0	0	0.00876313	0
ASPM	ENSG00000066279	48.1791	50.6238	48.6055	46.104	56.3882	72.9201	71.5776	68.5892	70.6757	70.1393	33.8362	34.4883	32.3939	34.7402	33.4571	47.2676	43.0142	43.551	41.1161	41.2489	35.7587	38.6059	34.9115	35.3136	34.1125	86.0123	78.3076	76.1448	76.6284	81.7533	50.8945	53.3687	62.1807	59.5374	54.7019	52.3845	53.1085	51.4832	53.771	57.7127	37.2328	32.6907	36.5764	33.1833	34.8029	51.1632	45.1665	45.5967
CD84	ENSG00000066294	0	0	0	0	0	0.0512753	0.0694123	0.0406012	0.0423215	0.0206171	0.0186163	0.0169712	0.00981456	0.0254624	0.0038981	0.00330435	0	0	0	0.00352303	0	0	0.00333909	0	0	0.0903437	0.116694	0.152369	0.0596761	0.105845	0.0130302	0.0254223	0.0107852	0.0230871	0.020188	0.00261636	0	0	0	0	0.0602868	0.0691464	0.0544997	0.0428048	0.104716	0.0372232	0.057817	0.0185256
ELOVL1	ENSG00000066322	127.564	117.835	121.918	115.735	139.525	153.191	148.01	149.55	141.838	146.833	242.814	236.411	235.164	241.224	223.84	186.159	175.707	176.305	174.938	171.07	337.35	340.05	319.489	316.191	319.175	191.309	162.603	163.196	149.963	162.132	204.064	194.382	210.723	215.066	200.191	159.314	152.513	146.846	153.653	159.991	277.262	270.774	282.869	270.031	296.165	254.246	227.936	242.483
SPI1	ENSG00000066336	0.0887582	0.119829	0.0557219	0.208165	0.200048	0.211956	0.0663125	0.242425	0.273755	0.225688	0.555779	0.405332	0.625084	0.77917	0.674978	0.11838	0.140707	0.195053	0.190044	0.273463	0.281905	0.277523	0.418684	0.461851	0.303198	0.422164	0.245917	0.290354	0.320687	0.276495	0.136154	0.170768	0.085863	0.0984645	0.14063	0.39055	0.518615	0.439319	0.228898	0.526225	0.291401	0.309649	0.22372	0.353883	0.366524	0.181845	0.670131	0.398212
POLR1H	ENSG00000066379	18.3329	18.6376	19.4532	17.7522	17.7305	13.2977	13.6471	13.2439	13.4426	13.5502	35.1249	34.6714	35.3329	33.2299	34.4621	4.21547	4.85887	4.55754	4.10866	5.1871	11.0156	11.3561	11.1381	10.8325	11.5862	18.3943	19.0784	19.4838	18.5994	21.128	17.0307	16.0456	15.9116	16.0197	16.1172	15.6834	15.8156	14.7816	15.3741	15.6842	25.5019	24.185	22.5795	22.7463	20.1929	18.6363	18.7	18.9732
MPPED2	ENSG00000066382	1.02519	1.07977	1.07724	0.837113	0.993076	0.457223	0.643709	0.536189	0.636533	0.615139	0.555441	0.542881	0.561657	0.527745	0.543391	0.14546	0.172896	0.159782	0.207572	0.170595	0	0	0	0	0	0.0691651	0.0654709	0.0570841	0.0612964	0.0728029	0.00956002	0.00932589	0.0105505	0.0193583	0	2.71811	2.51078	2.46589	2.68885	2.61129	0.00421249	0.0101463	0	0.0144946	0.0264924	0.158894	0.149715	0.21747
CLDN18	ENSG00000066405	0	0	0.059454	0.00757183	0.0266808	0	0.00663318	0	0.00842568	0	0	0	0	0	0	0.00789427	0.0241283	0.00867155	0.00844887	0.00841669	0	0	0.00797726	0	0.0151643	0	0	0	0.00712846	0.00790217	0.0233474	0.00759188	0.0171776	0	0.0241151	0	0	0	0	0	0	0	0	0	0.0086266	0	0	0
ZBTB11	ENSG00000066422	19.7471	21.29	20.3191	19.2726	21.5604	19.3797	20.2456	19.1414	18.6328	19.4348	32.1187	30.3666	31.3705	31.9277	32.9919	22.0724	22.3509	21.7717	21.1613	22.6901	14.6185	15.3108	14.9003	14.6441	14.9263	24.8254	23.8271	23.2584	23.6526	25.3516	19.0954	19.0241	21.6786	20.3043	19.8598	20.5274	20.7714	19.5823	21.6935	20.6318	17.4194	17.0524	16.6819	17.5248	17.0977	21.2348	21.3715	21.8855
ATXN3	ENSG00000066427	6.28632	6.60948	5.94135	6.42372	7.04236	8.04544	7.98389	7.50856	7.83502	7.78382	5.33266	5.00433	4.90449	5.61684	5.71498	6.8845	7.08553	6.81255	6.53741	6.96997	3.77386	4.16587	4.10712	4.29142	4.38322	7.09418	7.53163	7.5312	7.98126	8.06273	7.22537	7.22848	7.93153	7.42441	7.78067	3.55479	3.79699	3.37682	3.58853	3.59716	3.2329	3.00779	2.9553	3.2027	2.84729	4.54174	4.46429	4.29055
GOLGA5	ENSG00000066455	30.5308	33.6934	30.0326	26.7332	30.2394	40.6984	41.8776	40.0891	40.7324	42.5256	43.0227	41.8904	43.5082	44.9677	44.8431	36.1672	39.4665	38.425	36.8337	38.2695	53.5753	55.8645	52.98	52.1689	55.7369	53.7609	51.9139	51.6502	51.9257	54.2438	43.3133	41.3651	45.3832	43.1293	43.328	19.981	18.9014	18.5763	21.0508	19.9174	38.1135	36.5804	34.3315	36.7149	31.1981	38.311	38.6109	39.593
FGFR2	ENSG00000066468	0.82419	0.795214	0.971374	0.747885	1.02639	1.21765	1.18719	1.26062	1.1138	1.28637	3.55066	3.04118	3.40138	3.4842	2.87018	0.674205	0.567429	0.67619	0.683924	0.537554	0.353017	0.306297	0.266593	0.38052	0.25902	5.63801	4.36612	4.80853	4.2775	4.75937	0.0866945	0.0338285	0.0829198	0.0351099	0.0477573	0	0	0	0	0	8.47038	8.50793	8.38825	7.133	7.66861	7.49278	6.54703	6.4028
LRRC40	ENSG00000066557	30.8852	33.1741	31.6158	28.654	30.5836	34.1798	33.5225	32.2099	31.3254	31.4032	30.4954	29.8347	30.1721	32.6144	31.3163	26.4605	26.8611	25.5675	25.2579	25.2735	29.4771	30.6092	30.1401	29.6056	30.7903	26.8638	27.3553	27.5881	26.6748	29.78	38.5788	39.1929	40.7915	39.3165	40.8473	32.2687	31.5726	31.6866	35.9419	32.4356	28.4149	25.4008	26.2148	27.4882	24.5076	26.3751	24.7613	25.6497
ISOC1	ENSG00000066583	35.2454	36.7102	35.9024	29.0544	32.5725	25.1105	24.6198	24.7704	23.749	25.9405	26.7654	27.8893	29.2581	30.2934	30.3497	30.8919	31.0321	31.1581	31.6877	32.326	9.70196	9.00416	8.83038	9.34258	9.45219	31.5946	31.6373	32.8963	32.8111	33.7454	19.3488	20.4725	21.5813	19.6596	21.3353	56.1927	51.8838	51.7463	57.8159	58.5678	27.0448	26.4651	25.1243	26.8323	22.8051	26.1178	27.9737	27.016
EML1	ENSG00000066629	13.0039	14.4344	13.7006	11.5124	13.0186	19.5405	20.0282	20.5005	19.3635	21.049	13.9195	13.1464	14.0399	14.9474	15.2045	24.31	24.2441	22.5071	23.1975	24.3304	18.5906	19.0159	17.9623	18.8415	19.0563	28.1266	26.364	26.0927	27.1798	29.6949	10.8146	10.6312	11.6957	11.0451	10.9863	1.56383	1.55746	1.38215	1.78726	1.47033	18.7524	17.1399	16.2119	18.0893	14.6824	15.5394	16.6807	16.0969
TRMT11	ENSG00000066651	5.90254	6.52469	6.17741	6.10632	6.05031	3.74127	4.05564	3.64723	3.57352	3.6342	6.05244	5.74876	5.9099	5.9615	6.05436	6.48243	6.90939	6.44286	6.63052	6.67692	2.85587	2.97721	3.08081	3.30898	3.15121	35.4862	37.0547	37.9915	35.756	38.9641	4.45718	4.94735	4.24096	4.51882	5.00189	7.30001	7.33401	6.85659	7.47101	7.16377	7.06508	5.70857	6.03359	6.1125	5.99552	9.77323	10.269	10.1049
THUMPD1	ENSG00000066654	36.7373	37.6626	36.5208	32.2619	36.6361	35.9458	37.3801	35.5875	35.216	37.0805	27.8383	27.0027	27.3755	27.5201	27.2384	39.7643	39.7009	38.2393	38.8022	41.0226	48.5903	50.798	50.1038	48.1429	49.2058	28.2313	27.55	27.8234	28.3839	28.6993	35.8583	34.5912	38.6731	36.51	36.182	24.3565	24.5485	24.3833	25.3077	25.4155	32.9307	30.9939	31.6326	30.4355	27.2917	21.7022	22.625	21.2157
MSANTD3	ENSG00000066697	58.8943	62.9443	59.1935	56.7439	60.661	57.875	58.8621	57.0351	55.5279	57.9102	25.3396	26.0142	26.7452	25.9281	26.6312	128.532	123.779	126.516	124.462	127.719	54.9449	56.5121	55.3244	55.5742	57.5405	32.646	32.669	32.6211	34.1061	35.9543	26.2284	27.4061	28.0718	26.7998	27.7008	31.48	30.6839	28.7411	31.1346	30.337	36.5642	35.4156	34.2747	37.026	32.7632	38.582	42.14	41.5877
KIF26A	ENSG00000066735	4.25494	4.18111	4.40168	3.95021	4.42416	9.49457	9.17715	9.2443	10.1273	9.8587	10.1796	8.82588	9.6181	9.24838	9.51207	0.436068	0.542998	0.549968	0.509917	0.391743	6.58914	7.1723	6.977	7.35509	7.43031	5.13568	5.21296	5.4825	5.97942	5.56544	6.02249	6.11574	6.21595	6.19022	5.93681	0.655384	0.576656	0.582587	0.637068	0.613006	6.84391	7.22404	6.48048	7.36282	6.85662	8.3525	8.84347	8.54318
ATG2B	ENSG00000066739	9.08723	10.0427	9.87514	9.29477	10.8899	6.95016	6.60229	6.49128	6.918	6.8645	9.78772	10.17	9.83083	9.62971	9.78205	9.01502	8.66631	8.40719	8.2905	8.20182	11.5276	11.8015	10.6916	11.1153	10.8168	12.9444	12.4828	12.1	12.9352	13.4629	8.71274	9.03218	10.6171	9.85125	9.28653	4.86958	4.95913	4.96401	5.53408	5.41939	8.98813	8.20617	8.48405	9.11861	8.86552	11.875	11.0191	11.0738
ARFGEF1	ENSG00000066777	48.3608	49.9895	49.8106	40.6045	51.9216	84.0706	83.2374	83.368	81.8131	82.1183	32.2252	29.7484	30.7225	32.5683	31.3247	57.699	58.5429	55.5573	55.185	56.5897	75.4417	79.9581	73.3611	73.8967	75.1412	108.518	97.5281	96.4194	97.1441	104.333	112.917	111.224	128.432	122.22	117.139	25.8719	25.2614	25.5106	26.5697	27.7216	64.4914	58.8976	60.272	58.7018	54.9092	58.2807	54.622	55.5989
ACSM2B	ENSG00000066813	0	0	0	0	0	0	0	0	0	0	0	0	0	0	0	0	0	0	0	0	0	0	0	0	0	0	0.00959371	0	0	0.00924568	0	0	0	0	0	0	0	0	0	0	0.00802454	0	0	0	0	0	0	0
ZFAT	ENSG00000066827	7.31566	8.33956	7.51814	6.30084	7.39405	13.8553	13.3123	14.0107	13.0657	13.3843	7.21494	6.25423	7.14152	7.29143	7.11251	8.57557	8.75708	8.6363	8.0911	8.85785	5.70328	6.20694	5.54687	6.04093	6.59492	12.9796	12.288	12.6907	12.6825	13.8408	198.548	195.224	218.52	201.125	199.32	4.44826	3.95442	3.70647	4.45435	4.28925	6.5078	6.27198	5.77585	6.73353	5.2188	5.59598	5.64971	5.96605
MTFR1	ENSG00000066855	81.2986	85.9246	83.4354	70.482	79.9402	106.585	108.195	106.759	103.238	106.169	38.2156	35.8504	38.7761	38.9755	39.3869	65.4664	66.4166	64.4986	61.2117	68.1742	98.0503	105.002	98.7049	100.352	104.296	121.012	118.259	122.338	118.831	128.433	146.952	139.882	156.926	145.14	149.275	36.5166	32.9095	32.8885	37.6908	36.4842	57.9161	54.299	53.5282	55.5547	50.0732	46.0671	47.3099	47.5388
STAG3	ENSG00000066923	23.6919	23.0749	23.4847	30.0743	25.3577	2.13785	1.7506	1.9025	2.01561	2.05886	38.0962	38.5593	37.8588	36.8615	37.0249	0.0791946	0.0434454	0.19406	0.0651987	0.0584553	0.0870422	0.0734478	0.0923391	0.0777834	0.0409572	267.744	287.498	264.357	273.457	260.128	21.6263	24.5766	21.3616	23.6287	23.9315	8.47009	8.33208	8.45346	9.19487	8.51141	298.476	292.938	315.066	307.063	340.6	314.812	306.08	305.731
FECH	ENSG00000066926	10.9275	11.6574	11.4287	9.81271	10.8541	10.5423	10.9141	10.1796	10.25	11.4777	11.9648	11.4968	12.7832	12.328	13.0829	22.4798	23.4087	22.5416	21.0314	23.2726	7.25562	7.28795	6.77817	7.50824	7.78914	8.83628	9.27973	9.83671	9.34629	10.2161	21.5606	21.2291	23.9976	21.8398	21.1395	8.06423	7.45451	6.81519	8.21107	7.99394	4.80835	4.82867	4.57937	4.73563	4.58504	6.44346	6.53762	6.5218
MYO9A	ENSG00000066933	7.58179	9.00326	7.9008	8.07264	9.92436	13.0622	11.9386	12.2994	12.4055	11.8067	10.463	10.4887	9.47278	10.3752	10.5489	10.2088	9.65045	9.72001	9.58666	9.64048	8.59632	8.86432	7.79139	8.11618	8.44046	8.05242	8.06725	7.90988	7.80986	8.23563	9.72793	10.8248	12.596	11.5557	10.4637	9.062	8.81727	8.81975	9.0334	9.75252	10.787	9.7039	9.79118	10.2549	9.58416	10.6014	11.0015	10.1217
DDX3Y	ENSG00000067048	0	0	0	0	0	0	0	0	0	0	4.22704	4.12515	3.91511	4.1466	3.95397	0.0122999	0	0	0.00658199	0	0	0	0	0	0	0.0146212	0	0	0	0	0.00606285	0.00591437	0	0.00613839	0	0	0	0.0109551	0	0	81.2139	77.9234	81.6533	79.4398	82.8094	97.1408	99.6819	100.307
PFKP	ENSG00000067057	93.4543	94.7527	91.1474	81.3577	91.229	161.793	156.993	167.311	154.842	164.403	173.17	165.671	170.556	168.77	179.411	175.54	174.248	172.312	166.43	171.532	254.163	260.415	250.791	255.406	259.35	106.358	103.083	101.857	107.086	115.293	35.3769	34.3508	39.1054	36.6796	36.1258	290.361	265.556	269.3	298.564	298.199	26.1272	28.2162	26.2757	26.1444	26.6387	138.494	141.099	140.272
IDI1	ENSG00000067064	192.014	202.915	194.828	170.855	182.347	137.356	142.192	144.027	133.405	140.25	66.2954	65.5256	67.951	68.9442	67.8887	36.2471	36.7323	34.3995	35.083	36.8962	54.2092	56.5509	54.6009	55.6522	58.5487	86.3195	86.3108	86.2846	85.5245	91.3527	68.4542	64.3872	68.3962	63.5021	63.8817	232.328	225.558	222.148	246.154	238.348	57.664	53.6052	50.7566	53.0563	46.5717	75.6075	76.5354	74.9008
SP100	ENSG00000067066	13.0254	13.7305	13.1421	12.1796	13.0681	20.662	20.6158	21.0259	20.7571	21.8901	0.112839	0.0874377	0.109064	0.053053	0.0826967	59.2701	61.589	59.6442	56.6818	60.1227	33.3751	34.7882	33.5568	35.1794	34.8957	20.1779	20.0026	20.7211	20.9615	21.8131	6.42211	5.81218	6.21584	5.94737	5.92965	0.150657	0.241299	0.218527	0.267219	0.179777	7.11694	6.21343	6.76165	6.4065	5.75622	6.58405	6.42144	6.82722
KLF6	ENSG00000067082	112.641	111.27	112.602	111.564	111.627	96.7588	94.2199	98.4764	92.6008	98.3351	76.3362	73.7291	76.174	72.6179	74.6409	56.5035	55.4724	54.71	55.1002	59.1156	62.8746	64.1224	62.4152	63.6719	64.6106	41.7172	42.0216	40.3061	42.1212	42.454	30.6203	30.9893	32.6875	29.9053	30.7851	58.6887	58.9571	55.7228	60.6879	59.1925	49.136	46.2535	47.4512	47.4524	45.4037	56.8178	54.904	56.1713
PLPP1	ENSG00000067113	35.9173	32.6811	34.2141	30.0613	39.5334	47.7029	45.8653	46.2748	44.0354	46.8144	35.3081	34.2779	33.7659	34.7538	31.9181	51.6644	53.9904	47.5681	51.0636	50.6081	46.2128	48.3762	45.4386	42.0388	44.0783	53.473	45.8877	46.5181	40.4301	44.0304	76.7612	66.6396	77.921	74.8024	71.9121	31.7677	29.7443	29.5503	30.0099	32.2763	55.0054	51.3111	52.1034	53.1897	56.438	70.7476	60.3039	65.8926
NEO1	ENSG00000067141	17.8271	17.4654	17.8978	14.3395	21.4542	14.3988	14.3117	14.2418	14.0373	14.7211	22.3482	21.5276	20.19	22.7651	20.2194	8.17846	7.79437	7.18698	7.84019	7.86543	2.17809	2.38165	2.11555	2.00758	2.22709	9.68248	8.14198	8.08906	8.07525	8.76692	32.884	31.8691	37.2109	35.5639	33.6343	0.38006	0.30734	0.381479	0.385529	0.356039	34.5678	32.7679	34.967	33.4959	34.9296	33.8457	29.7526	30.9185
TRAM1	ENSG00000067167	195.345	190.768	190.33	154.677	213.111	342.455	347.87	350.276	334.461	344.74	172.033	171.377	166.399	180.92	160.362	340.619	339.336	332.78	331.022	322.667	416.537	422.525	401.586	379.094	393.633	501.988	430.153	422.001	394.126	438.686	470.239	435.763	490.36	480.188	469.702	234.65	227.427	222.711	236.861	244.578	308.557	290.257	311.146	289.097	300.68	362.268	318.355	329.467
PHKA1	ENSG00000067177	0.00485021	0.00436539	0.00811983	0	0.00583022	7.58776	7.27993	7.55543	7.39685	7.449	9.96967	9.86095	9.82893	9.96532	10.1038	11.6699	12.3112	10.8577	10.7404	11.2283	0.0528164	0.0346636	0.0828006	0.0596533	0.0579891	0.010253	0.0044794	0.00423106	0.0155769	0	0	0.00829479	0.004692	0	0.0043913	0.0341467	0	0	0.0100065	0.00442395	0.0112402	0	0	0	0.00471266	0	0.00887745	0.0145069
TNFRSF1A	ENSG00000067182	102.532	90.4624	96.5576	86.3887	107.372	115.871	110.796	112.655	107.032	112.372	129.736	125.084	120.945	130.919	114.869	184.53	196.296	182.537	186.643	183.056	272.171	287.988	260.085	259.35	263.177	112.989	100.646	98.4106	90.3733	97.2698	143.744	133.763	145.011	148.302	145.597	79.1749	74.1351	72.8353	76.0985	81.4798	165.721	163.193	170.873	165.139	174.017	156.328	143.223	151.816
CACNB1	ENSG00000067191	5.92192	5.2731	6.11572	7.35767	6.17947	3.8589	3.97805	3.7338	3.79933	3.89823	4.08579	4.06573	3.64063	3.36481	3.62094	6.61891	6.96195	6.86669	6.79968	7.05148	2.84071	2.43736	3.02427	3.36376	3.02654	2.71984	3.35259	2.79593	3.08526	2.65328	3.04106	3.45773	2.7727	2.68643	3.03703	3.22697	3.70519	3.46618	3.44842	3.27442	3.62066	4.25351	3.92742	4.28505	4.09643	3.83894	3.90037	3.52759
EVI5	ENSG00000067208	9.28265	9.95634	8.74483	7.89561	9.34208	8.56399	8.79459	8.5371	8.13228	8.30626	10.3927	10.4368	11.1206	11.0789	11.1345	12.6576	12.502	12.0778	11.7287	11.8628	5.74473	6.07299	5.55173	5.58584	5.865	10.9035	10.3186	10.1722	10.1426	10.9332	11.1522	11.3734	12.1847	11.7205	11.4929	8.40862	7.92497	8.24098	8.59011	9.00163	9.78695	8.96383	9.16959	9.59408	8.02742	10.0989	9.56827	10.15
STOML1	ENSG00000067221	3.10225	3.07617	3.16163	3.3413	3.43144	4.50342	4.57017	4.56588	4.39075	4.40364	6.44878	5.63578	5.76965	5.53834	5.2604	10.8824	10.9112	10.9107	10.9678	9.76163	4.05312	4.0465	3.98259	4.03274	3.80191	3.14555	3.16548	3.03233	2.77924	2.64879	3.46404	3.20485	3.18891	3.54598	3.25706	4.8603	4.67109	4.4253	4.89287	4.60973	6.00427	5.51018	6.33651	5.75964	6.30212	8.18706	7.5797	7.66698
[truncated: 59,753 more rows]
[truncated: 2 more columns]

## Sheet: Supplementary Table 4 
Supplementary Table 4: gRNAs in the library. On/off-target scores.
[truncated: 25,500 more rows]

## Sheet: Supplementary Table 5
Supplementary Table 5: pgRNA CRISPR screen counts
[truncated: 25,500 more rows]
[truncated: 1 more columns]

[truncated: 12 more sheets: Supplementary Table 6, Supplementary Table 7, Supplementary Table 8, Supplementary Table 9, Supplementary Table 10, Supplementary Table 11, Supplementary Table 12, Supplementary Table 13, Supplementary Table 14, Supplementary Table 15, Supplementary Table 16, Supplementary Table 17]
