# Supplementary material for: The synthetic lethal interaction between CDS1 and CDS2 is a vulnerability in uveal melanoma and across multiple tumor types
Source: Nat Genet. 2025 Jul 4;57(7):1672–83. doi: 10.1038/s41588-025-02222-1 (PMC12283370; doi:10.1038/s41588-025-02222-1)
Supplement: Supplementary file 5 — Statistical source data for Fig. 4a,b,d. [file 41588_2025_2222_MOESM5_ESM.xlsx]

## Sheet: Source_Data_4a
gene	cell_line	rank	group
MITF	921	176	UVM
MITF	Mel202	171	UVM
MITF	Mel270	84.5	UVM
MITF	Mel285	14744	UVM
MITF	MP38	277	UVM
MITF	MP41	119	UVM
MITF	MP46	4	UVM
MITF	OMM1	201	UVM
MITF	OMM23	392	UVM
MITF	OMM25	257	UVM
SOX10	921	20	UVM
SOX10	Mel202	122	UVM
SOX10	Mel270	18	UVM
SOX10	Mel285	10844	UVM
SOX10	MP38	199	UVM
SOX10	MP41	1	UVM
SOX10	MP46	68	UVM
SOX10	OMM1	88	UVM
SOX10	OMM23	44	UVM
SOX10	OMM25	74	UVM
H2BC9	921	85	UVM
H2BC9	Mel202	17	UVM
H2BC9	Mel270	58	UVM
H2BC9	Mel285	207	UVM
H2BC9	MP38	49	UVM
H2BC9	MP41	10	UVM
H2BC9	MP46	84	UVM
H2BC9	OMM1	66	UVM
H2BC9	OMM23	32	UVM
H2BC9	OMM25	43	UVM
CDS2	921	18	UVM
CDS2	Mel202	42	UVM
CDS2	Mel270	225	UVM
CDS2	Mel285	417.5	UVM
CDS2	MP38	42	UVM
CDS2	MP41	202	UVM
CDS2	MP46	5	UVM
CDS2	OMM1	356	UVM
CDS2	OMM23	127	UVM
CDS2	OMM25	331	UVM
CDIPT	921	161	UVM
CDIPT	Mel202	13	UVM
CDIPT	Mel270	105	UVM
CDIPT	Mel285	5313	UVM
CDIPT	MP38	3	UVM
CDIPT	MP41	68	UVM
CDIPT	MP46	89	UVM
CDIPT	OMM1	26	UVM
CDIPT	OMM23	24	UVM
CDIPT	OMM25	69.5	UVM
RASGRP3	921	639	UVM
RASGRP3	Mel202	672	UVM
RASGRP3	Mel270	209	UVM
RASGRP3	Mel285	8731	UVM
RASGRP3	MP38	1391	UVM
RASGRP3	MP41	711	UVM
RASGRP3	MP46	187	UVM
RASGRP3	OMM1	483	UVM
RASGRP3	OMM23	845	UVM
RASGRP3	OMM25	635.5	UVM
TFAP2A	921	194	UVM
TFAP2A	Mel202	660	UVM
TFAP2A	Mel270	353	UVM
TFAP2A	Mel285	15876	UVM
TFAP2A	MP38	1319	UVM
TFAP2A	MP41	249	UVM
TFAP2A	MP46	246	UVM
TFAP2A	OMM1	1096	UVM
TFAP2A	OMM23	1125	UVM
TFAP2A	OMM25	965	UVM
H2BC15	921	6	UVM
H2BC15	Mel202	2	UVM
H2BC15	Mel270	3	UVM
H2BC15	Mel285	67	UVM
H2BC15	MP38	29	UVM
H2BC15	MP41	16	UVM
H2BC15	MP46	69	UVM
H2BC15	OMM1	20	UVM
H2BC15	OMM23	3	UVM
H2BC15	OMM25	12	UVM
GNAQ	921	272	UVM
GNAQ	Mel202	15	UVM
GNAQ	Mel270	41	UVM
GNAQ	Mel285	2039	UVM
GNAQ	MP38	81	UVM
GNAQ	MP41	11271	UVM
GNAQ	MP46	9	UVM
GNAQ	OMM1	428	UVM
GNAQ	OMM23	8	UVM
GNAQ	OMM25	1424	UVM
RIC8A	921	496	UVM
RIC8A	Mel202	1997	UVM
RIC8A	Mel270	387	UVM
RIC8A	Mel285	1147	UVM
RIC8A	MP38	1377	UVM
RIC8A	MP41	551	UVM
RIC8A	MP46	121	UVM
RIC8A	OMM1	760	UVM
RIC8A	OMM23	529.5	UVM
RIC8A	OMM25	949	UVM
MITF	ACH-000001	12174	Pan-Cancer
MITF	ACH-000004	7739	Pan-Cancer
MITF	ACH-000005	9908	Pan-Cancer
MITF	ACH-000007	3071	Pan-Cancer
MITF	ACH-000009	15115	Pan-Cancer
MITF	ACH-000011	15226	Pan-Cancer
MITF	ACH-000012	5972	Pan-Cancer
MITF	ACH-000013	8225	Pan-Cancer
MITF	ACH-000015	6496	Pan-Cancer
MITF	ACH-000017	8563	Pan-Cancer
MITF	ACH-000018	15136	Pan-Cancer
MITF	ACH-000019	14736	Pan-Cancer
MITF	ACH-000021	8516	Pan-Cancer
MITF	ACH-000022	7597	Pan-Cancer
MITF	ACH-000023	8915	Pan-Cancer
MITF	ACH-000024	11628	Pan-Cancer
MITF	ACH-000025	6036	Pan-Cancer
MITF	ACH-000028	6067	Pan-Cancer
MITF	ACH-000029	12415	Pan-Cancer
MITF	ACH-000030	7370	Pan-Cancer
MITF	ACH-000035	9269	Pan-Cancer
MITF	ACH-000036	4238	Pan-Cancer
MITF	ACH-000037	11188	Pan-Cancer
MITF	ACH-000039	11583	Pan-Cancer
MITF	ACH-000040	5345	Pan-Cancer
MITF	ACH-000041	14099	Pan-Cancer
MITF	ACH-000042	10666	Pan-Cancer
MITF	ACH-000045	11542	Pan-Cancer
MITF	ACH-000047	13002	Pan-Cancer
MITF	ACH-000048	8891	Pan-Cancer
MITF	ACH-000052	5637	Pan-Cancer
MITF	ACH-000053	7952	Pan-Cancer
MITF	ACH-000054	13371	Pan-Cancer
MITF	ACH-000055	10229	Pan-Cancer
MITF	ACH-000060	8036	Pan-Cancer
MITF	ACH-000067	2794	Pan-Cancer
MITF	ACH-000070	10933	Pan-Cancer
MITF	ACH-000074	9556	Pan-Cancer
MITF	ACH-000075	11210	Pan-Cancer
MITF	ACH-000076	5677	Pan-Cancer
MITF	ACH-000077	4000	Pan-Cancer
MITF	ACH-000078	16382	Pan-Cancer
MITF	ACH-000082	11794	Pan-Cancer
MITF	ACH-000085	11174	Pan-Cancer
MITF	ACH-000086	9077	Pan-Cancer
MITF	ACH-000087	12134	Pan-Cancer
MITF	ACH-000090	8073	Pan-Cancer
MITF	ACH-000092	7351	Pan-Cancer
MITF	ACH-000093	16938	Pan-Cancer
MITF	ACH-000094	8995	Pan-Cancer
MITF	ACH-000095	6979	Pan-Cancer
MITF	ACH-000097	6250	Pan-Cancer
MITF	ACH-000098	4164	Pan-Cancer
MITF	ACH-000099	9772	Pan-Cancer
MITF	ACH-000101	8036	Pan-Cancer
MITF	ACH-000103	12255	Pan-Cancer
MITF	ACH-000108	12843	Pan-Cancer
MITF	ACH-000111	8493	Pan-Cancer
MITF	ACH-000113	7753	Pan-Cancer
MITF	ACH-000114	5242	Pan-Cancer
MITF	ACH-000115	14124	Pan-Cancer
MITF	ACH-000118	3497	Pan-Cancer
MITF	ACH-000120	11144	Pan-Cancer
MITF	ACH-000123	10091	Pan-Cancer
MITF	ACH-000124	15159	Pan-Cancer
MITF	ACH-000127	8093	Pan-Cancer
MITF	ACH-000128	14051	Pan-Cancer
MITF	ACH-000132	10253	Pan-Cancer
MITF	ACH-000133	10255	Pan-Cancer
MITF	ACH-000137	4991	Pan-Cancer
MITF	ACH-000138	7085	Pan-Cancer
MITF	ACH-000139	13192	Pan-Cancer
MITF	ACH-000141	14182	Pan-Cancer
MITF	ACH-000142	8499	Pan-Cancer
MITF	ACH-000143	5907	Pan-Cancer
MITF	ACH-000144	8080	Pan-Cancer
MITF	ACH-000145	5399	Pan-Cancer
MITF	ACH-000146	14664	Pan-Cancer
MITF	ACH-000147	12538	Pan-Cancer
MITF	ACH-000148	16311	Pan-Cancer
MITF	ACH-000149	9572	Pan-Cancer
MITF	ACH-000150	11239	Pan-Cancer
MITF	ACH-000151	10283	Pan-Cancer
MITF	ACH-000152	7934	Pan-Cancer
MITF	ACH-000153	12866	Pan-Cancer
MITF	ACH-000155	4446	Pan-Cancer
MITF	ACH-000159	9768	Pan-Cancer
MITF	ACH-000160	14561	Pan-Cancer
MITF	ACH-000161	10559	Pan-Cancer
MITF	ACH-000163	15834	Pan-Cancer
MITF	ACH-000164	6216	Pan-Cancer
MITF	ACH-000168	14419	Pan-Cancer
MITF	ACH-000169	12801	Pan-Cancer
MITF	ACH-000174	8156	Pan-Cancer
MITF	ACH-000176	5265	Pan-Cancer
MITF	ACH-000178	13432	Pan-Cancer
MITF	ACH-000181	7838	Pan-Cancer
MITF	ACH-000182	15278	Pan-Cancer
MITF	ACH-000183	12202	Pan-Cancer
MITF	ACH-000187	9477	Pan-Cancer
MITF	ACH-000188	8150	Pan-Cancer
MITF	ACH-000189	6380	Pan-Cancer
MITF	ACH-000190	12469	Pan-Cancer
MITF	ACH-000191	8175	Pan-Cancer
MITF	ACH-000192	12494	Pan-Cancer
MITF	ACH-000195	8719	Pan-Cancer
MITF	ACH-000198	11396	Pan-Cancer
MITF	ACH-000200	15647	Pan-Cancer
MITF	ACH-000202	10485	Pan-Cancer
MITF	ACH-000204	11765	Pan-Cancer
MITF	ACH-000206	12412	Pan-Cancer
MITF	ACH-000207	7224	Pan-Cancer
MITF	ACH-000209	2622	Pan-Cancer
MITF	ACH-000211	5770	Pan-Cancer
MITF	ACH-000212	7644	Pan-Cancer
MITF	ACH-000213	13997	Pan-Cancer
MITF	ACH-000215	14160	Pan-Cancer
MITF	ACH-000216	9250	Pan-Cancer
MITF	ACH-000217	11625	Pan-Cancer
MITF	ACH-000221	7933	Pan-Cancer
MITF	ACH-000222	7709	Pan-Cancer
MITF	ACH-000223	5617	Pan-Cancer
MITF	ACH-000226	5448	Pan-Cancer
MITF	ACH-000227	10088	Pan-Cancer
MITF	ACH-000228	7102	Pan-Cancer
MITF	ACH-000231	12047	Pan-Cancer
MITF	ACH-000232	9544	Pan-Cancer
MITF	ACH-000233	7994	Pan-Cancer
MITF	ACH-000234	2906	Pan-Cancer
MITF	ACH-000235	6889	Pan-Cancer
MITF	ACH-000237	13787	Pan-Cancer
MITF	ACH-000238	3054	Pan-Cancer
MITF	ACH-000243	8113	Pan-Cancer
MITF	ACH-000244	5194	Pan-Cancer
MITF	ACH-000246	7254	Pan-Cancer
MITF	ACH-000247	9466	Pan-Cancer
MITF	ACH-000248	7940	Pan-Cancer
MITF	ACH-000249	5480	Pan-Cancer
MITF	ACH-000250	5355	Pan-Cancer
MITF	ACH-000251	16362	Pan-Cancer
MITF	ACH-000252	7717	Pan-Cancer
MITF	ACH-000253	7858	Pan-Cancer
MITF	ACH-000255	7303	Pan-Cancer
MITF	ACH-000256	5731	Pan-Cancer
MITF	ACH-000257	8404	Pan-Cancer
MITF	ACH-000258	7819	Pan-Cancer
MITF	ACH-000259	8157	Pan-Cancer
MITF	ACH-000260	14055	Pan-Cancer
MITF	ACH-000261	9164	Pan-Cancer
MITF	ACH-000262	9004	Pan-Cancer
MITF	ACH-000263	12373	Pan-Cancer
MITF	ACH-000264	8582	Pan-Cancer
MITF	ACH-000265	4086	Pan-Cancer
MITF	ACH-000266	13114	Pan-Cancer
MITF	ACH-000269	3230	Pan-Cancer
MITF	ACH-000271	7730	Pan-Cancer
MITF	ACH-000272	15539	Pan-Cancer
MITF	ACH-000273	13442	Pan-Cancer
MITF	ACH-000276	10086	Pan-Cancer
MITF	ACH-000277	10191	Pan-Cancer
MITF	ACH-000278	7178	Pan-Cancer
MITF	ACH-000279	11826	Pan-Cancer
MITF	ACH-000280	5517	Pan-Cancer
MITF	ACH-000281	6761	Pan-Cancer
MITF	ACH-000282	7690	Pan-Cancer
MITF	ACH-000286	4239	Pan-Cancer
MITF	ACH-000288	6962	Pan-Cancer
MITF	ACH-000290	15860	Pan-Cancer
MITF	ACH-000291	5894	Pan-Cancer
MITF	ACH-000292	7145	Pan-Cancer
MITF	ACH-000293	5212	Pan-Cancer
MITF	ACH-000294	9257	Pan-Cancer
MITF	ACH-000295	10575	Pan-Cancer
MITF	ACH-000296	5320	Pan-Cancer
MITF	ACH-000302	5704	Pan-Cancer
MITF	ACH-000303	8680	Pan-Cancer
MITF	ACH-000305	11892	Pan-Cancer
MITF	ACH-000307	6772	Pan-Cancer
MITF	ACH-000308	8027	Pan-Cancer
MITF	ACH-000310	14597	Pan-Cancer
MITF	ACH-000311	15341	Pan-Cancer
MITF	ACH-000312	8334	Pan-Cancer
MITF	ACH-000313	3126	Pan-Cancer
MITF	ACH-000315	13648	Pan-Cancer
MITF	ACH-000316	5529	Pan-Cancer
MITF	ACH-000317	2897	Pan-Cancer
MITF	ACH-000318	7854	Pan-Cancer
MITF	ACH-000319	14346	Pan-Cancer
MITF	ACH-000320	12401	Pan-Cancer
MITF	ACH-000323	6235	Pan-Cancer
MITF	ACH-000324	6269	Pan-Cancer
MITF	ACH-000325	8386	Pan-Cancer
MITF	ACH-000326	10222	Pan-Cancer
MITF	ACH-000329	14178	Pan-Cancer
MITF	ACH-000330	3802	Pan-Cancer
MITF	ACH-000331	15009	Pan-Cancer
MITF	ACH-000332	8690	Pan-Cancer
MITF	ACH-000334	11919	Pan-Cancer
MITF	ACH-000335	6416	Pan-Cancer
MITF	ACH-000336	11932	Pan-Cancer
MITF	ACH-000337	10742	Pan-Cancer
MITF	ACH-000339	4100	Pan-Cancer
MITF	ACH-000341	11464	Pan-Cancer
MITF	ACH-000343	11081	Pan-Cancer
MITF	ACH-000344	6811	Pan-Cancer
MITF	ACH-000346	5828	Pan-Cancer
MITF	ACH-000350	8374	Pan-Cancer
MITF	ACH-000352	9801	Pan-Cancer
MITF	ACH-000354	9085	Pan-Cancer
MITF	ACH-000355	15225	Pan-Cancer
MITF	ACH-000356	9822	Pan-Cancer
MITF	ACH-000359	4579	Pan-Cancer
MITF	ACH-000361	3683	Pan-Cancer
MITF	ACH-000362	9519	Pan-Cancer
MITF	ACH-000363	13743	Pan-Cancer
MITF	ACH-000364	3438	Pan-Cancer
MITF	ACH-000365	12594	Pan-Cancer
MITF	ACH-000366	7369	Pan-Cancer
MITF	ACH-000367	12060	Pan-Cancer
MITF	ACH-000368	15936	Pan-Cancer
MITF	ACH-000370	16546	Pan-Cancer
MITF	ACH-000371	7968	Pan-Cancer
MITF	ACH-000374	5916	Pan-Cancer
MITF	ACH-000375	7418	Pan-Cancer
MITF	ACH-000376	10095	Pan-Cancer
MITF	ACH-000377	14149	Pan-Cancer
MITF	ACH-000378	7293	Pan-Cancer
MITF	ACH-000381	4358	Pan-Cancer
MITF	ACH-000383	6793	Pan-Cancer
MITF	ACH-000385	8817	Pan-Cancer
MITF	ACH-000387	10249	Pan-Cancer
MITF	ACH-000389	11015	Pan-Cancer
MITF	ACH-000390	6363	Pan-Cancer
MITF	ACH-000391	16370	Pan-Cancer
MITF	ACH-000393	6648	Pan-Cancer
MITF	ACH-000395	10573	Pan-Cancer
MITF	ACH-000396	8580	Pan-Cancer
MITF	ACH-000397	8480	Pan-Cancer
MITF	ACH-000398	9319	Pan-Cancer
MITF	ACH-000402	12307	Pan-Cancer
MITF	ACH-000403	8437	Pan-Cancer
MITF	ACH-000405	15236	Pan-Cancer
MITF	ACH-000406	9661	Pan-Cancer
MITF	ACH-000407	15413	Pan-Cancer
MITF	ACH-000408	5267	Pan-Cancer
MITF	ACH-000410	9988	Pan-Cancer
MITF	ACH-000411	6186	Pan-Cancer
MITF	ACH-000414	14204	Pan-Cancer
MITF	ACH-000415	6397	Pan-Cancer
MITF	ACH-000416	15061	Pan-Cancer
MITF	ACH-000417	10447	Pan-Cancer
MITF	ACH-000420	4839	Pan-Cancer
MITF	ACH-000421	15147	Pan-Cancer
MITF	ACH-000422	10170	Pan-Cancer
MITF	ACH-000424	11515	Pan-Cancer
MITF	ACH-000426	8892	Pan-Cancer
MITF	ACH-000427	14277	Pan-Cancer
MITF	ACH-000430	7641	Pan-Cancer
MITF	ACH-000431	13739	Pan-Cancer
MITF	ACH-000433	15224	Pan-Cancer
MITF	ACH-000434	8865	Pan-Cancer
MITF	ACH-000435	5830	Pan-Cancer
MITF	ACH-000436	15935	Pan-Cancer
MITF	ACH-000437	8971	Pan-Cancer
MITF	ACH-000438	9546	Pan-Cancer
MITF	ACH-000442	5537	Pan-Cancer
MITF	ACH-000444	8463	Pan-Cancer
MITF	ACH-000445	12604	Pan-Cancer
MITF	ACH-000448	5388	Pan-Cancer
MITF	ACH-000452	3720	Pan-Cancer
MITF	ACH-000454	2825	Pan-Cancer
MITF	ACH-000455	15883	Pan-Cancer
MITF	ACH-000456	9318	Pan-Cancer
MITF	ACH-000459	14383	Pan-Cancer
MITF	ACH-000460	12826	Pan-Cancer
MITF	ACH-000461	6304	Pan-Cancer
MITF	ACH-000463	10753	Pan-Cancer
MITF	ACH-000464	5353	Pan-Cancer
MITF	ACH-000466	14875	Pan-Cancer
MITF	ACH-000467	5099	Pan-Cancer
MITF	ACH-000468	9579	Pan-Cancer
MITF	ACH-000469	12801	Pan-Cancer
MITF	ACH-000470	14546	Pan-Cancer
MITF	ACH-000471	4122	Pan-Cancer
MITF	ACH-000472	7511	Pan-Cancer
MITF	ACH-000473	6768	Pan-Cancer
MITF	ACH-000475	5399	Pan-Cancer
MITF	ACH-000476	4095	Pan-Cancer
MITF	ACH-000478	7861	Pan-Cancer
MITF	ACH-000479	14442	Pan-Cancer
MITF	ACH-000480	4827	Pan-Cancer
MITF	ACH-000481	7243	Pan-Cancer
MITF	ACH-000483	10497	Pan-Cancer
MITF	ACH-000484	15637	Pan-Cancer
MITF	ACH-000485	13078	Pan-Cancer
MITF	ACH-000486	14757	Pan-Cancer
MITF	ACH-000487	12760	Pan-Cancer
MITF	ACH-000488	12324	Pan-Cancer
MITF	ACH-000489	8074	Pan-Cancer
MITF	ACH-000490	9529	Pan-Cancer
MITF	ACH-000491	6235	Pan-Cancer
MITF	ACH-000493	4620	Pan-Cancer
MITF	ACH-000495	9918	Pan-Cancer
MITF	ACH-000496	13000	Pan-Cancer
MITF	ACH-000499	9999	Pan-Cancer
MITF	ACH-000500	4865	Pan-Cancer
MITF	ACH-000501	8113	Pan-Cancer
MITF	ACH-000502	9203	Pan-Cancer
MITF	ACH-000503	7178	Pan-Cancer
MITF	ACH-000504	15537	Pan-Cancer
MITF	ACH-000505	6536	Pan-Cancer
MITF	ACH-000507	13823	Pan-Cancer
MITF	ACH-000510	7618	Pan-Cancer
MITF	ACH-000511	10885	Pan-Cancer
MITF	ACH-000512	9226	Pan-Cancer
MITF	ACH-000514	10843	Pan-Cancer
MITF	ACH-000516	6215	Pan-Cancer
MITF	ACH-000517	5043	Pan-Cancer
MITF	ACH-000518	13651	Pan-Cancer
MITF	ACH-000520	12409	Pan-Cancer
MITF	ACH-000521	6100	Pan-Cancer
MITF	ACH-000522	8576	Pan-Cancer
MITF	ACH-000524	9699	Pan-Cancer
MITF	ACH-000525	6786	Pan-Cancer
MITF	ACH-000527	6840	Pan-Cancer
MITF	ACH-000528	7016	Pan-Cancer
MITF	ACH-000532	13744	Pan-Cancer
MITF	ACH-000533	5578	Pan-Cancer
MITF	ACH-000535	11278	Pan-Cancer
MITF	ACH-000537	9350	Pan-Cancer
MITF	ACH-000541	3630	Pan-Cancer
MITF	ACH-000542	4153	Pan-Cancer
MITF	ACH-000544	6505	Pan-Cancer
MITF	ACH-000545	9893	Pan-Cancer
MITF	ACH-000546	4942	Pan-Cancer
MITF	ACH-000547	16125	Pan-Cancer
MITF	ACH-000548	4323	Pan-Cancer
MITF	ACH-000549	4798	Pan-Cancer
MITF	ACH-000551	4621	Pan-Cancer
MITF	ACH-000552	6028	Pan-Cancer
MITF	ACH-000554	6096	Pan-Cancer
MITF	ACH-000556	5161	Pan-Cancer
MITF	ACH-000557	13840	Pan-Cancer
MITF	ACH-000558	7059	Pan-Cancer
MITF	ACH-000559	3487	Pan-Cancer
MITF	ACH-000561	2444	Pan-Cancer
MITF	ACH-000562	5070	Pan-Cancer
MITF	ACH-000563	10454	Pan-Cancer
MITF	ACH-000565	13882	Pan-Cancer
MITF	ACH-000567	10791	Pan-Cancer
MITF	ACH-000570	7103	Pan-Cancer
MITF	ACH-000571	15263	Pan-Cancer
MITF	ACH-000573	10627	Pan-Cancer
MITF	ACH-000576	9019	Pan-Cancer
MITF	ACH-000577	8657	Pan-Cancer
MITF	ACH-000581	2922	Pan-Cancer
MITF	ACH-000584	11969	Pan-Cancer
MITF	ACH-000585	6468	Pan-Cancer
MITF	ACH-000587	2446	Pan-Cancer
MITF	ACH-000588	6223	Pan-Cancer
MITF	ACH-000589	13580	Pan-Cancer
MITF	ACH-000591	10909	Pan-Cancer
MITF	ACH-000592	12559	Pan-Cancer
MITF	ACH-000593	8461	Pan-Cancer
MITF	ACH-000595	10461	Pan-Cancer
MITF	ACH-000596	10307	Pan-Cancer
MITF	ACH-000597	15018	Pan-Cancer
MITF	ACH-000599	11593	Pan-Cancer
MITF	ACH-000600	5157	Pan-Cancer
MITF	ACH-000601	10409	Pan-Cancer
MITF	ACH-000602	11801	Pan-Cancer
MITF	ACH-000604	6714	Pan-Cancer
MITF	ACH-000605	8662	Pan-Cancer
MITF	ACH-000606	7208	Pan-Cancer
MITF	ACH-000607	15186	Pan-Cancer
MITF	ACH-000608	5118	Pan-Cancer
MITF	ACH-000609	10930	Pan-Cancer
MITF	ACH-000616	6915	Pan-Cancer
MITF	ACH-000618	5793	Pan-Cancer
MITF	ACH-000619	9103	Pan-Cancer
MITF	ACH-000620	8418	Pan-Cancer
MITF	ACH-000621	6876	Pan-Cancer
MITF	ACH-000622	8452	Pan-Cancer
MITF	ACH-000623	5053	Pan-Cancer
MITF	ACH-000624	11189	Pan-Cancer
MITF	ACH-000627	4654	Pan-Cancer
MITF	ACH-000630	3400	Pan-Cancer
MITF	ACH-000633	10152	Pan-Cancer
MITF	ACH-000634	2066	Pan-Cancer
MITF	ACH-000637	6083	Pan-Cancer
MITF	ACH-000638	6123	Pan-Cancer
MITF	ACH-000639	8196	Pan-Cancer
MITF	ACH-000645	11823	Pan-Cancer
MITF	ACH-000646	8247	Pan-Cancer
MITF	ACH-000647	7054	Pan-Cancer
MITF	ACH-000648	11561	Pan-Cancer
MITF	ACH-000649	5645	Pan-Cancer
MITF	ACH-000651	7611	Pan-Cancer
MITF	ACH-000652	13489	Pan-Cancer
MITF	ACH-000653	15837	Pan-Cancer
MITF	ACH-000654	5907	Pan-Cancer
MITF	ACH-000655	14859	Pan-Cancer
MITF	ACH-000656	14277	Pan-Cancer
MITF	ACH-000657	11810	Pan-Cancer
MITF	ACH-000658	7125	Pan-Cancer
MITF	ACH-000660	16867	Pan-Cancer
MITF	ACH-000662	5503	Pan-Cancer
MITF	ACH-000663	9311	Pan-Cancer
MITF	ACH-000664	12983	Pan-Cancer
MITF	ACH-000665	5912	Pan-Cancer
MITF	ACH-000666	16307	Pan-Cancer
MITF	ACH-000667	11911	Pan-Cancer
MITF	ACH-000668	8710	Pan-Cancer
MITF	ACH-000671	2164	Pan-Cancer
MITF	ACH-000673	9404	Pan-Cancer
MITF	ACH-000676	3064	Pan-Cancer
MITF	ACH-000677	8193	Pan-Cancer
MITF	ACH-000680	9140	Pan-Cancer
MITF	ACH-000681	9110	Pan-Cancer
MITF	ACH-000682	7481	Pan-Cancer
MITF	ACH-000683	5059	Pan-Cancer
MITF	ACH-000684	11401	Pan-Cancer
MITF	ACH-000685	11374	Pan-Cancer
MITF	ACH-000688	7077	Pan-Cancer
MITF	ACH-000693	5609	Pan-Cancer
MITF	ACH-000694	7962	Pan-Cancer
MITF	ACH-000695	10154	Pan-Cancer
MITF	ACH-000696	7697	Pan-Cancer
MITF	ACH-000697	10333	Pan-Cancer
MITF	ACH-000698	9656	Pan-Cancer
MITF	ACH-000699	4816	Pan-Cancer
MITF	ACH-000700	16974	Pan-Cancer
MITF	ACH-000701	13061	Pan-Cancer
MITF	ACH-000702	3851	Pan-Cancer
MITF	ACH-000704	2328	Pan-Cancer
MITF	ACH-000706	7929	Pan-Cancer
MITF	ACH-000709	5354	Pan-Cancer
MITF	ACH-000711	8309	Pan-Cancer
MITF	ACH-000713	9279	Pan-Cancer
MITF	ACH-000714	12552	Pan-Cancer
MITF	ACH-000716	7891	Pan-Cancer
MITF	ACH-000717	3958	Pan-Cancer
MITF	ACH-000718	7256	Pan-Cancer
MITF	ACH-000719	7743	Pan-Cancer
MITF	ACH-000720	6698	Pan-Cancer
MITF	ACH-000721	6823	Pan-Cancer
MITF	ACH-000722	15344	Pan-Cancer
MITF	ACH-000724	12768	Pan-Cancer
MITF	ACH-000725	10511	Pan-Cancer
MITF	ACH-000732	13435	Pan-Cancer
MITF	ACH-000734	4197	Pan-Cancer
MITF	ACH-000735	3170	Pan-Cancer
MITF	ACH-000736	14586	Pan-Cancer
MITF	ACH-000738	5001	Pan-Cancer
MITF	ACH-000739	7199	Pan-Cancer
MITF	ACH-000740	7289	Pan-Cancer
MITF	ACH-000741	4493	Pan-Cancer
MITF	ACH-000746	9123	Pan-Cancer
MITF	ACH-000747	11514	Pan-Cancer
MITF	ACH-000748	6406	Pan-Cancer
MITF	ACH-000753	11868	Pan-Cancer
MITF	ACH-000754	14609	Pan-Cancer
MITF	ACH-000756	6150	Pan-Cancer
MITF	ACH-000757	6220	Pan-Cancer
MITF	ACH-000758	10942	Pan-Cancer
MITF	ACH-000760	9518	Pan-Cancer
MITF	ACH-000762	8955	Pan-Cancer
MITF	ACH-000763	10565	Pan-Cancer
MITF	ACH-000764	4547	Pan-Cancer
MITF	ACH-000766	10682	Pan-Cancer
MITF	ACH-000767	12725	Pan-Cancer
MITF	ACH-000768	6658	Pan-Cancer
MITF	ACH-000769	8515	Pan-Cancer
MITF	ACH-000770	7973	Pan-Cancer
MITF	ACH-000771	7882	Pan-Cancer
MITF	ACH-000773	12198	Pan-Cancer
MITF	ACH-000774	5987	Pan-Cancer
MITF	ACH-000775	7058	Pan-Cancer
MITF	ACH-000776	11065	Pan-Cancer
MITF	ACH-000777	10702	Pan-Cancer
MITF	ACH-000778	6999	Pan-Cancer
MITF	ACH-000781	10926	Pan-Cancer
MITF	ACH-000782	12715	Pan-Cancer
MITF	ACH-000783	6050	Pan-Cancer
MITF	ACH-000784	3520	Pan-Cancer
MITF	ACH-000785	9966	Pan-Cancer
MITF	ACH-000787	8010	Pan-Cancer
MITF	ACH-000790	10695	Pan-Cancer
MITF	ACH-000791	11937	Pan-Cancer
MITF	ACH-000792	7253	Pan-Cancer
MITF	ACH-000793	13132	Pan-Cancer
MITF	ACH-000794	6972	Pan-Cancer
MITF	ACH-000796	12931	Pan-Cancer
MITF	ACH-000800	13553	Pan-Cancer
MITF	ACH-000802	12176	Pan-Cancer
MITF	ACH-000804	9581	Pan-Cancer
MITF	ACH-000807	5831	Pan-Cancer
MITF	ACH-000809	12965	Pan-Cancer
MITF	ACH-000811	3424	Pan-Cancer
MITF	ACH-000817	10588	Pan-Cancer
MITF	ACH-000819	10356	Pan-Cancer
MITF	ACH-000820	10404	Pan-Cancer
MITF	ACH-000821	4681	Pan-Cancer
MITF	ACH-000823	4404	Pan-Cancer
MITF	ACH-000824	13281	Pan-Cancer
MITF	ACH-000826	4864	Pan-Cancer
MITF	ACH-000829	10543	Pan-Cancer
MITF	ACH-000831	11018	Pan-Cancer
MITF	ACH-000832	10074	Pan-Cancer
MITF	ACH-000833	10427	Pan-Cancer
MITF	ACH-000834	6482	Pan-Cancer
MITF	ACH-000835	10625	Pan-Cancer
MITF	ACH-000836	6088	Pan-Cancer
MITF	ACH-000837	12937	Pan-Cancer
MITF	ACH-000838	8253	Pan-Cancer
MITF	ACH-000839	5415	Pan-Cancer
MITF	ACH-000840	13954	Pan-Cancer
MITF	ACH-000841	6743	Pan-Cancer
MITF	ACH-000843	12406	Pan-Cancer
MITF	ACH-000845	14277	Pan-Cancer
MITF	ACH-000846	7501	Pan-Cancer
MITF	ACH-000847	6523	Pan-Cancer
MITF	ACH-000848	10749	Pan-Cancer
MITF	ACH-000849	6107	Pan-Cancer
MITF	ACH-000851	12915	Pan-Cancer
MITF	ACH-000853	13269	Pan-Cancer
MITF	ACH-000854	15803	Pan-Cancer
MITF	ACH-000855	14254	Pan-Cancer
MITF	ACH-000856	8732	Pan-Cancer
MITF	ACH-000858	6280	Pan-Cancer
MITF	ACH-000859	8657	Pan-Cancer
MITF	ACH-000860	11671	Pan-Cancer
MITF	ACH-000861	15307	Pan-Cancer
MITF	ACH-000862	9770	Pan-Cancer
MITF	ACH-000863	14902	Pan-Cancer
MITF	ACH-000864	9878	Pan-Cancer
MITF	ACH-000865	9581	Pan-Cancer
MITF	ACH-000866	8229	Pan-Cancer
MITF	ACH-000867	12090	Pan-Cancer
MITF	ACH-000869	3785	Pan-Cancer
MITF	ACH-000872	5745	Pan-Cancer
MITF	ACH-000873	9850	Pan-Cancer
MITF	ACH-000876	5341	Pan-Cancer
MITF	ACH-000878	16476	Pan-Cancer
MITF	ACH-000879	10106	Pan-Cancer
MITF	ACH-000880	11303	Pan-Cancer
MITF	ACH-000885	8964	Pan-Cancer
MITF	ACH-000886	9998	Pan-Cancer
MITF	ACH-000887	5303	Pan-Cancer
MITF	ACH-000888	7435	Pan-Cancer
MITF	ACH-000889	13173	Pan-Cancer
MITF	ACH-000890	9039	Pan-Cancer
MITF	ACH-000894	3845	Pan-Cancer
MITF	ACH-000896	7911	Pan-Cancer
MITF	ACH-000898	5407	Pan-Cancer
MITF	ACH-000900	11275	Pan-Cancer
MITF	ACH-000901	10252	Pan-Cancer
MITF	ACH-000903	7670	Pan-Cancer
MITF	ACH-000905	7893	Pan-Cancer
MITF	ACH-000906	12109	Pan-Cancer
MITF	ACH-000907	9197	Pan-Cancer
MITF	ACH-000910	7700	Pan-Cancer
MITF	ACH-000911	6412	Pan-Cancer
MITF	ACH-000912	10572	Pan-Cancer
MITF	ACH-000913	13228	Pan-Cancer
MITF	ACH-000914	8034	Pan-Cancer
MITF	ACH-000916	1879	Pan-Cancer
MITF	ACH-000917	6755	Pan-Cancer
MITF	ACH-000919	9672	Pan-Cancer
MITF	ACH-000920	16273	Pan-Cancer
MITF	ACH-000921	7560	Pan-Cancer
MITF	ACH-000922	4539	Pan-Cancer
MITF	ACH-000924	7948	Pan-Cancer
MITF	ACH-000926	6000	Pan-Cancer
MITF	ACH-000928	16373	Pan-Cancer
MITF	ACH-000929	7770	Pan-Cancer
MITF	ACH-000932	11204	Pan-Cancer
MITF	ACH-000934	10940	Pan-Cancer
MITF	ACH-000935	6842	Pan-Cancer
MITF	ACH-000936	7200	Pan-Cancer
MITF	ACH-000937	6547	Pan-Cancer
MITF	ACH-000938	8268	Pan-Cancer
MITF	ACH-000939	16464	Pan-Cancer
MITF	ACH-000941	7765	Pan-Cancer
MITF	ACH-000943	6923	Pan-Cancer
MITF	ACH-000944	11795	Pan-Cancer
MITF	ACH-000945	11943	Pan-Cancer
MITF	ACH-000946	12075	Pan-Cancer
MITF	ACH-000947	14052	Pan-Cancer
MITF	ACH-000948	8911	Pan-Cancer
MITF	ACH-000950	8972	Pan-Cancer
MITF	ACH-000953	13677	Pan-Cancer
MITF	ACH-000956	3976	Pan-Cancer
MITF	ACH-000957	10190	Pan-Cancer
MITF	ACH-000958	7591	Pan-Cancer
MITF	ACH-000959	14789	Pan-Cancer
MITF	ACH-000960	8003	Pan-Cancer
MITF	ACH-000961	11558	Pan-Cancer
MITF	ACH-000962	11460	Pan-Cancer
MITF	ACH-000963	12290	Pan-Cancer
MITF	ACH-000965	7092	Pan-Cancer
MITF	ACH-000966	6233	Pan-Cancer
MITF	ACH-000969	8358	Pan-Cancer
MITF	ACH-000970	10630	Pan-Cancer
MITF	ACH-000971	12441	Pan-Cancer
MITF	ACH-000973	9048	Pan-Cancer
MITF	ACH-000974	10108	Pan-Cancer
MITF	ACH-000975	11079	Pan-Cancer
MITF	ACH-000976	6712	Pan-Cancer
MITF	ACH-000977	9197	Pan-Cancer
MITF	ACH-000978	2308	Pan-Cancer
MITF	ACH-000979	5024	Pan-Cancer
MITF	ACH-000980	10405	Pan-Cancer
MITF	ACH-000983	13440	Pan-Cancer
MITF	ACH-000984	8959	Pan-Cancer
MITF	ACH-000985	15624	Pan-Cancer
MITF	ACH-000986	16414	Pan-Cancer
MITF	ACH-000988	6242	Pan-Cancer
MITF	ACH-000991	9399	Pan-Cancer
MITF	ACH-000993	10310	Pan-Cancer
MITF	ACH-000994	7034	Pan-Cancer
MITF	ACH-000995	5183	Pan-Cancer
MITF	ACH-000996	11666	Pan-Cancer
MITF	ACH-000997	4637	Pan-Cancer
MITF	ACH-001001	6269	Pan-Cancer
MITF	ACH-001016	7970	Pan-Cancer
MITF	ACH-001020	16219	Pan-Cancer
MITF	ACH-001028	7875	Pan-Cancer
MITF	ACH-001029	9956	Pan-Cancer
MITF	ACH-001031	7888	Pan-Cancer
MITF	ACH-001033	5267	Pan-Cancer
MITF	ACH-001036	10724	Pan-Cancer
MITF	ACH-001038	9399	Pan-Cancer
MITF	ACH-001039	12304	Pan-Cancer
MITF	ACH-001041	1606	Pan-Cancer
MITF	ACH-001048	8384	Pan-Cancer
MITF	ACH-001050	6205	Pan-Cancer
MITF	ACH-001053	6435	Pan-Cancer
MITF	ACH-001054	11135	Pan-Cancer
MITF	ACH-001061	9744	Pan-Cancer
MITF	ACH-001063	8166	Pan-Cancer
MITF	ACH-001065	13403	Pan-Cancer
MITF	ACH-001067	15895	Pan-Cancer
MITF	ACH-001075	6254	Pan-Cancer
MITF	ACH-001081	12055	Pan-Cancer
MITF	ACH-001096	8501	Pan-Cancer
MITF	ACH-001098	11094	Pan-Cancer
MITF	ACH-001099	9536	Pan-Cancer
MITF	ACH-001107	9384	Pan-Cancer
MITF	ACH-001119	7550	Pan-Cancer
MITF	ACH-001126	3850	Pan-Cancer
MITF	ACH-001128	11523	Pan-Cancer
MITF	ACH-001129	14537	Pan-Cancer
MITF	ACH-001134	4205	Pan-Cancer
MITF	ACH-001137	5875	Pan-Cancer
MITF	ACH-001145	3964	Pan-Cancer
MITF	ACH-001151	11775	Pan-Cancer
MITF	ACH-001163	3911	Pan-Cancer
MITF	ACH-001164	15404	Pan-Cancer
MITF	ACH-001172	9424	Pan-Cancer
MITF	ACH-001183	12611	Pan-Cancer
MITF	ACH-001184	5841	Pan-Cancer
MITF	ACH-001188	14362	Pan-Cancer
MITF	ACH-001192	10548	Pan-Cancer
MITF	ACH-001193	15010	Pan-Cancer
MITF	ACH-001194	3953	Pan-Cancer
MITF	ACH-001196	9218	Pan-Cancer
MITF	ACH-001197	3656	Pan-Cancer
MITF	ACH-001205	15033	Pan-Cancer
MITF	ACH-001211	14516	Pan-Cancer
MITF	ACH-001212	6728	Pan-Cancer
MITF	ACH-001228	8000	Pan-Cancer
MITF	ACH-001229	13080	Pan-Cancer
MITF	ACH-001232	6561	Pan-Cancer
MITF	ACH-001233	12541	Pan-Cancer
MITF	ACH-001270	6285	Pan-Cancer
MITF	ACH-001274	4481	Pan-Cancer
MITF	ACH-001275	15512	Pan-Cancer
MITF	ACH-001277	16013	Pan-Cancer
MITF	ACH-001278	4665	Pan-Cancer
MITF	ACH-001279	13730	Pan-Cancer
MITF	ACH-001280	5481	Pan-Cancer
MITF	ACH-001283	16232	Pan-Cancer
MITF	ACH-001289	5628	Pan-Cancer
MITF	ACH-001295	12146	Pan-Cancer
MITF	ACH-001300	12003	Pan-Cancer
MITF	ACH-001301	14342	Pan-Cancer
MITF	ACH-001302	15139	Pan-Cancer
MITF	ACH-001303	4564	Pan-Cancer
MITF	ACH-001306	10750	Pan-Cancer
MITF	ACH-001307	10632	Pan-Cancer
MITF	ACH-001310	9745	Pan-Cancer
MITF	ACH-001318	7209	Pan-Cancer
MITF	ACH-001322	16759	Pan-Cancer
MITF	ACH-001328	8783	Pan-Cancer
MITF	ACH-001329	11294	Pan-Cancer
MITF	ACH-001331	11357	Pan-Cancer
MITF	ACH-001332	2930	Pan-Cancer
MITF	ACH-001333	2711	Pan-Cancer
MITF	ACH-001334	9750	Pan-Cancer
MITF	ACH-001335	4997	Pan-Cancer
MITF	ACH-001336	6965	Pan-Cancer
MITF	ACH-001338	15441	Pan-Cancer
MITF	ACH-001340	8548	Pan-Cancer
MITF	ACH-001341	8316	Pan-Cancer
MITF	ACH-001344	6213	Pan-Cancer
MITF	ACH-001345	12300	Pan-Cancer
MITF	ACH-001346	4365	Pan-Cancer
MITF	ACH-001347	10436	Pan-Cancer
MITF	ACH-001353	13882	Pan-Cancer
MITF	ACH-001354	15558	Pan-Cancer
MITF	ACH-001356	9144	Pan-Cancer
MITF	ACH-001360	11784	Pan-Cancer
MITF	ACH-001366	15561	Pan-Cancer
MITF	ACH-001367	8541	Pan-Cancer
MITF	ACH-001368	6801	Pan-Cancer
MITF	ACH-001370	11344	Pan-Cancer
MITF	ACH-001374	14925	Pan-Cancer
MITF	ACH-001375	6737	Pan-Cancer
MITF	ACH-001377	10999	Pan-Cancer
MITF	ACH-001379	7913	Pan-Cancer
MITF	ACH-001380	8564	Pan-Cancer
MITF	ACH-001382	5114	Pan-Cancer
MITF	ACH-001385	9371	Pan-Cancer
MITF	ACH-001386	10221	Pan-Cancer
MITF	ACH-001388	7058	Pan-Cancer
MITF	ACH-001389	8407	Pan-Cancer
MITF	ACH-001390	2810	Pan-Cancer
MITF	ACH-001391	13562	Pan-Cancer
MITF	ACH-001392	7221	Pan-Cancer
MITF	ACH-001393	4560	Pan-Cancer
MITF	ACH-001394	12213	Pan-Cancer
MITF	ACH-001396	4301	Pan-Cancer
MITF	ACH-001398	8734	Pan-Cancer
MITF	ACH-001399	12429	Pan-Cancer
MITF	ACH-001400	6571	Pan-Cancer
MITF	ACH-001402	10966	Pan-Cancer
MITF	ACH-001403	8361	Pan-Cancer
MITF	ACH-001407	14882	Pan-Cancer
MITF	ACH-001408	14901	Pan-Cancer
MITF	ACH-001409	8115	Pan-Cancer
MITF	ACH-001411	9104	Pan-Cancer
MITF	ACH-001412	7134	Pan-Cancer
MITF	ACH-001413	11584	Pan-Cancer
MITF	ACH-001414	6284	Pan-Cancer
MITF	ACH-001415	14735	Pan-Cancer
MITF	ACH-001416	9146	Pan-Cancer
MITF	ACH-001418	5862	Pan-Cancer
MITF	ACH-001419	14625	Pan-Cancer
MITF	ACH-001421	10389	Pan-Cancer
MITF	ACH-001422	7020	Pan-Cancer
MITF	ACH-001430	15620	Pan-Cancer
MITF	ACH-001431	13353	Pan-Cancer
MITF	ACH-001433	8052	Pan-Cancer
MITF	ACH-001442	12887	Pan-Cancer
MITF	ACH-001443	11202	Pan-Cancer
MITF	ACH-001450	5923	Pan-Cancer
MITF	ACH-001451	7909	Pan-Cancer
MITF	ACH-001453	5393	Pan-Cancer
MITF	ACH-001454	11885	Pan-Cancer
MITF	ACH-001458	8533	Pan-Cancer
MITF	ACH-001459	14786	Pan-Cancer
MITF	ACH-001460	4554	Pan-Cancer
MITF	ACH-001461	10927	Pan-Cancer
MITF	ACH-001494	8349	Pan-Cancer
MITF	ACH-001495	14378	Pan-Cancer
MITF	ACH-001496	10202	Pan-Cancer
MITF	ACH-001497	8704	Pan-Cancer
MITF	ACH-001498	8854	Pan-Cancer
MITF	ACH-001500	11560	Pan-Cancer
MITF	ACH-001509	2845	Pan-Cancer
MITF	ACH-001510	9925	Pan-Cancer
MITF	ACH-001511	7930	Pan-Cancer
MITF	ACH-001513	8398	Pan-Cancer
MITF	ACH-001515	9553	Pan-Cancer
MITF	ACH-001517	15877	Pan-Cancer
MITF	ACH-001518	4190	Pan-Cancer
MITF	ACH-001520	4577	Pan-Cancer
MITF	ACH-001521	9726	Pan-Cancer
MITF	ACH-001523	13131	Pan-Cancer
MITF	ACH-001524	7051	Pan-Cancer
MITF	ACH-001525	6943	Pan-Cancer
MITF	ACH-001526	6282	Pan-Cancer
MITF	ACH-001528	15870	Pan-Cancer
MITF	ACH-001529	8764	Pan-Cancer
MITF	ACH-001530	14915	Pan-Cancer
MITF	ACH-001532	13489	Pan-Cancer
MITF	ACH-001536	16158	Pan-Cancer
MITF	ACH-001538	8331	Pan-Cancer
MITF	ACH-001539	15846	Pan-Cancer
MITF	ACH-001542	9603	Pan-Cancer
MITF	ACH-001543	4256	Pan-Cancer
MITF	ACH-001544	11328	Pan-Cancer
MITF	ACH-001548	9326	Pan-Cancer
MITF	ACH-001549	4682	Pan-Cancer
MITF	ACH-001550	11755	Pan-Cancer
MITF	ACH-001551	5201	Pan-Cancer
MITF	ACH-001552	16099	Pan-Cancer
MITF	ACH-001555	13393	Pan-Cancer
MITF	ACH-001556	7118	Pan-Cancer
MITF	ACH-001557	5385	Pan-Cancer
MITF	ACH-001558	14360	Pan-Cancer
MITF	ACH-001559	10859	Pan-Cancer
MITF	ACH-001560	4722	Pan-Cancer
MITF	ACH-001562	10634	Pan-Cancer
MITF	ACH-001574	16304	Pan-Cancer
MITF	ACH-001577	9273	Pan-Cancer
MITF	ACH-001603	8843	Pan-Cancer
MITF	ACH-001605	12287	Pan-Cancer
MITF	ACH-001606	4491	Pan-Cancer
MITF	ACH-001607	4978	Pan-Cancer
MITF	ACH-001608	7001	Pan-Cancer
MITF	ACH-001609	8514	Pan-Cancer
MITF	ACH-001610	6106	Pan-Cancer
MITF	ACH-001611	5644	Pan-Cancer
MITF	ACH-001616	6747	Pan-Cancer
MITF	ACH-001618	10253	Pan-Cancer
MITF	ACH-001619	1963	Pan-Cancer
MITF	ACH-001622	10924	Pan-Cancer
MITF	ACH-001623	10771	Pan-Cancer
MITF	ACH-001624	12752	Pan-Cancer
MITF	ACH-001625	3157	Pan-Cancer
MITF	ACH-001626	3947	Pan-Cancer
MITF	ACH-001627	6132	Pan-Cancer
MITF	ACH-001628	12319	Pan-Cancer
MITF	ACH-001630	12636	Pan-Cancer
MITF	ACH-001632	5686	Pan-Cancer
MITF	ACH-001634	9519	Pan-Cancer
MITF	ACH-001639	12457	Pan-Cancer
MITF	ACH-001641	4023	Pan-Cancer
MITF	ACH-001647	6733	Pan-Cancer
MITF	ACH-001648	11412	Pan-Cancer
MITF	ACH-001649	15141	Pan-Cancer
MITF	ACH-001650	10306	Pan-Cancer
MITF	ACH-001651	11301	Pan-Cancer
MITF	ACH-001652	10460	Pan-Cancer
MITF	ACH-001653	7847	Pan-Cancer
MITF	ACH-001654	5359	Pan-Cancer
MITF	ACH-001655	6393	Pan-Cancer
MITF	ACH-001656	14801	Pan-Cancer
MITF	ACH-001664	9384	Pan-Cancer
MITF	ACH-001668	6631	Pan-Cancer
MITF	ACH-001670	10430	Pan-Cancer
MITF	ACH-001673	6394	Pan-Cancer
MITF	ACH-001674	4993	Pan-Cancer
MITF	ACH-001677	14857	Pan-Cancer
MITF	ACH-001685	9789	Pan-Cancer
MITF	ACH-001687	2709	Pan-Cancer
MITF	ACH-001688	16398	Pan-Cancer
MITF	ACH-001690	10008	Pan-Cancer
MITF	ACH-001692	7085	Pan-Cancer
MITF	ACH-001694	7199	Pan-Cancer
MITF	ACH-001698	11007	Pan-Cancer
MITF	ACH-001699	9746	Pan-Cancer
MITF	ACH-001702	11057	Pan-Cancer
MITF	ACH-001709	6772	Pan-Cancer
MITF	ACH-001711	9131	Pan-Cancer
MITF	ACH-001715	6350	Pan-Cancer
MITF	ACH-001719	4856	Pan-Cancer
MITF	ACH-001735	14779	Pan-Cancer
MITF	ACH-001736	10629	Pan-Cancer
MITF	ACH-001737	14459	Pan-Cancer
MITF	ACH-001740	10367	Pan-Cancer
MITF	ACH-001745	14605	Pan-Cancer
MITF	ACH-001750	5741	Pan-Cancer
MITF	ACH-001765	13686	Pan-Cancer
MITF	ACH-001786	7059	Pan-Cancer
MITF	ACH-001791	10124	Pan-Cancer
MITF	ACH-001793	5472	Pan-Cancer
MITF	ACH-001794	5605	Pan-Cancer
MITF	ACH-001795	12843	Pan-Cancer
MITF	ACH-001796	6486	Pan-Cancer
MITF	ACH-001799	5932	Pan-Cancer
MITF	ACH-001802	9998	Pan-Cancer
MITF	ACH-001804	10017	Pan-Cancer
MITF	ACH-001814	7718	Pan-Cancer
MITF	ACH-001819	4868	Pan-Cancer
MITF	ACH-001820	5212	Pan-Cancer
MITF	ACH-001834	6640	Pan-Cancer
MITF	ACH-001835	6477	Pan-Cancer
MITF	ACH-001836	6369	Pan-Cancer
MITF	ACH-001838	13150	Pan-Cancer
MITF	ACH-001839	5533	Pan-Cancer
MITF	ACH-001841	10195	Pan-Cancer
MITF	ACH-001842	14291	Pan-Cancer
MITF	ACH-001843	12762	Pan-Cancer
MITF	ACH-001844	5596	Pan-Cancer
MITF	ACH-001848	11055	Pan-Cancer
MITF	ACH-001849	7305	Pan-Cancer
MITF	ACH-001850	9095	Pan-Cancer
MITF	ACH-001852	6664	Pan-Cancer
MITF	ACH-001853	11253	Pan-Cancer
MITF	ACH-001856	9118	Pan-Cancer
MITF	ACH-001857	8770	Pan-Cancer
MITF	ACH-001858	11781	Pan-Cancer
MITF	ACH-001861	8324	Pan-Cancer
MITF	ACH-001862	10061	Pan-Cancer
MITF	ACH-001863	6675	Pan-Cancer
MITF	ACH-001864	9763	Pan-Cancer
MITF	ACH-001959	9325	Pan-Cancer
MITF	ACH-001960	9715	Pan-Cancer
MITF	ACH-001961	7323	Pan-Cancer
MITF	ACH-001991	13472	Pan-Cancer
MITF	ACH-001993	10969	Pan-Cancer
MITF	ACH-001997	11103	Pan-Cancer
MITF	ACH-001999	8797	Pan-Cancer
MITF	ACH-002019	10103	Pan-Cancer
MITF	ACH-002023	9157	Pan-Cancer
MITF	ACH-002024	3046	Pan-Cancer
MITF	ACH-002025	6743	Pan-Cancer
MITF	ACH-002026	4141	Pan-Cancer
MITF	ACH-002027	9124	Pan-Cancer
MITF	ACH-002029	5718	Pan-Cancer
MITF	ACH-002039	14770	Pan-Cancer
MITF	ACH-002041	7026	Pan-Cancer
MITF	ACH-002042	12635	Pan-Cancer
MITF	ACH-002043	9721	Pan-Cancer
MITF	ACH-002044	11240	Pan-Cancer
MITF	ACH-002045	8460	Pan-Cancer
MITF	ACH-002046	12030	Pan-Cancer
MITF	ACH-002059	12452	Pan-Cancer
MITF	ACH-002062	7720	Pan-Cancer
MITF	ACH-002066	3506	Pan-Cancer
MITF	ACH-002067	4663	Pan-Cancer
MITF	ACH-002069	10868	Pan-Cancer
MITF	ACH-002083	10445	Pan-Cancer
MITF	ACH-002105	9077	Pan-Cancer
MITF	ACH-002106	3378	Pan-Cancer
MITF	ACH-002109	15872	Pan-Cancer
MITF	ACH-002110	7390	Pan-Cancer
MITF	ACH-002114	11030	Pan-Cancer
MITF	ACH-002116	11488	Pan-Cancer
MITF	ACH-002119	7369	Pan-Cancer
MITF	ACH-002140	10797	Pan-Cancer
MITF	ACH-002141	6228	Pan-Cancer
MITF	ACH-002150	4822	Pan-Cancer
MITF	ACH-002156	3889	Pan-Cancer
MITF	ACH-002160	15584	Pan-Cancer
MITF	ACH-002161	12477	Pan-Cancer
MITF	ACH-002179	16890	Pan-Cancer
MITF	ACH-002181	7255	Pan-Cancer
MITF	ACH-002183	8774	Pan-Cancer
MITF	ACH-002186	8220	Pan-Cancer
MITF	ACH-002189	5657	Pan-Cancer
MITF	ACH-002198	6892	Pan-Cancer
MITF	ACH-002202	7293	Pan-Cancer
MITF	ACH-002212	16279	Pan-Cancer
MITF	ACH-002217	3800	Pan-Cancer
MITF	ACH-002228	12295	Pan-Cancer
MITF	ACH-002229	12295	Pan-Cancer
MITF	ACH-002230	5425	Pan-Cancer
MITF	ACH-002233	13312	Pan-Cancer
MITF	ACH-002234	6750	Pan-Cancer
MITF	ACH-002239	10562	Pan-Cancer
MITF	ACH-002243	6376	Pan-Cancer
MITF	ACH-002249	11092	Pan-Cancer
MITF	ACH-002250	5673	Pan-Cancer
MITF	ACH-002251	9129	Pan-Cancer
MITF	ACH-002257	7482	Pan-Cancer
MITF	ACH-002261	8083	Pan-Cancer
MITF	ACH-002263	4857	Pan-Cancer
MITF	ACH-002265	8241	Pan-Cancer
MITF	ACH-002269	9533	Pan-Cancer
MITF	ACH-002278	14845	Pan-Cancer
MITF	ACH-002280	10421	Pan-Cancer
MITF	ACH-002282	10053	Pan-Cancer
MITF	ACH-002283	11862	Pan-Cancer
MITF	ACH-002284	15094	Pan-Cancer
MITF	ACH-002285	12100	Pan-Cancer
MITF	ACH-002294	5769	Pan-Cancer
MITF	ACH-002295	14698	Pan-Cancer
MITF	ACH-002296	5764	Pan-Cancer
MITF	ACH-002297	5675	Pan-Cancer
MITF	ACH-002298	13194	Pan-Cancer
MITF	ACH-002304	5128	Pan-Cancer
MITF	ACH-002305	10210	Pan-Cancer
MITF	ACH-002399	6463	Pan-Cancer
MITF	ACH-002446	14070	Pan-Cancer
MITF	ACH-002462	9548	Pan-Cancer
MITF	ACH-002463	4205	Pan-Cancer
MITF	ACH-002464	13606	Pan-Cancer
MITF	ACH-002467	8417	Pan-Cancer
SOX10	ACH-000001	1887	Pan-Cancer
SOX10	ACH-000004	3924	Pan-Cancer
SOX10	ACH-000005	1457	Pan-Cancer
SOX10	ACH-000007	2540	Pan-Cancer
SOX10	ACH-000009	5602	Pan-Cancer
SOX10	ACH-000011	2839	Pan-Cancer
SOX10	ACH-000012	3860	Pan-Cancer
SOX10	ACH-000013	2943	Pan-Cancer
SOX10	ACH-000015	2761	Pan-Cancer
SOX10	ACH-000017	4668	Pan-Cancer
SOX10	ACH-000018	3137	Pan-Cancer
SOX10	ACH-000019	3951	Pan-Cancer
SOX10	ACH-000021	2821	Pan-Cancer
SOX10	ACH-000022	2131	Pan-Cancer
SOX10	ACH-000023	2361	Pan-Cancer
SOX10	ACH-000024	2854	Pan-Cancer
SOX10	ACH-000025	3101	Pan-Cancer
SOX10	ACH-000028	4532	Pan-Cancer
SOX10	ACH-000029	3682	Pan-Cancer
SOX10	ACH-000030	1465	Pan-Cancer
SOX10	ACH-000035	5928	Pan-Cancer
SOX10	ACH-000036	1907	Pan-Cancer
SOX10	ACH-000037	6094	Pan-Cancer
SOX10	ACH-000039	9084	Pan-Cancer
SOX10	ACH-000040	8938	Pan-Cancer
SOX10	ACH-000041	2940	Pan-Cancer
SOX10	ACH-000042	1395	Pan-Cancer
SOX10	ACH-000045	2878	Pan-Cancer
SOX10	ACH-000047	2031	Pan-Cancer
SOX10	ACH-000048	2299	Pan-Cancer
SOX10	ACH-000052	10351	Pan-Cancer
SOX10	ACH-000053	4129	Pan-Cancer
SOX10	ACH-000054	2041	Pan-Cancer
SOX10	ACH-000055	2542	Pan-Cancer
SOX10	ACH-000060	2356	Pan-Cancer
SOX10	ACH-000067	3205	Pan-Cancer
SOX10	ACH-000070	13516	Pan-Cancer
SOX10	ACH-000074	7361	Pan-Cancer
SOX10	ACH-000075	6756	Pan-Cancer
SOX10	ACH-000076	6134	Pan-Cancer
SOX10	ACH-000077	6757	Pan-Cancer
SOX10	ACH-000078	2536	Pan-Cancer
SOX10	ACH-000082	5217	Pan-Cancer
SOX10	ACH-000085	2034	Pan-Cancer
SOX10	ACH-000086	8998	Pan-Cancer
SOX10	ACH-000087	4809	Pan-Cancer
SOX10	ACH-000090	2927	Pan-Cancer
SOX10	ACH-000092	1904	Pan-Cancer
SOX10	ACH-000093	1980	Pan-Cancer
SOX10	ACH-000094	3709	Pan-Cancer
SOX10	ACH-000095	4241	Pan-Cancer
SOX10	ACH-000097	3393	Pan-Cancer
SOX10	ACH-000098	3180	Pan-Cancer
SOX10	ACH-000099	2343	Pan-Cancer
SOX10	ACH-000101	3252	Pan-Cancer
SOX10	ACH-000103	9236	Pan-Cancer
SOX10	ACH-000108	1964	Pan-Cancer
SOX10	ACH-000111	2023	Pan-Cancer
SOX10	ACH-000113	3687	Pan-Cancer
SOX10	ACH-000114	3871	Pan-Cancer
SOX10	ACH-000115	3333	Pan-Cancer
SOX10	ACH-000118	2641	Pan-Cancer
SOX10	ACH-000120	2400	Pan-Cancer
SOX10	ACH-000123	3962	Pan-Cancer
SOX10	ACH-000124	4839	Pan-Cancer
SOX10	ACH-000127	4675	Pan-Cancer
SOX10	ACH-000128	2515	Pan-Cancer
SOX10	ACH-000132	2551	Pan-Cancer
SOX10	ACH-000133	2327	Pan-Cancer
SOX10	ACH-000137	3119	Pan-Cancer
SOX10	ACH-000138	4084	Pan-Cancer
SOX10	ACH-000139	1546	Pan-Cancer
SOX10	ACH-000141	2848	Pan-Cancer
SOX10	ACH-000142	1836	Pan-Cancer
SOX10	ACH-000143	5440	Pan-Cancer
SOX10	ACH-000144	5095	Pan-Cancer
SOX10	ACH-000145	3730	Pan-Cancer
SOX10	ACH-000146	3523	Pan-Cancer
SOX10	ACH-000147	6178	Pan-Cancer
SOX10	ACH-000148	2841	Pan-Cancer
SOX10	ACH-000149	5291	Pan-Cancer
SOX10	ACH-000150	3898	Pan-Cancer
SOX10	ACH-000151	8820	Pan-Cancer
SOX10	ACH-000152	1925	Pan-Cancer
SOX10	ACH-000153	16840	Pan-Cancer
SOX10	ACH-000155	2928	Pan-Cancer
SOX10	ACH-000159	9595	Pan-Cancer
SOX10	ACH-000160	8469	Pan-Cancer
SOX10	ACH-000161	5079	Pan-Cancer
SOX10	ACH-000163	6374	Pan-Cancer
SOX10	ACH-000164	2332	Pan-Cancer
SOX10	ACH-000168	5776	Pan-Cancer
SOX10	ACH-000169	2648	Pan-Cancer
SOX10	ACH-000174	5952	Pan-Cancer
SOX10	ACH-000176	5491	Pan-Cancer
SOX10	ACH-000178	4386	Pan-Cancer
SOX10	ACH-000181	2014	Pan-Cancer
SOX10	ACH-000182	3263	Pan-Cancer
SOX10	ACH-000183	8703	Pan-Cancer
SOX10	ACH-000187	2197	Pan-Cancer
SOX10	ACH-000188	5427	Pan-Cancer
SOX10	ACH-000189	4419	Pan-Cancer
SOX10	ACH-000190	15668	Pan-Cancer
SOX10	ACH-000191	2646	Pan-Cancer
SOX10	ACH-000192	8242	Pan-Cancer
SOX10	ACH-000195	10803	Pan-Cancer
SOX10	ACH-000198	4933	Pan-Cancer
SOX10	ACH-000200	2188	Pan-Cancer
SOX10	ACH-000202	3555	Pan-Cancer
SOX10	ACH-000204	3269	Pan-Cancer
SOX10	ACH-000206	8242	Pan-Cancer
SOX10	ACH-000207	7972	Pan-Cancer
SOX10	ACH-000209	2534	Pan-Cancer
SOX10	ACH-000211	3767	Pan-Cancer
SOX10	ACH-000212	2792	Pan-Cancer
SOX10	ACH-000213	6528	Pan-Cancer
SOX10	ACH-000215	2246	Pan-Cancer
SOX10	ACH-000216	1907	Pan-Cancer
SOX10	ACH-000217	7994	Pan-Cancer
SOX10	ACH-000221	2247	Pan-Cancer
SOX10	ACH-000222	6057	Pan-Cancer
SOX10	ACH-000223	4243	Pan-Cancer
SOX10	ACH-000226	2762	Pan-Cancer
SOX10	ACH-000227	1437	Pan-Cancer
SOX10	ACH-000228	5282	Pan-Cancer
SOX10	ACH-000231	2741	Pan-Cancer
SOX10	ACH-000232	2651	Pan-Cancer
SOX10	ACH-000233	3070	Pan-Cancer
SOX10	ACH-000234	3121	Pan-Cancer
SOX10	ACH-000235	7573	Pan-Cancer
SOX10	ACH-000237	3480	Pan-Cancer
SOX10	ACH-000238	2870	Pan-Cancer
SOX10	ACH-000243	2368	Pan-Cancer
SOX10	ACH-000244	2424	Pan-Cancer
SOX10	ACH-000246	2667	Pan-Cancer
SOX10	ACH-000247	2017	Pan-Cancer
SOX10	ACH-000248	3165	Pan-Cancer
SOX10	ACH-000249	3074	Pan-Cancer
SOX10	ACH-000250	3929	Pan-Cancer
SOX10	ACH-000251	2686	Pan-Cancer
SOX10	ACH-000252	4176	Pan-Cancer
SOX10	ACH-000253	1922	Pan-Cancer
SOX10	ACH-000255	2303	Pan-Cancer
SOX10	ACH-000256	1360	Pan-Cancer
SOX10	ACH-000257	2141	Pan-Cancer
SOX10	ACH-000258	9115	Pan-Cancer
SOX10	ACH-000259	2648	Pan-Cancer
SOX10	ACH-000260	3225	Pan-Cancer
SOX10	ACH-000261	3671	Pan-Cancer
SOX10	ACH-000262	3562	Pan-Cancer
SOX10	ACH-000263	5861	Pan-Cancer
SOX10	ACH-000264	4268	Pan-Cancer
SOX10	ACH-000265	3629	Pan-Cancer
SOX10	ACH-000266	2143	Pan-Cancer
SOX10	ACH-000269	4947	Pan-Cancer
SOX10	ACH-000271	3810	Pan-Cancer
SOX10	ACH-000272	3297	Pan-Cancer
SOX10	ACH-000273	1882	Pan-Cancer
SOX10	ACH-000276	1649	Pan-Cancer
SOX10	ACH-000277	2056	Pan-Cancer
SOX10	ACH-000278	3594	Pan-Cancer
SOX10	ACH-000279	2657	Pan-Cancer
SOX10	ACH-000280	4378	Pan-Cancer
SOX10	ACH-000281	3109	Pan-Cancer
SOX10	ACH-000282	7278	Pan-Cancer
SOX10	ACH-000286	3333	Pan-Cancer
SOX10	ACH-000288	2963	Pan-Cancer
SOX10	ACH-000290	3389	Pan-Cancer
SOX10	ACH-000291	2418	Pan-Cancer
SOX10	ACH-000292	4874	Pan-Cancer
SOX10	ACH-000293	2581	Pan-Cancer
SOX10	ACH-000294	13043	Pan-Cancer
SOX10	ACH-000295	3276	Pan-Cancer
SOX10	ACH-000296	3102	Pan-Cancer
SOX10	ACH-000302	1583	Pan-Cancer
SOX10	ACH-000303	2458	Pan-Cancer
SOX10	ACH-000305	3007	Pan-Cancer
SOX10	ACH-000307	2756	Pan-Cancer
SOX10	ACH-000308	4485	Pan-Cancer
SOX10	ACH-000310	1862	Pan-Cancer
SOX10	ACH-000311	7043	Pan-Cancer
SOX10	ACH-000312	2245	Pan-Cancer
SOX10	ACH-000313	3125	Pan-Cancer
SOX10	ACH-000315	3933	Pan-Cancer
SOX10	ACH-000316	4709	Pan-Cancer
SOX10	ACH-000317	11193	Pan-Cancer
SOX10	ACH-000318	7593	Pan-Cancer
SOX10	ACH-000319	2065	Pan-Cancer
SOX10	ACH-000320	4603	Pan-Cancer
SOX10	ACH-000323	1848	Pan-Cancer
SOX10	ACH-000324	3690	Pan-Cancer
SOX10	ACH-000325	7931	Pan-Cancer
SOX10	ACH-000326	15201	Pan-Cancer
SOX10	ACH-000329	2801	Pan-Cancer
SOX10	ACH-000330	6378	Pan-Cancer
SOX10	ACH-000331	12249	Pan-Cancer
SOX10	ACH-000332	2307	Pan-Cancer
SOX10	ACH-000334	2465	Pan-Cancer
SOX10	ACH-000335	13403	Pan-Cancer
SOX10	ACH-000336	4602	Pan-Cancer
SOX10	ACH-000337	4685	Pan-Cancer
SOX10	ACH-000339	5596	Pan-Cancer
SOX10	ACH-000341	2477	Pan-Cancer
SOX10	ACH-000343	6098	Pan-Cancer
SOX10	ACH-000344	3660	Pan-Cancer
SOX10	ACH-000346	6918	Pan-Cancer
SOX10	ACH-000350	4807	Pan-Cancer
SOX10	ACH-000352	2762	Pan-Cancer
SOX10	ACH-000354	3533	Pan-Cancer
SOX10	ACH-000355	10657	Pan-Cancer
SOX10	ACH-000356	3674	Pan-Cancer
SOX10	ACH-000359	3000	Pan-Cancer
SOX10	ACH-000361	1542	Pan-Cancer
SOX10	ACH-000362	7189	Pan-Cancer
SOX10	ACH-000363	2981	Pan-Cancer
SOX10	ACH-000364	7244	Pan-Cancer
SOX10	ACH-000365	3888	Pan-Cancer
SOX10	ACH-000366	2701	Pan-Cancer
SOX10	ACH-000367	4658	Pan-Cancer
SOX10	ACH-000368	2443	Pan-Cancer
SOX10	ACH-000370	15762	Pan-Cancer
SOX10	ACH-000371	6234	Pan-Cancer
SOX10	ACH-000374	5534	Pan-Cancer
SOX10	ACH-000375	2935	Pan-Cancer
SOX10	ACH-000376	2697	Pan-Cancer
SOX10	ACH-000377	12429	Pan-Cancer
SOX10	ACH-000378	7061	Pan-Cancer
SOX10	ACH-000381	3798	Pan-Cancer
SOX10	ACH-000383	4347	Pan-Cancer
SOX10	ACH-000385	5604	Pan-Cancer
SOX10	ACH-000387	4664	Pan-Cancer
SOX10	ACH-000389	3137	Pan-Cancer
SOX10	ACH-000390	2257	Pan-Cancer
SOX10	ACH-000391	2032	Pan-Cancer
SOX10	ACH-000393	3915	Pan-Cancer
SOX10	ACH-000395	3652	Pan-Cancer
SOX10	ACH-000396	15596	Pan-Cancer
SOX10	ACH-000397	4084	Pan-Cancer
SOX10	ACH-000398	3396	Pan-Cancer
SOX10	ACH-000402	7839	Pan-Cancer
SOX10	ACH-000403	1954	Pan-Cancer
SOX10	ACH-000405	13990	Pan-Cancer
SOX10	ACH-000406	5814	Pan-Cancer
SOX10	ACH-000407	2406	Pan-Cancer
SOX10	ACH-000408	2523	Pan-Cancer
SOX10	ACH-000410	2618	Pan-Cancer
SOX10	ACH-000411	6016	Pan-Cancer
SOX10	ACH-000414	7454	Pan-Cancer
SOX10	ACH-000415	5146	Pan-Cancer
SOX10	ACH-000416	5584	Pan-Cancer
SOX10	ACH-000417	1712	Pan-Cancer
SOX10	ACH-000420	2467	Pan-Cancer
SOX10	ACH-000421	3039	Pan-Cancer
SOX10	ACH-000422	6220	Pan-Cancer
SOX10	ACH-000424	4130	Pan-Cancer
SOX10	ACH-000426	2466	Pan-Cancer
SOX10	ACH-000427	2521	Pan-Cancer
SOX10	ACH-000430	3055	Pan-Cancer
SOX10	ACH-000431	1795	Pan-Cancer
SOX10	ACH-000433	6243	Pan-Cancer
SOX10	ACH-000434	1854	Pan-Cancer
SOX10	ACH-000435	6765	Pan-Cancer
SOX10	ACH-000436	2115	Pan-Cancer
SOX10	ACH-000437	1994	Pan-Cancer
SOX10	ACH-000438	4161	Pan-Cancer
SOX10	ACH-000442	2398	Pan-Cancer
SOX10	ACH-000444	4699	Pan-Cancer
SOX10	ACH-000445	2206	Pan-Cancer
SOX10	ACH-000448	3488	Pan-Cancer
SOX10	ACH-000452	2954	Pan-Cancer
SOX10	ACH-000454	2246	Pan-Cancer
SOX10	ACH-000455	3192	Pan-Cancer
SOX10	ACH-000456	5193	Pan-Cancer
SOX10	ACH-000459	3885	Pan-Cancer
SOX10	ACH-000460	3271	Pan-Cancer
SOX10	ACH-000461	4827	Pan-Cancer
SOX10	ACH-000463	3858	Pan-Cancer
SOX10	ACH-000464	3521	Pan-Cancer
SOX10	ACH-000466	3392	Pan-Cancer
SOX10	ACH-000467	2030	Pan-Cancer
SOX10	ACH-000468	1831	Pan-Cancer
SOX10	ACH-000469	3027	Pan-Cancer
SOX10	ACH-000470	1504	Pan-Cancer
SOX10	ACH-000471	4506	Pan-Cancer
SOX10	ACH-000472	2216	Pan-Cancer
SOX10	ACH-000473	1456	Pan-Cancer
SOX10	ACH-000475	5549	Pan-Cancer
SOX10	ACH-000476	3359	Pan-Cancer
SOX10	ACH-000478	2962	Pan-Cancer
SOX10	ACH-000479	3346	Pan-Cancer
SOX10	ACH-000480	1829	Pan-Cancer
SOX10	ACH-000481	5203	Pan-Cancer
SOX10	ACH-000483	2712	Pan-Cancer
SOX10	ACH-000484	1868	Pan-Cancer
SOX10	ACH-000485	7646	Pan-Cancer
SOX10	ACH-000486	3801	Pan-Cancer
SOX10	ACH-000487	7367	Pan-Cancer
SOX10	ACH-000488	3623	Pan-Cancer
SOX10	ACH-000489	1927	Pan-Cancer
SOX10	ACH-000490	3446	Pan-Cancer
SOX10	ACH-000491	2354	Pan-Cancer
SOX10	ACH-000493	4908	Pan-Cancer
SOX10	ACH-000495	3009	Pan-Cancer
SOX10	ACH-000496	9664	Pan-Cancer
SOX10	ACH-000499	6268	Pan-Cancer
SOX10	ACH-000500	8936	Pan-Cancer
SOX10	ACH-000501	3217	Pan-Cancer
SOX10	ACH-000502	3173	Pan-Cancer
SOX10	ACH-000503	1737	Pan-Cancer
SOX10	ACH-000504	1777	Pan-Cancer
SOX10	ACH-000505	2824	Pan-Cancer
SOX10	ACH-000507	3104	Pan-Cancer
SOX10	ACH-000510	2505	Pan-Cancer
SOX10	ACH-000511	6187	Pan-Cancer
SOX10	ACH-000512	4692	Pan-Cancer
SOX10	ACH-000514	4359	Pan-Cancer
SOX10	ACH-000516	2098	Pan-Cancer
SOX10	ACH-000517	4076	Pan-Cancer
SOX10	ACH-000518	3287	Pan-Cancer
SOX10	ACH-000520	13249	Pan-Cancer
SOX10	ACH-000521	2516	Pan-Cancer
SOX10	ACH-000522	10441	Pan-Cancer
SOX10	ACH-000524	3186	Pan-Cancer
SOX10	ACH-000525	2460	Pan-Cancer
SOX10	ACH-000527	2245	Pan-Cancer
SOX10	ACH-000528	2418	Pan-Cancer
SOX10	ACH-000532	4190	Pan-Cancer
SOX10	ACH-000533	2420	Pan-Cancer
SOX10	ACH-000535	2851	Pan-Cancer
SOX10	ACH-000537	4356	Pan-Cancer
SOX10	ACH-000541	2004	Pan-Cancer
SOX10	ACH-000542	5431	Pan-Cancer
SOX10	ACH-000544	4436	Pan-Cancer
SOX10	ACH-000545	3928	Pan-Cancer
SOX10	ACH-000546	1932	Pan-Cancer
SOX10	ACH-000547	11069	Pan-Cancer
SOX10	ACH-000548	6191	Pan-Cancer
SOX10	ACH-000549	6696	Pan-Cancer
SOX10	ACH-000551	8571	Pan-Cancer
SOX10	ACH-000552	2752	Pan-Cancer
SOX10	ACH-000554	9032	Pan-Cancer
SOX10	ACH-000556	2146	Pan-Cancer
SOX10	ACH-000557	3354	Pan-Cancer
SOX10	ACH-000558	2229	Pan-Cancer
SOX10	ACH-000559	9415	Pan-Cancer
SOX10	ACH-000561	4468	Pan-Cancer
SOX10	ACH-000562	6072	Pan-Cancer
SOX10	ACH-000563	3628	Pan-Cancer
SOX10	ACH-000565	2344	Pan-Cancer
SOX10	ACH-000567	8605	Pan-Cancer
SOX10	ACH-000570	3180	Pan-Cancer
SOX10	ACH-000571	2123	Pan-Cancer
SOX10	ACH-000573	4388	Pan-Cancer
SOX10	ACH-000576	4229	Pan-Cancer
SOX10	ACH-000577	1644	Pan-Cancer
SOX10	ACH-000581	8009	Pan-Cancer
SOX10	ACH-000584	2670	Pan-Cancer
SOX10	ACH-000585	4198	Pan-Cancer
SOX10	ACH-000587	5938	Pan-Cancer
SOX10	ACH-000588	5880	Pan-Cancer
SOX10	ACH-000589	6989	Pan-Cancer
SOX10	ACH-000591	1835	Pan-Cancer
SOX10	ACH-000592	8487	Pan-Cancer
SOX10	ACH-000593	2207	Pan-Cancer
SOX10	ACH-000595	146	Pan-Cancer
SOX10	ACH-000596	4113	Pan-Cancer
SOX10	ACH-000597	1457	Pan-Cancer
SOX10	ACH-000599	2551	Pan-Cancer
SOX10	ACH-000600	3384	Pan-Cancer
SOX10	ACH-000601	2723	Pan-Cancer
SOX10	ACH-000602	5226	Pan-Cancer
SOX10	ACH-000604	16060	Pan-Cancer
SOX10	ACH-000605	3214	Pan-Cancer
SOX10	ACH-000606	2376	Pan-Cancer
SOX10	ACH-000607	7702	Pan-Cancer
SOX10	ACH-000608	1585	Pan-Cancer
SOX10	ACH-000609	2279	Pan-Cancer
SOX10	ACH-000616	6473	Pan-Cancer
SOX10	ACH-000618	3636	Pan-Cancer
SOX10	ACH-000619	2059	Pan-Cancer
SOX10	ACH-000620	3158	Pan-Cancer
SOX10	ACH-000621	1901	Pan-Cancer
SOX10	ACH-000622	1891	Pan-Cancer
SOX10	ACH-000623	1302	Pan-Cancer
SOX10	ACH-000624	2417	Pan-Cancer
SOX10	ACH-000627	3690	Pan-Cancer
SOX10	ACH-000630	4728	Pan-Cancer
SOX10	ACH-000633	1852	Pan-Cancer
SOX10	ACH-000634	10834	Pan-Cancer
SOX10	ACH-000637	1979	Pan-Cancer
SOX10	ACH-000638	4171	Pan-Cancer
SOX10	ACH-000639	5667	Pan-Cancer
SOX10	ACH-000645	1864	Pan-Cancer
SOX10	ACH-000646	5820	Pan-Cancer
SOX10	ACH-000647	1814	Pan-Cancer
SOX10	ACH-000648	10074	Pan-Cancer
SOX10	ACH-000649	3193	Pan-Cancer
SOX10	ACH-000651	2505	Pan-Cancer
SOX10	ACH-000652	5249	Pan-Cancer
SOX10	ACH-000653	12963	Pan-Cancer
SOX10	ACH-000654	5455	Pan-Cancer
SOX10	ACH-000655	2432	Pan-Cancer
SOX10	ACH-000656	3911	Pan-Cancer
SOX10	ACH-000657	3082	Pan-Cancer
SOX10	ACH-000658	14749	Pan-Cancer
SOX10	ACH-000660	8503	Pan-Cancer
SOX10	ACH-000662	5519	Pan-Cancer
SOX10	ACH-000663	1700	Pan-Cancer
SOX10	ACH-000664	4859	Pan-Cancer
SOX10	ACH-000665	1558	Pan-Cancer
SOX10	ACH-000666	11230	Pan-Cancer
SOX10	ACH-000667	5990	Pan-Cancer
SOX10	ACH-000668	2827	Pan-Cancer
SOX10	ACH-000671	2232	Pan-Cancer
SOX10	ACH-000673	1889	Pan-Cancer
SOX10	ACH-000676	198	Pan-Cancer
SOX10	ACH-000677	2800	Pan-Cancer
SOX10	ACH-000680	1786	Pan-Cancer
SOX10	ACH-000681	4242	Pan-Cancer
SOX10	ACH-000682	6792	Pan-Cancer
SOX10	ACH-000683	2850	Pan-Cancer
SOX10	ACH-000684	4817	Pan-Cancer
SOX10	ACH-000685	11333	Pan-Cancer
SOX10	ACH-000688	1902	Pan-Cancer
SOX10	ACH-000693	3249	Pan-Cancer
SOX10	ACH-000694	3216	Pan-Cancer
SOX10	ACH-000695	2021	Pan-Cancer
SOX10	ACH-000696	3767	Pan-Cancer
SOX10	ACH-000697	8482	Pan-Cancer
SOX10	ACH-000698	3015	Pan-Cancer
SOX10	ACH-000699	2198	Pan-Cancer
SOX10	ACH-000700	8154	Pan-Cancer
SOX10	ACH-000701	2497	Pan-Cancer
SOX10	ACH-000702	2694	Pan-Cancer
SOX10	ACH-000704	6781	Pan-Cancer
SOX10	ACH-000706	3530	Pan-Cancer
SOX10	ACH-000709	1582	Pan-Cancer
SOX10	ACH-000711	4232	Pan-Cancer
SOX10	ACH-000713	2461	Pan-Cancer
SOX10	ACH-000714	3064	Pan-Cancer
SOX10	ACH-000716	7688	Pan-Cancer
SOX10	ACH-000717	4539	Pan-Cancer
SOX10	ACH-000718	1811	Pan-Cancer
SOX10	ACH-000719	5261	Pan-Cancer
SOX10	ACH-000720	11114	Pan-Cancer
SOX10	ACH-000721	2910	Pan-Cancer
SOX10	ACH-000722	6327	Pan-Cancer
SOX10	ACH-000724	1316	Pan-Cancer
SOX10	ACH-000725	1887	Pan-Cancer
SOX10	ACH-000732	1961	Pan-Cancer
SOX10	ACH-000734	3430	Pan-Cancer
SOX10	ACH-000735	2089	Pan-Cancer
SOX10	ACH-000736	3676	Pan-Cancer
SOX10	ACH-000738	6303	Pan-Cancer
SOX10	ACH-000739	6374	Pan-Cancer
SOX10	ACH-000740	2582	Pan-Cancer
SOX10	ACH-000741	3466	Pan-Cancer
SOX10	ACH-000746	2442	Pan-Cancer
SOX10	ACH-000747	2267	Pan-Cancer
SOX10	ACH-000748	2743	Pan-Cancer
SOX10	ACH-000753	4110	Pan-Cancer
SOX10	ACH-000754	7157	Pan-Cancer
SOX10	ACH-000756	2144	Pan-Cancer
SOX10	ACH-000757	2277	Pan-Cancer
SOX10	ACH-000758	3240	Pan-Cancer
SOX10	ACH-000760	2670	Pan-Cancer
SOX10	ACH-000762	1738	Pan-Cancer
SOX10	ACH-000763	3857	Pan-Cancer
SOX10	ACH-000764	13614	Pan-Cancer
SOX10	ACH-000766	2777	Pan-Cancer
SOX10	ACH-000767	2020	Pan-Cancer
SOX10	ACH-000768	3393	Pan-Cancer
SOX10	ACH-000769	4980	Pan-Cancer
SOX10	ACH-000770	7828	Pan-Cancer
SOX10	ACH-000771	3048	Pan-Cancer
SOX10	ACH-000773	12649	Pan-Cancer
SOX10	ACH-000774	1551	Pan-Cancer
SOX10	ACH-000775	3860	Pan-Cancer
SOX10	ACH-000776	3158	Pan-Cancer
SOX10	ACH-000777	2335	Pan-Cancer
SOX10	ACH-000778	3091	Pan-Cancer
SOX10	ACH-000781	4163	Pan-Cancer
SOX10	ACH-000782	5554	Pan-Cancer
SOX10	ACH-000783	2752	Pan-Cancer
SOX10	ACH-000784	3317	Pan-Cancer
SOX10	ACH-000785	10453	Pan-Cancer
SOX10	ACH-000787	3283	Pan-Cancer
SOX10	ACH-000790	3759	Pan-Cancer
SOX10	ACH-000791	1722	Pan-Cancer
SOX10	ACH-000792	16568	Pan-Cancer
SOX10	ACH-000793	6656	Pan-Cancer
SOX10	ACH-000794	4072	Pan-Cancer
SOX10	ACH-000796	2857	Pan-Cancer
SOX10	ACH-000800	12462	Pan-Cancer
SOX10	ACH-000802	3863	Pan-Cancer
SOX10	ACH-000804	4603	Pan-Cancer
SOX10	ACH-000807	5034	Pan-Cancer
SOX10	ACH-000809	2166	Pan-Cancer
SOX10	ACH-000811	2043	Pan-Cancer
SOX10	ACH-000817	4470	Pan-Cancer
SOX10	ACH-000819	4686	Pan-Cancer
SOX10	ACH-000820	1487	Pan-Cancer
SOX10	ACH-000821	7544	Pan-Cancer
SOX10	ACH-000823	3877	Pan-Cancer
SOX10	ACH-000824	3241	Pan-Cancer
SOX10	ACH-000826	3159	Pan-Cancer
SOX10	ACH-000829	5578	Pan-Cancer
SOX10	ACH-000831	6279	Pan-Cancer
SOX10	ACH-000832	2718	Pan-Cancer
SOX10	ACH-000833	2307	Pan-Cancer
SOX10	ACH-000834	9660	Pan-Cancer
SOX10	ACH-000835	3722	Pan-Cancer
SOX10	ACH-000836	7055	Pan-Cancer
SOX10	ACH-000837	3589	Pan-Cancer
SOX10	ACH-000838	2128	Pan-Cancer
SOX10	ACH-000839	2906	Pan-Cancer
SOX10	ACH-000840	3062	Pan-Cancer
SOX10	ACH-000841	4403	Pan-Cancer
SOX10	ACH-000843	2826	Pan-Cancer
SOX10	ACH-000845	5339	Pan-Cancer
SOX10	ACH-000846	2818	Pan-Cancer
SOX10	ACH-000847	5591	Pan-Cancer
SOX10	ACH-000848	2411	Pan-Cancer
SOX10	ACH-000849	3583	Pan-Cancer
SOX10	ACH-000851	8261	Pan-Cancer
SOX10	ACH-000853	3144	Pan-Cancer
SOX10	ACH-000854	5376	Pan-Cancer
SOX10	ACH-000855	2175	Pan-Cancer
SOX10	ACH-000856	4446	Pan-Cancer
SOX10	ACH-000858	3858	Pan-Cancer
SOX10	ACH-000859	1753	Pan-Cancer
SOX10	ACH-000860	3821	Pan-Cancer
SOX10	ACH-000861	7349	Pan-Cancer
SOX10	ACH-000862	3599	Pan-Cancer
SOX10	ACH-000863	5736	Pan-Cancer
SOX10	ACH-000864	4154	Pan-Cancer
SOX10	ACH-000865	2530	Pan-Cancer
SOX10	ACH-000866	3810	Pan-Cancer
SOX10	ACH-000867	4751	Pan-Cancer
SOX10	ACH-000869	7061	Pan-Cancer
SOX10	ACH-000872	2764	Pan-Cancer
SOX10	ACH-000873	2544	Pan-Cancer
SOX10	ACH-000876	5316	Pan-Cancer
SOX10	ACH-000878	3551	Pan-Cancer
SOX10	ACH-000879	2963	Pan-Cancer
SOX10	ACH-000880	3071	Pan-Cancer
SOX10	ACH-000885	2454	Pan-Cancer
SOX10	ACH-000886	3306	Pan-Cancer
SOX10	ACH-000887	2134	Pan-Cancer
SOX10	ACH-000888	4063	Pan-Cancer
SOX10	ACH-000889	12469	Pan-Cancer
SOX10	ACH-000890	1624	Pan-Cancer
SOX10	ACH-000894	3175	Pan-Cancer
SOX10	ACH-000896	3624	Pan-Cancer
SOX10	ACH-000898	6011	Pan-Cancer
SOX10	ACH-000900	3293	Pan-Cancer
SOX10	ACH-000901	3161	Pan-Cancer
SOX10	ACH-000903	5197	Pan-Cancer
SOX10	ACH-000905	2944	Pan-Cancer
SOX10	ACH-000906	3868	Pan-Cancer
SOX10	ACH-000907	2506	Pan-Cancer
SOX10	ACH-000910	4662	Pan-Cancer
SOX10	ACH-000911	2430	Pan-Cancer
SOX10	ACH-000912	4566	Pan-Cancer
SOX10	ACH-000913	7707	Pan-Cancer
SOX10	ACH-000914	5172	Pan-Cancer
SOX10	ACH-000916	6385	Pan-Cancer
SOX10	ACH-000917	2550	Pan-Cancer
SOX10	ACH-000919	5961	Pan-Cancer
SOX10	ACH-000920	5807	Pan-Cancer
SOX10	ACH-000921	3907	Pan-Cancer
SOX10	ACH-000922	5887	Pan-Cancer
SOX10	ACH-000924	3568	Pan-Cancer
SOX10	ACH-000926	2949	Pan-Cancer
SOX10	ACH-000928	4339	Pan-Cancer
SOX10	ACH-000929	3572	Pan-Cancer
SOX10	ACH-000932	2337	Pan-Cancer
SOX10	ACH-000934	5833	Pan-Cancer
SOX10	ACH-000935	2302	Pan-Cancer
SOX10	ACH-000936	2497	Pan-Cancer
SOX10	ACH-000937	2983	Pan-Cancer
SOX10	ACH-000938	4892	Pan-Cancer
SOX10	ACH-000939	2969	Pan-Cancer
SOX10	ACH-000941	7088	Pan-Cancer
SOX10	ACH-000943	4795	Pan-Cancer
SOX10	ACH-000944	3059	Pan-Cancer
SOX10	ACH-000945	9172	Pan-Cancer
SOX10	ACH-000946	3574	Pan-Cancer
SOX10	ACH-000947	3052	Pan-Cancer
SOX10	ACH-000948	5611	Pan-Cancer
SOX10	ACH-000950	3004	Pan-Cancer
SOX10	ACH-000953	2662	Pan-Cancer
SOX10	ACH-000956	4978	Pan-Cancer
SOX10	ACH-000957	5289	Pan-Cancer
SOX10	ACH-000958	9848	Pan-Cancer
SOX10	ACH-000959	3376	Pan-Cancer
SOX10	ACH-000960	6092	Pan-Cancer
SOX10	ACH-000961	2971	Pan-Cancer
SOX10	ACH-000962	2477	Pan-Cancer
SOX10	ACH-000963	2285	Pan-Cancer
SOX10	ACH-000965	2644	Pan-Cancer
SOX10	ACH-000966	7180	Pan-Cancer
SOX10	ACH-000969	7070	Pan-Cancer
SOX10	ACH-000970	2552	Pan-Cancer
SOX10	ACH-000971	2952	Pan-Cancer
SOX10	ACH-000973	3243	Pan-Cancer
SOX10	ACH-000974	2573	Pan-Cancer
SOX10	ACH-000975	13842	Pan-Cancer
SOX10	ACH-000976	2906	Pan-Cancer
SOX10	ACH-000977	5002	Pan-Cancer
SOX10	ACH-000978	4108	Pan-Cancer
SOX10	ACH-000979	2715	Pan-Cancer
SOX10	ACH-000980	2785	Pan-Cancer
SOX10	ACH-000983	8346	Pan-Cancer
SOX10	ACH-000984	2522	Pan-Cancer
SOX10	ACH-000985	4793	Pan-Cancer
SOX10	ACH-000986	2175	Pan-Cancer
SOX10	ACH-000988	2585	Pan-Cancer
SOX10	ACH-000991	3885	Pan-Cancer
SOX10	ACH-000993	1787	Pan-Cancer
SOX10	ACH-000994	5652	Pan-Cancer
SOX10	ACH-000995	9894	Pan-Cancer
SOX10	ACH-000996	4851	Pan-Cancer
SOX10	ACH-000997	3009	Pan-Cancer
SOX10	ACH-001001	6436	Pan-Cancer
SOX10	ACH-001016	8781	Pan-Cancer
SOX10	ACH-001020	2160	Pan-Cancer
SOX10	ACH-001028	4579	Pan-Cancer
SOX10	ACH-001029	2404	Pan-Cancer
SOX10	ACH-001031	15953	Pan-Cancer
SOX10	ACH-001033	718	Pan-Cancer
SOX10	ACH-001036	9272	Pan-Cancer
SOX10	ACH-001038	4644	Pan-Cancer
SOX10	ACH-001039	8965	Pan-Cancer
SOX10	ACH-001041	728	Pan-Cancer
SOX10	ACH-001048	3617	Pan-Cancer
SOX10	ACH-001050	1839	Pan-Cancer
SOX10	ACH-001053	1826	Pan-Cancer
SOX10	ACH-001054	7712	Pan-Cancer
SOX10	ACH-001061	1794	Pan-Cancer
SOX10	ACH-001063	3285	Pan-Cancer
SOX10	ACH-001065	6229	Pan-Cancer
SOX10	ACH-001067	2150	Pan-Cancer
SOX10	ACH-001075	5534	Pan-Cancer
SOX10	ACH-001081	3570	Pan-Cancer
SOX10	ACH-001096	4286	Pan-Cancer
SOX10	ACH-001098	2750	Pan-Cancer
SOX10	ACH-001099	2474	Pan-Cancer
SOX10	ACH-001107	1966	Pan-Cancer
SOX10	ACH-001119	4367	Pan-Cancer
SOX10	ACH-001126	6255	Pan-Cancer
SOX10	ACH-001128	1226	Pan-Cancer
SOX10	ACH-001129	2115	Pan-Cancer
SOX10	ACH-001134	1856	Pan-Cancer
SOX10	ACH-001137	14381	Pan-Cancer
SOX10	ACH-001145	4078	Pan-Cancer
SOX10	ACH-001151	4202	Pan-Cancer
SOX10	ACH-001163	2338	Pan-Cancer
SOX10	ACH-001164	13716	Pan-Cancer
SOX10	ACH-001172	3051	Pan-Cancer
SOX10	ACH-001183	3581	Pan-Cancer
SOX10	ACH-001184	3404	Pan-Cancer
SOX10	ACH-001188	8517	Pan-Cancer
SOX10	ACH-001192	4519	Pan-Cancer
SOX10	ACH-001193	3290	Pan-Cancer
SOX10	ACH-001194	4548	Pan-Cancer
SOX10	ACH-001196	4070	Pan-Cancer
SOX10	ACH-001197	6575	Pan-Cancer
SOX10	ACH-001205	8286	Pan-Cancer
SOX10	ACH-001211	3718	Pan-Cancer
SOX10	ACH-001212	2587	Pan-Cancer
SOX10	ACH-001228	3493	Pan-Cancer
SOX10	ACH-001229	2054	Pan-Cancer
SOX10	ACH-001232	2296	Pan-Cancer
SOX10	ACH-001233	1730	Pan-Cancer
SOX10	ACH-001270	2521	Pan-Cancer
SOX10	ACH-001274	4192	Pan-Cancer
SOX10	ACH-001275	3429	Pan-Cancer
SOX10	ACH-001277	4441	Pan-Cancer
SOX10	ACH-001278	2537	Pan-Cancer
SOX10	ACH-001279	3686	Pan-Cancer
SOX10	ACH-001280	2535	Pan-Cancer
SOX10	ACH-001283	5927	Pan-Cancer
SOX10	ACH-001289	2977	Pan-Cancer
SOX10	ACH-001295	2391	Pan-Cancer
SOX10	ACH-001300	3711	Pan-Cancer
SOX10	ACH-001301	1864	Pan-Cancer
SOX10	ACH-001302	1839	Pan-Cancer
SOX10	ACH-001303	3204	Pan-Cancer
SOX10	ACH-001306	3870	Pan-Cancer
SOX10	ACH-001307	3775	Pan-Cancer
SOX10	ACH-001310	2322	Pan-Cancer
SOX10	ACH-001318	3961	Pan-Cancer
SOX10	ACH-001322	14700	Pan-Cancer
SOX10	ACH-001328	3369	Pan-Cancer
SOX10	ACH-001329	3676	Pan-Cancer
SOX10	ACH-001331	4992	Pan-Cancer
SOX10	ACH-001332	2569	Pan-Cancer
SOX10	ACH-001333	5289	Pan-Cancer
SOX10	ACH-001334	3305	Pan-Cancer
SOX10	ACH-001335	5059	Pan-Cancer
SOX10	ACH-001336	4809	Pan-Cancer
SOX10	ACH-001338	2779	Pan-Cancer
SOX10	ACH-001340	6537	Pan-Cancer
SOX10	ACH-001341	4427	Pan-Cancer
SOX10	ACH-001344	1693	Pan-Cancer
SOX10	ACH-001345	3570	Pan-Cancer
SOX10	ACH-001346	4306	Pan-Cancer
SOX10	ACH-001347	2631	Pan-Cancer
SOX10	ACH-001353	2125	Pan-Cancer
SOX10	ACH-001354	9219	Pan-Cancer
SOX10	ACH-001356	2283	Pan-Cancer
SOX10	ACH-001360	1413	Pan-Cancer
SOX10	ACH-001366	1657	Pan-Cancer
SOX10	ACH-001367	3276	Pan-Cancer
SOX10	ACH-001368	2736	Pan-Cancer
SOX10	ACH-001370	2387	Pan-Cancer
SOX10	ACH-001374	5837	Pan-Cancer
SOX10	ACH-001375	5201	Pan-Cancer
SOX10	ACH-001377	4108	Pan-Cancer
SOX10	ACH-001379	8220	Pan-Cancer
SOX10	ACH-001380	4627	Pan-Cancer
SOX10	ACH-001382	1741	Pan-Cancer
SOX10	ACH-001385	2091	Pan-Cancer
SOX10	ACH-001386	2125	Pan-Cancer
SOX10	ACH-001388	2366	Pan-Cancer
SOX10	ACH-001389	6275	Pan-Cancer
SOX10	ACH-001390	1622	Pan-Cancer
SOX10	ACH-001391	7148	Pan-Cancer
SOX10	ACH-001392	6210	Pan-Cancer
SOX10	ACH-001393	3876	Pan-Cancer
SOX10	ACH-001394	2095	Pan-Cancer
SOX10	ACH-001396	2542	Pan-Cancer
SOX10	ACH-001398	3360	Pan-Cancer
SOX10	ACH-001399	11031	Pan-Cancer
SOX10	ACH-001400	2312	Pan-Cancer
SOX10	ACH-001402	5377	Pan-Cancer
SOX10	ACH-001403	2298	Pan-Cancer
SOX10	ACH-001407	2353	Pan-Cancer
SOX10	ACH-001408	5335	Pan-Cancer
SOX10	ACH-001409	7416	Pan-Cancer
SOX10	ACH-001411	2771	Pan-Cancer
SOX10	ACH-001412	2179	Pan-Cancer
SOX10	ACH-001413	4137	Pan-Cancer
SOX10	ACH-001414	3091	Pan-Cancer
SOX10	ACH-001415	2870	Pan-Cancer
SOX10	ACH-001416	4716	Pan-Cancer
SOX10	ACH-001418	2651	Pan-Cancer
SOX10	ACH-001419	2486	Pan-Cancer
SOX10	ACH-001421	2847	Pan-Cancer
SOX10	ACH-001422	2572	Pan-Cancer
SOX10	ACH-001430	13998	Pan-Cancer
SOX10	ACH-001431	3244	Pan-Cancer
SOX10	ACH-001433	5182	Pan-Cancer
SOX10	ACH-001442	1861	Pan-Cancer
SOX10	ACH-001443	2153	Pan-Cancer
SOX10	ACH-001450	3059	Pan-Cancer
SOX10	ACH-001451	9068	Pan-Cancer
SOX10	ACH-001453	7567	Pan-Cancer
SOX10	ACH-001454	1508	Pan-Cancer
SOX10	ACH-001458	9592	Pan-Cancer
SOX10	ACH-001459	8562	Pan-Cancer
SOX10	ACH-001460	1969	Pan-Cancer
SOX10	ACH-001461	3134	Pan-Cancer
SOX10	ACH-001494	2382	Pan-Cancer
SOX10	ACH-001495	1324	Pan-Cancer
SOX10	ACH-001496	6175	Pan-Cancer
SOX10	ACH-001497	2791	Pan-Cancer
SOX10	ACH-001498	3843	Pan-Cancer
SOX10	ACH-001500	2479	Pan-Cancer
SOX10	ACH-001509	2883	Pan-Cancer
SOX10	ACH-001510	2515	Pan-Cancer
SOX10	ACH-001511	4577	Pan-Cancer
SOX10	ACH-001513	3864	Pan-Cancer
SOX10	ACH-001515	2712	Pan-Cancer
SOX10	ACH-001517	3164	Pan-Cancer
SOX10	ACH-001518	2042	Pan-Cancer
SOX10	ACH-001520	14105	Pan-Cancer
SOX10	ACH-001521	2003	Pan-Cancer
SOX10	ACH-001523	2809	Pan-Cancer
SOX10	ACH-001524	4805	Pan-Cancer
SOX10	ACH-001525	7320	Pan-Cancer
SOX10	ACH-001526	1605	Pan-Cancer
SOX10	ACH-001528	9890	Pan-Cancer
SOX10	ACH-001529	3191	Pan-Cancer
SOX10	ACH-001530	3642	Pan-Cancer
SOX10	ACH-001532	4192	Pan-Cancer
SOX10	ACH-001536	5602	Pan-Cancer
SOX10	ACH-001538	1860	Pan-Cancer
SOX10	ACH-001539	4171	Pan-Cancer
SOX10	ACH-001542	2493	Pan-Cancer
SOX10	ACH-001543	3059	Pan-Cancer
SOX10	ACH-001544	4329	Pan-Cancer
SOX10	ACH-001548	15122	Pan-Cancer
SOX10	ACH-001549	2852	Pan-Cancer
SOX10	ACH-001550	1792	Pan-Cancer
SOX10	ACH-001551	3015	Pan-Cancer
SOX10	ACH-001552	3186	Pan-Cancer
SOX10	ACH-001555	3945	Pan-Cancer
SOX10	ACH-001556	2768	Pan-Cancer
SOX10	ACH-001557	1696	Pan-Cancer
SOX10	ACH-001558	14850	Pan-Cancer
SOX10	ACH-001559	1911	Pan-Cancer
SOX10	ACH-001560	2821	Pan-Cancer
SOX10	ACH-001562	4907	Pan-Cancer
SOX10	ACH-001574	11837	Pan-Cancer
SOX10	ACH-001577	13495	Pan-Cancer
SOX10	ACH-001603	2301	Pan-Cancer
SOX10	ACH-001605	5444	Pan-Cancer
SOX10	ACH-001606	3172	Pan-Cancer
SOX10	ACH-001607	3950	Pan-Cancer
SOX10	ACH-001608	2457	Pan-Cancer
SOX10	ACH-001609	8662	Pan-Cancer
SOX10	ACH-001610	2934	Pan-Cancer
SOX10	ACH-001611	6046	Pan-Cancer
SOX10	ACH-001616	8104	Pan-Cancer
SOX10	ACH-001618	2252	Pan-Cancer
SOX10	ACH-001619	12692	Pan-Cancer
SOX10	ACH-001622	3395	Pan-Cancer
SOX10	ACH-001623	6372	Pan-Cancer
SOX10	ACH-001624	3900	Pan-Cancer
SOX10	ACH-001625	4960	Pan-Cancer
SOX10	ACH-001626	2061	Pan-Cancer
SOX10	ACH-001627	2730	Pan-Cancer
SOX10	ACH-001628	3836	Pan-Cancer
SOX10	ACH-001630	3936	Pan-Cancer
SOX10	ACH-001632	4212	Pan-Cancer
SOX10	ACH-001634	4496	Pan-Cancer
SOX10	ACH-001639	7818	Pan-Cancer
SOX10	ACH-001641	3990	Pan-Cancer
SOX10	ACH-001647	1742	Pan-Cancer
SOX10	ACH-001648	6478	Pan-Cancer
SOX10	ACH-001649	7124	Pan-Cancer
SOX10	ACH-001650	3611	Pan-Cancer
SOX10	ACH-001651	5610	Pan-Cancer
SOX10	ACH-001652	7394	Pan-Cancer
SOX10	ACH-001653	9626	Pan-Cancer
SOX10	ACH-001654	2530	Pan-Cancer
SOX10	ACH-001655	4973	Pan-Cancer
SOX10	ACH-001656	3700	Pan-Cancer
SOX10	ACH-001664	4592	Pan-Cancer
SOX10	ACH-001668	2277	Pan-Cancer
SOX10	ACH-001670	2666	Pan-Cancer
SOX10	ACH-001673	2554	Pan-Cancer
SOX10	ACH-001674	3317	Pan-Cancer
SOX10	ACH-001677	7377	Pan-Cancer
SOX10	ACH-001685	10151	Pan-Cancer
SOX10	ACH-001687	4923	Pan-Cancer
SOX10	ACH-001688	9024	Pan-Cancer
SOX10	ACH-001690	2239	Pan-Cancer
SOX10	ACH-001692	9891	Pan-Cancer
SOX10	ACH-001694	2617	Pan-Cancer
SOX10	ACH-001698	3529	Pan-Cancer
SOX10	ACH-001699	2057	Pan-Cancer
SOX10	ACH-001702	2766	Pan-Cancer
SOX10	ACH-001709	3861	Pan-Cancer
SOX10	ACH-001711	12330	Pan-Cancer
SOX10	ACH-001715	2062	Pan-Cancer
SOX10	ACH-001719	3279	Pan-Cancer
SOX10	ACH-001735	2615	Pan-Cancer
SOX10	ACH-001736	5813	Pan-Cancer
SOX10	ACH-001737	3640	Pan-Cancer
SOX10	ACH-001740	5200	Pan-Cancer
SOX10	ACH-001745	5389	Pan-Cancer
SOX10	ACH-001750	2164	Pan-Cancer
SOX10	ACH-001765	4132	Pan-Cancer
SOX10	ACH-001786	7591	Pan-Cancer
SOX10	ACH-001791	9970	Pan-Cancer
SOX10	ACH-001793	2012	Pan-Cancer
SOX10	ACH-001794	2049	Pan-Cancer
SOX10	ACH-001795	7733	Pan-Cancer
SOX10	ACH-001796	2985	Pan-Cancer
SOX10	ACH-001799	2552	Pan-Cancer
SOX10	ACH-001802	3811	Pan-Cancer
SOX10	ACH-001804	1993	Pan-Cancer
SOX10	ACH-001814	4326	Pan-Cancer
SOX10	ACH-001819	3463	Pan-Cancer
SOX10	ACH-001820	367	Pan-Cancer
SOX10	ACH-001834	2540	Pan-Cancer
SOX10	ACH-001835	2757	Pan-Cancer
SOX10	ACH-001836	2023	Pan-Cancer
SOX10	ACH-001838	1557	Pan-Cancer
SOX10	ACH-001839	5039	Pan-Cancer
SOX10	ACH-001841	6489	Pan-Cancer
SOX10	ACH-001842	2762	Pan-Cancer
SOX10	ACH-001843	2298	Pan-Cancer
SOX10	ACH-001844	1963	Pan-Cancer
SOX10	ACH-001848	1707	Pan-Cancer
SOX10	ACH-001849	4062	Pan-Cancer
SOX10	ACH-001850	2246	Pan-Cancer
SOX10	ACH-001852	3106	Pan-Cancer
SOX10	ACH-001853	4530	Pan-Cancer
SOX10	ACH-001856	1738	Pan-Cancer
SOX10	ACH-001857	4201	Pan-Cancer
SOX10	ACH-001858	3037	Pan-Cancer
SOX10	ACH-001861	7435	Pan-Cancer
SOX10	ACH-001862	6152	Pan-Cancer
SOX10	ACH-001863	2213	Pan-Cancer
SOX10	ACH-001864	6629	Pan-Cancer
SOX10	ACH-001959	2673	Pan-Cancer
SOX10	ACH-001960	9486	Pan-Cancer
SOX10	ACH-001961	2725	Pan-Cancer
SOX10	ACH-001991	2431	Pan-Cancer
SOX10	ACH-001993	2525	Pan-Cancer
SOX10	ACH-001997	2859	Pan-Cancer
SOX10	ACH-001999	1680	Pan-Cancer
SOX10	ACH-002019	2004	Pan-Cancer
SOX10	ACH-002023	2272	Pan-Cancer
SOX10	ACH-002024	5670	Pan-Cancer
SOX10	ACH-002025	2053	Pan-Cancer
SOX10	ACH-002026	5344	Pan-Cancer
SOX10	ACH-002027	1672	Pan-Cancer
SOX10	ACH-002029	3675	Pan-Cancer
SOX10	ACH-002039	8584	Pan-Cancer
SOX10	ACH-002041	1649	Pan-Cancer
SOX10	ACH-002042	5137	Pan-Cancer
SOX10	ACH-002043	6214	Pan-Cancer
[truncated: 7,921 more rows]

## Sheet: Source_Data_4b
Enrichment FDR	nGenes	Pathway Genes	Fold Enrichment	Pathway	URL	Genes
0.00494603	2	10	70.8044	GO:0008097 5S rRNA binding	http://amigo.geneontology.org/amigo/term/GO:0008097	RPL5 MDM2
0.00494603	2	9	70.8044	GO:1990948 ubiquitin ligase inhibitor activity	http://amigo.geneontology.org/amigo/term/GO:1990948	RPL5 RPS7
0.00624586	2	9	60.6895	GO:0017169 CDP-alcohol phosphatidyltransferase activity	http://amigo.geneontology.org/amigo/term/GO:0017169	CDIPT CHPT1
0.00178333	3	16	45.5171	GO:0019992 diacylglycerol binding	http://amigo.geneontology.org/amigo/term/GO:0019992	CDIPT CHPT1 RASGRP3
0.00411183	3	26	24.5092	GO:0001965 G-protein alpha-subunit binding	http://amigo.geneontology.org/amigo/term/GO:0001965	RIC8A RGS10 HTR2B
0.00178333	5	201	15.6186	GO:0003735 structural constituent of ribosome	http://amigo.geneontology.org/amigo/term/GO:0003735	RPS7 RPS23 RPL5 RPL30 RPL34
0.00349857	4	107	14.1609	GO:0030527 structural constituent of chromatin	http://amigo.geneontology.org/amigo/term/GO:0030527	H4C8 H2BC15 H2BC9 H2AC16
0.00178333	8	371	6.20185	GO:0046982 protein heterodimerization activity	http://amigo.geneontology.org/amigo/term/GO:0046982	AHR CEACAM8 ARNT H4C8 H2BC15 H2BC9 H2AC16 ROPN1B
0.00178333	16	1258	3.15563	GO:0000978 RNA polymerase II cis-regulatory region sequence-specific DNA binding	http://amigo.geneontology.org/amigo/term/GO:0000978	SOX10 ZNF85 EGR2 PAX3 ARNT ZNF519 ZNF267 MITF ZNF681 ZNF729 ZNF429 ZNF780A POU5F1 ZNF90 TFAP2A AHR
0.00178333	16	1278	3.11228	GO:0000987 cis-regulatory region sequence-specific DNA binding	http://amigo.geneontology.org/amigo/term/GO:0000987	SOX10 ZNF85 EGR2 PAX3 ARNT ZNF519 ZNF267 MITF ZNF681 ZNF729 ZNF429 ZNF780A POU5F1 ZNF90 AHR TFAP2A
0.0019374	17	1444	2.89345	GO:0000981 DNA-binding transcription factor activity RNA polymerase II-specific	http://amigo.geneontology.org/amigo/term/GO:0000981	SOX10 ZNF85 AHR EGR2 PAX3 TFAP2A ZNF519 ZNF267 MITF ZNF681 ZNF729 ZNF429 ZNF780A POU5F1 ZNF90 ARNT ZBTB10
0.00233992	17	1492	2.82332	GO:0000977 RNA polymerase II transcription regulatory region sequence-specific DNA binding	http://amigo.geneontology.org/amigo/term/GO:0000977	SOX10 ZNF85 EGR2 PAX3 TFAP2A ARNT ZNF519 ZNF267 MITF ZNF681 ZNF729 ZNF429 ZNF780A POU5F1 ZBTB10 ZNF90 AHR
0.00243361	17	1506	2.79059	GO:0003700 DNA-binding transcription factor activity	http://amigo.geneontology.org/amigo/term/GO:0003700	SOX10 ZNF85 AHR EGR2 PAX3 TFAP2A ZNF519 ZNF267 MITF ZNF681 ZNF729 ZNF429 ZNF780A POU5F1 ZNF90 ARNT ZBTB10
0.00297569	17	1597	2.67285	GO:0000976 transcription cis-regulatory region binding	http://amigo.geneontology.org/amigo/term/GO:0000976	SOX10 ZNF85 AHR EGR2 PAX3 TFAP2A ARNT ZNF519 ZNF267 MITF ZNF681 ZNF729 ZNF429 ZNF780A POU5F1 ZBTB10 ZNF90
0.00297569	17	1599	2.67088	GO:0001067 transcription regulatory region nucleic acid binding	http://amigo.geneontology.org/amigo/term/GO:0001067	SOX10 ZNF85 AHR EGR2 PAX3 TFAP2A ARNT ZNF519 ZNF267 MITF ZNF681 ZNF729 ZNF429 ZNF780A POU5F1 ZBTB10 ZNF90
0.00297569	18	1776	2.60808	GO:0003690 double-stranded DNA binding	http://amigo.geneontology.org/amigo/term/GO:0003690	SOX10 ZNF85 AHR EGR2 PAX3 TFAP2A ARNT TERF1 ZNF519 ZNF267 MITF ZNF681 ZNF729 ZNF429 ZNF780A POU5F1 ZBTB10 ZNF90
0.00297569	18	1765	2.59568	GO:0043565 sequence-specific DNA binding	http://amigo.geneontology.org/amigo/term/GO:0043565	SOX10 ZNF85 AHR EGR2 PAX3 TFAP2A ARNT TERF1 ZNF519 ZNF267 MITF ZNF681 ZNF729 ZNF429 ZNF780A POU5F1 ZBTB10 ZNF90
0.00379832	17	1656	2.58855	GO:1990837 sequence-specific double-stranded DNA binding	http://amigo.geneontology.org/amigo/term/GO:1990837	SOX10 ZNF85 AHR EGR2 PAX3 TFAP2A ARNT ZNF519 ZNF267 MITF ZNF681 ZNF729 ZNF429 ZNF780A POU5F1 ZBTB10 ZNF90
0.00178333	24	2707	2.42643	GO:0003677 DNA binding	http://amigo.geneontology.org/amigo/term/GO:0003677	SOX10 ZNF85 AHR EGR2 PAX3 TFAP2A ARNT TERF1 H4C8 ZNF519 ZNF267 MITF ZNF681 ZNF729 ZNF429 ZNF780A POU5F1 ZBTB10 ZNF90 H2BC15 H2BC9 H2AC16 CERS5 HMGN5
0.00178333	31	4400	2.14769	GO:0003676 nucleic acid binding	http://amigo.geneontology.org/amigo/term/GO:0003676	RPL5 RPL30 H4C8 RPS7 RPS23 HMGN5 POU5F1 SOX10 ZNF85 AHR EGR2 THOC2 PAX3 TFAP2A ARNT TERF1 ZNF519 ZNF267 MITF ZNF681 ZNF729 ZNF429 ZNF780A ZBTB10 ZNF90 H2BC15 H2BC9 H2AC16 MDM2 CERS5 RPL34

## Sheet: Source_Data_4d
OMM2.5	N1		D4			D14			D28
			STG2	CDS2 gRNA 1	CDS2 gRNA 2	STG2	CDS2 gRNA 1	CDS2 gRNA 2	STG2	CDS2 gRNA 1	CDS2 gRNA 2								Tukey's multiple comparisons test	Mean Diff.	95.00% CI of diff.	Below threshold?	Summary	Adjusted P Value
			100	100	100	97.42	45.71	8.95	97.62	45.47	4.38
			100	100	100	97.25	52.37	10.32	97.32	55.69	4.29								CDS2 gRNA2
			100	100	100	93.1	47.76	9.43	95.6	44.09	4.42								D4 vs. D14	86.54	74.32 to 98.77	Yes	****	<0.0001
		Average	100	100	100	95.9233	48.6133	9.56667	96.8467	48.4167	4.36333								D4 vs. D28	95	93.00 to 97.01	Yes	****	<0.0001
	N2		D4			D14			D28										D14 vs. D28	8.462	-2.363 to 19.29	No	ns	0.0793
			STG2	CDS2 gRNA 1	CDS2 gRNA 2	STG2	CDS2 gRNA 1	CDS2 gRNA 2	STG2	CDS2 gRNA 1	CDS2 gRNA 2
			100	100	100	103.53	52.61	15.23	113.86	48.54	5.09								CDS2 gRNA1
			100	100	100	96.8	42.85	18.49	113.22	51.21	4.24								D4 vs. D14	53.86	46.37 to 61.35	Yes	****	<0.0001
			100	100	100	99.56	37.72	16.24	117.83	49	5.94								D4 vs. D28	55.52	28.82 to 82.22	Yes	*	0.012
		Average	100	100	100	99.9633	44.3933	16.6533	114.97	49.5833	5.09								D14 vs. D28	1.66	-24.48 to 27.80	No	ns	0.9284
	N3		D4			D14			D28
			STG2	CDS2 gRNA 1	CDS2 gRNA 2	STG2	CDS2 gRNA 1	CDS2 gRNA 2	STG2	CDS2 gRNA 1	CDS2 gRNA 2								STG2
			100	100	100	94.33	46.42	13.06	97.41	36.19	5.71								D4 vs. D14	2.858	-5.476 to 11.19	No	ns	0.3088
			100	100	100	96.83	44.34	16.56	97.97	37.22	5.13								D4 vs. D28	-3.199	-37.91 to 31.51	No	ns	0.8603
			100	100	100	95.46	45.48	12.84	97.96	32.91	5.76								D14 vs. D28	-6.057	-32.51 to 20.40	No	ns	0.5002
		Average	100	100	100	95.54	45.4133	14.1533	97.78	35.44	5.53333
MP46	N1		D4			D14			D28
			STG2	CDS2 gRNA 1	CDS2 gRNA 2	STG2	CDS2 gRNA 1	CDS2 gRNA 2	STG2	CDS2 gRNA 1	CDS2 gRNA 2
			100	100	100	100.28	69.16	58.01	111.25	77.91	48.77								Tukey's multiple comparisons test	Mean Diff.	95.00% CI of diff.	Below threshold?	Summary	Adjusted P Value
			100	100	100	99.69	75.49	41.28	111.47	88.5	43.25
			100	100	100	101.98	69.76	56.1	116.18	73.99	66.1								CDS2 gRNA2
		Average	100	100	100	100.65	71.47	51.7967	112.967	80.1333	52.7067								D4 vs. D14	53.37	16.69 to 90.05	Yes	*	0.0243
	N2		D4			D14			D28										D4 vs. D28	44.07	34.44 to 53.69	Yes	**	0.0016
			STG2	CDS2 gRNA 1	CDS2 gRNA 2	STG2	CDS2 gRNA 1	CDS2 gRNA 2	STG2	CDS2 gRNA 1	CDS2 gRNA 2								D14 vs. D28	-9.302	-49.61 to 31.01	No	ns	0.4963
			100	100	100	102.25	71.04	61.46	115.96	85.24	52.54
			100	100	100	102.91	78.49	43.07	116.8	96.12	45.76								CDS2 gRNA1
			100	100	100	104.74	72.58	57.05	122.19	81.31	75.69								D4 vs. D14	36.01	-15.81 to 87.83	No	ns	0.0982
		Average	100	100	100	103.3	74.0367	53.86	118.317	87.5567	57.9967								D4 vs. D28	15.57	2.473 to 28.66	Yes	*	0.0359
	N3		D4			D14			D28										D14 vs. D28	-20.45	-76.17 to 35.28	No	ns	0.2807
			STG2	CDS2 gRNA 1	CDS2 gRNA 2	STG2	CDS2 gRNA 1	CDS2 gRNA 2	STG2	CDS2 gRNA 1	CDS2 gRNA 2
			100	100	100	79.26	55.22	30.74	104.13	83.77	53.18								STG2
			100	100	100	80.25	41.46	38.48	103.82	92.8	63.45								D4 vs. D14	5.321	-37.89 to 48.54	No	ns	0.7755
			100	100	100	80.75	42.69	33.48	100.52	80.27	54.65								D4 vs. D28	-11.37	-38.13 to 15.39	No	ns	0.2256
		Average	100	100	100	80.0867	46.4567	34.2333	102.823	85.6133	57.0933								D14 vs. D28	-16.69	-35.08 to 1.701	No	ns	0.0601
