# Supplementary material for: The synthetic lethal interaction between CDS1 and CDS2 is a vulnerability in uveal melanoma and across multiple tumor types
Source: Nat Genet. 2025 Jul 4;57(7):1672–83. doi: 10.1038/s41588-025-02222-1 (PMC12283370; doi:10.1038/s41588-025-02222-1)
Supplement: Supplementary file 6 — Statistical source data for Fig. 5b. [file 41588_2025_2222_MOESM6_ESM.csv]

	cancer type abbreviation.x	CDS1	CDS2
1	UVM	9.1	10.18
2	UVM	8.89	10.71
3	UVM	8.09	11.36
4	UVM	7.82	12.03
5	UVM	7.44	10.04
6	UVM	7.34	10.35
7	UVM	7.32	11.61
8	UVM	7.29	11.25
9	UVM	7.25	10.03
10	UVM	7.23	11.03
11	UVM	7.2	10.27
12	UVM	7.13	10.98
13	UVM	7.12	10.66
14	UVM	7.09	11.69
15	UVM	7.05	10.87
16	UVM	7.05	10.4
17	UVM	7.04	10.55
18	UVM	6.96	10.67
19	UVM	6.95	10.9
20	UVM	6.94	10.52
21	UVM	6.94	10.8
22	UVM	6.92	11.03
23	UVM	6.9	10.81
24	UVM	6.89	11.54
25	UVM	6.8	10.81
26	UVM	6.74	10.12
27	UVM	6.73	10.98
28	UVM	6.65	10.11
29	UVM	6.64	10.56
30	UVM	6.58	10.43
31	UVM	6.57	11.88
32	UVM	6.52	10.47
33	UVM	6.32	11.84
34	UVM	6.31	10.83
35	UVM	6.29	10.77
36	UVM	6.27	11.16
37	UVM	6.22	10.36
38	UVM	6.21	11.49
39	UVM	6.2	11.16
40	UVM	6.1	10.54
41	UVM	6.1	10.64
42	UVM	6.05	11.69
43	UVM	6.01	10.35
44	UVM	5.98	10.43
45	UVM	5.97	11.56
46	UVM	5.97	10.94
47	UVM	5.94	10.42
48	UVM	5.94	10.51
49	UVM	5.83	10.97
50	UVM	5.82	10.79
51	UVM	5.81	10.93
52	UVM	5.77	11.33
53	UVM	5.76	10.65
54	UVM	5.75	11.13
55	UVM	5.72	10.51
56	UVM	5.67	10.77
57	UVM	5.61	11.41
58	UVM	5.59	11.06
59	UVM	5.58	10.52
60	UVM	5.55	11.17
61	UVM	5.53	10.88
62	UVM	5.37	11.09
63	UVM	5.3	10.39
64	UVM	4.82	10.73
65	UVM	4.77	10.47
66	UVM	4.77	10.32
67	UVM	4.76	10.71
68	UVM	4.69	10.9
69	UVM	4.63	10.95
70	UVM	4.59	10.03
71	UVM	4.51	10.65
72	UVM	4.27	10.5
73	UVM	4.17	10.74
74	UVM	4.04	10.44
75	UVM	4.01	11.05
76	UVM	3.81	12.41
77	UVM	3.79	11.44
78	UVM	3.68	10.54
79	UVM	3.25	10.01
80	UVM	2.93	10.42
81	UCS	10.22	10.07
82	UCS	10.22	9.2
83	UCS	10.18	9.14
84	UCS	10.15	9.24
85	UCS	9.93	9.24
86	UCS	9.81	9.37
87	UCS	9.65	9.22
88	UCS	9.56	9.48
89	UCS	9.55	9.51
90	UCS	9.4	9.61
91	UCS	9.38	9.04
92	UCS	9.14	9.38
93	UCS	9.12	8.53
94	UCS	9.07	9.59
95	UCS	9.06	8.37
96	UCS	9.04	8.74
97	UCS	8.94	9.09
98	UCS	8.78	8.8
99	UCS	8.72	9.32
100	UCS	8.65	10.04
101	UCS	8.46	9
102	UCS	8.41	8.46
103	UCS	8.26	8.6
104	UCS	8.08	9.19
105	UCS	8.08	8.1
106	UCS	8.01	9.17
107	UCS	7.98	9.2
108	UCS	7.97	9.33
109	UCS	7.91	9.57
110	UCS	7.9	9.19
111	UCS	7.86	9.9
112	UCS	7.86	9.76
113	UCS	7.73	9.09
114	UCS	7.62	9.71
115	UCS	7.54	9.02
116	UCS	7.52	10.49
117	UCS	7.51	10.03
118	UCS	7.45	9.37
119	UCS	7.42	8.97
120	UCS	7.4	8.38
121	UCS	7.37	8.86
122	UCS	7.26	8.98
123	UCS	6.96	9.27
124	UCS	6.57	9.52
125	UCS	6.36	8.26
126	UCS	6.26	9.03
127	UCS	6.15	9.3
128	UCS	6	8.86
129	UCS	5.95	9.23
130	UCS	5.57	8.26
131	UCS	5.43	8.77
132	UCS	5.21	7.89
133	UCS	5.12	10.77
134	UCS	4.94	8.96
135	UCS	3.96	9.23
136	UCS	3.74	8.82
137	UCS	1.36	9.12
138	UCEC	11.91	9.28
139	UCEC	11.81	9.38
140	UCEC	11.74	9.81
141	UCEC	11.71	9.02
142	UCEC	11.68	9.09
143	UCEC	11.66	8.96
144	UCEC	11.61	9.48
145	UCEC	11.57	9.73
146	UCEC	11.57	9.18
147	UCEC	11.55	9.29
148	UCEC	11.55	9.33
149	UCEC	11.54	9.15
150	UCEC	11.44	9.29
151	UCEC	11.43	9.37
152	UCEC	11.37	8.99
153	UCEC	11.34	9.09
154	UCEC	11.33	9.62
155	UCEC	11.33	9.25
156	UCEC	11.3	9.58
157	UCEC	11.29	9.29
158	UCEC	11.28	9.12
159	UCEC	11.25	9.47
160	UCEC	11.24	9.55
161	UCEC	11.24	9.35
162	UCEC	11.22	8.99
163	UCEC	11.16	9.81
164	UCEC	11.14	9.46
165	UCEC	11.14	9.31
166	UCEC	11.11	9.42
167	UCEC	11.1	9.17
168	UCEC	11.1	8.83
169	UCEC	11.07	10.47
170	UCEC	11.06	9.67
171	UCEC	11.06	9.79
172	UCEC	11.03	9.44
173	UCEC	11.02	9.34
174	UCEC	11	9.85
175	UCEC	10.99	8.6
176	UCEC	10.97	9.96
177	UCEC	10.97	9.84
178	UCEC	10.95	9.41
179	UCEC	10.93	9.47
180	UCEC	10.93	9.21
181	UCEC	10.92	9.21
182	UCEC	10.91	9.33
183	UCEC	10.9	9.31
184	UCEC	10.88	9.06
185	UCEC	10.88	8.98
186	UCEC	10.88	8.96
187	UCEC	10.84	8.08
188	UCEC	10.84	9.72
189	UCEC	10.84	9.31
190	UCEC	10.83	9.36
191	UCEC	10.82	9.14
192	UCEC	10.82	9.14
193	UCEC	10.82	8.99
194	UCEC	10.82	9.64
195	UCEC	10.8	8.17
196	UCEC	10.79	9
197	UCEC	10.78	10.01
198	UCEC	10.78	9.17
199	UCEC	10.78	8.61
200	UCEC	10.75	9.36
201	UCEC	10.75	9.4
202	UCEC	10.74	9.56
203	UCEC	10.73	9.11
204	UCEC	10.71	9.01
205	UCEC	10.71	9.07
206	UCEC	10.71	9.06
207	UCEC	10.7	9.8
208	UCEC	10.69	9.16
209	UCEC	10.69	9.63
210	UCEC	10.69	9.56
211	UCEC	10.67	9.95
212	UCEC	10.66	9.73
213	UCEC	10.65	9.41
214	UCEC	10.65	9.78
215	UCEC	10.63	8.91
216	UCEC	10.63	9.34
217	UCEC	10.63	9.45
218	UCEC	10.62	9.64
219	UCEC	10.61	9.27
220	UCEC	10.61	9.64
221	UCEC	10.6	9.98
222	UCEC	10.59	9.24
223	UCEC	10.59	9.42
224	UCEC	10.58	9.22
225	UCEC	10.58	9.37
226	UCEC	10.58	9.52
227	UCEC	10.56	9.3
228	UCEC	10.55	8.96
229	UCEC	10.53	8.47
230	UCEC	10.53	8.85
231	UCEC	10.51	9.31
232	UCEC	10.51	9.34
233	UCEC	10.5	9.15
234	UCEC	10.5	9.16
235	UCEC	10.49	10.36
236	UCEC	10.49	9.67
237	UCEC	10.49	9.2
238	UCEC	10.48	9.09
239	UCEC	10.48	10.37
240	UCEC	10.47	9.46
241	UCEC	10.44	9.96
242	UCEC	10.44	9.54
243	UCEC	10.43	9.34
244	UCEC	10.43	9.82
245	UCEC	10.42	9.47
246	UCEC	10.42	9.62
247	UCEC	10.42	8.97
248	UCEC	10.41	9.11
249	UCEC	10.41	9.02
250	UCEC	10.41	9.47
251	UCEC	10.41	9.12
252	UCEC	10.41	9.33
253	UCEC	10.4	9.36
254	UCEC	10.39	9.39
255	UCEC	10.37	8.47
256	UCEC	10.37	9.66
257	UCEC	10.37	9.63
258	UCEC	10.37	10.07
259	UCEC	10.36	9.71
260	UCEC	10.36	9.26
261	UCEC	10.36	9.66
262	UCEC	10.35	9.41
263	UCEC	10.35	9.31
264	UCEC	10.35	9.28
265	UCEC	10.35	9.63
266	UCEC	10.35	9.16
267	UCEC	10.34	9.45
268	UCEC	10.34	8.79
269	UCEC	10.34	9.34
270	UCEC	10.33	9.04
271	UCEC	10.33	9.68
272	UCEC	10.31	9.34
273	UCEC	10.31	9.37
274	UCEC	10.31	9.08
275	UCEC	10.3	9.5
276	UCEC	10.3	8.99
277	UCEC	10.3	9.16
278	UCEC	10.29	9.14
279	UCEC	10.28	8.97
280	UCEC	10.28	8.9
281	UCEC	10.27	9.05
282	UCEC	10.27	9.25
283	UCEC	10.27	9.41
284	UCEC	10.26	9.47
285	UCEC	10.26	9.41
286	UCEC	10.26	9.82
287	UCEC	10.24	9.42
288	UCEC	10.24	9.27
289	UCEC	10.24	9.57
290	UCEC	10.24	10.32
291	UCEC	10.24	9.09
292	UCEC	10.23	9.88
293	UCEC	10.23	8.95
294	UCEC	10.23	9.45
295	UCEC	10.23	9.19
296	UCEC	10.22	9.93
297	UCEC	10.22	8.91
298	UCEC	10.21	8.6
299	UCEC	10.21	9.5
300	UCEC	10.21	9.09
301	UCEC	10.21	9.69
302	UCEC	10.21	9.75
303	UCEC	10.21	9.1
304	UCEC	10.2	9.45
305	UCEC	10.19	9.72
306	UCEC	10.19	9.1
307	UCEC	10.19	9.57
308	UCEC	10.19	9.52
309	UCEC	10.19	9.36
310	UCEC	10.18	9.21
311	UCEC	10.18	9.22
312	UCEC	10.17	9.46
313	UCEC	10.17	9.57
314	UCEC	10.17	9.2
315	UCEC	10.17	9.47
316	UCEC	10.16	9.31
317	UCEC	10.16	8.82
318	UCEC	10.16	9.57
319	UCEC	10.16	9.55
320	UCEC	10.16	9.94
321	UCEC	10.15	8.74
322	UCEC	10.14	9.28
323	UCEC	10.14	8.91
324	UCEC	10.13	9.98
325	UCEC	10.13	9.38
326	UCEC	10.13	9.03
327	UCEC	10.13	10.69
328	UCEC	10.12	8.21
329	UCEC	10.11	9.17
330	UCEC	10.11	9.68
331	UCEC	10.11	9.56
332	UCEC	10.1	9.38
333	UCEC	10.1	9.47
334	UCEC	10.1	9.16
335	UCEC	10.1	9.4
336	UCEC	10.1	9.02
337	UCEC	10.1	9.31
338	UCEC	10.1	9.25
339	UCEC	10.09	9.3
340	UCEC	10.09	9.45
341	UCEC	10.09	9.22
342	UCEC	10.09	8.78
343	UCEC	10.09	9.01
344	UCEC	10.08	9.3
345	UCEC	10.08	9.38
346	UCEC	10.08	9.18
347	UCEC	10.07	9.46
348	UCEC	10.07	8.95
349	UCEC	10.07	10.06
350	UCEC	10.07	9.28
351	UCEC	10.06	8.71
352	UCEC	10.06	9.49
353	UCEC	10.06	9.62
354	UCEC	10.06	9.36
355	UCEC	10.05	10.34
356	UCEC	10.05	9.34
357	UCEC	10.05	9.64
358	UCEC	10.05	9.82
359	UCEC	10.05	9.15
360	UCEC	10.04	9.82
361	UCEC	10.04	10.64
362	UCEC	10.04	9.87
363	UCEC	10.03	9.97
364	UCEC	10.03	9.41
365	UCEC	10.03	9.02
366	UCEC	10.02	9.95
367	UCEC	10.01	9.37
368	UCEC	10.01	9.5
369	UCEC	10.01	10.23
370	UCEC	10.01	8.89
371	UCEC	10	8.95
372	UCEC	10	9.09
373	UCEC	10	9.91
374	UCEC	10	8.81
375	UCEC	9.99	9.77
376	UCEC	9.98	9.35
377	UCEC	9.97	9.12
378	UCEC	9.97	9.1
379	UCEC	9.97	9.35
380	UCEC	9.96	9.13
381	UCEC	9.95	9.69
382	UCEC	9.95	9.8
383	UCEC	9.94	9.51
384	UCEC	9.94	9.2
385	UCEC	9.93	9.57
386	UCEC	9.93	9.34
387	UCEC	9.93	9.22
388	UCEC	9.92	8.98
389	UCEC	9.92	9.41
390	UCEC	9.92	9.63
391	UCEC	9.91	9.56
392	UCEC	9.91	8.91
393	UCEC	9.9	9.43
394	UCEC	9.9	9.12
395	UCEC	9.9	9.54
396	UCEC	9.89	8.96
397	UCEC	9.89	9.34
398	UCEC	9.88	8.54
399	UCEC	9.87	9.19
400	UCEC	9.87	9.57
401	UCEC	9.87	9.29
402	UCEC	9.87	9.39
403	UCEC	9.87	9.91
404	UCEC	9.86	9.39
405	UCEC	9.86	9.29
406	UCEC	9.86	9.3
407	UCEC	9.85	9.52
408	UCEC	9.84	9.93
409	UCEC	9.84	9.54
410	UCEC	9.84	9.63
411	UCEC	9.84	9.42
412	UCEC	9.83	9.11
413	UCEC	9.83	9.17
414	UCEC	9.82	9.24
415	UCEC	9.82	9.08
416	UCEC	9.82	8.91
417	UCEC	9.82	9.73
418	UCEC	9.82	9.38
419	UCEC	9.82	9.65
420	UCEC	9.8	9.57
421	UCEC	9.8	9.3
422	UCEC	9.8	9.43
423	UCEC	9.8	9.19
424	UCEC	9.8	9.31
425	UCEC	9.8	9.38
426	UCEC	9.8	9.09
427	UCEC	9.79	9.73
428	UCEC	9.79	9.7
429	UCEC	9.79	9.07
430	UCEC	9.79	9.32
431	UCEC	9.78	9.19
432	UCEC	9.78	9.45
433	UCEC	9.78	9.57
434	UCEC	9.77	9.45
435	UCEC	9.77	10.03
436	UCEC	9.77	9.21
437	UCEC	9.77	9.22
438	UCEC	9.77	9.65
439	UCEC	9.77	10.06
440	UCEC	9.76	9.4
441	UCEC	9.76	9.28
442	UCEC	9.76	9.14
443	UCEC	9.76	9.45
444	UCEC	9.76	9.54
445	UCEC	9.75	8.95
446	UCEC	9.75	9.5
447	UCEC	9.75	9.71
448	UCEC	9.74	9.99
449	UCEC	9.74	9.3
450	UCEC	9.74	10.02
451	UCEC	9.74	9.13
452	UCEC	9.73	9.19
453	UCEC	9.73	9.12
454	UCEC	9.73	9.07
455	UCEC	9.72	8.77
456	UCEC	9.72	9.1
457	UCEC	9.72	9.28
458	UCEC	9.72	9.54
459	UCEC	9.7	9.11
460	UCEC	9.7	9.07
461	UCEC	9.69	9.22
462	UCEC	9.69	8.9
463	UCEC	9.68	9.35
464	UCEC	9.67	8.77
465	UCEC	9.67	9.47
466	UCEC	9.67	9.32
467	UCEC	9.66	9.63
468	UCEC	9.66	9.43
469	UCEC	9.65	9.61
470	UCEC	9.64	8.86
471	UCEC	9.64	10.29
472	UCEC	9.62	9.37
473	UCEC	9.62	9.86
474	UCEC	9.62	8.78
475	UCEC	9.61	9.34
476	UCEC	9.61	8.81
477	UCEC	9.61	9.58
478	UCEC	9.61	9.18
479	UCEC	9.61	9.61
480	UCEC	9.6	9.24
481	UCEC	9.6	8.86
482	UCEC	9.6	9.25
483	UCEC	9.6	9.26
484	UCEC	9.6	9.47
485	UCEC	9.59	8.89
486	UCEC	9.59	9.85
487	UCEC	9.59	9.19
488	UCEC	9.57	9.64
489	UCEC	9.56	8.79
490	UCEC	9.55	9.75
491	UCEC	9.54	9.33
492	UCEC	9.54	9.54
493	UCEC	9.54	9.56
494	UCEC	9.52	9.91
495	UCEC	9.52	8.99
496	UCEC	9.52	9.07
497	UCEC	9.51	9.19
498	UCEC	9.51	8.59
499	UCEC	9.51	9.29
500	UCEC	9.51	9.1
501	UCEC	9.5	9.12
502	UCEC	9.49	9.55
503	UCEC	9.49	9.09
504	UCEC	9.49	9.36
505	UCEC	9.48	9.55
506	UCEC	9.48	9.25
507	UCEC	9.47	9.93
508	UCEC	9.47	9.35
509	UCEC	9.47	9.2
510	UCEC	9.47	9.89
511	UCEC	9.46	8.97
512	UCEC	9.46	9.61
513	UCEC	9.46	8.48
514	UCEC	9.46	9.25
515	UCEC	9.45	9.56
516	UCEC	9.45	9.96
517	UCEC	9.45	9.63
518	UCEC	9.45	9.4
519	UCEC	9.44	9.53
520	UCEC	9.44	9.38
521	UCEC	9.44	9.66
522	UCEC	9.44	9.64
523	UCEC	9.43	9.65
524	UCEC	9.43	9.38
525	UCEC	9.42	9.16
526	UCEC	9.42	9.7
527	UCEC	9.42	9.15
528	UCEC	9.39	8.08
529	UCEC	9.39	9.5
530	UCEC	9.39	9.21
531	UCEC	9.38	10.35
532	UCEC	9.38	9.02
533	UCEC	9.37	9.49
534	UCEC	9.36	8.85
535	UCEC	9.36	8.78
536	UCEC	9.35	9.16
537	UCEC	9.35	9.51
538	UCEC	9.34	9.47
539	UCEC	9.34	8.96
540	UCEC	9.34	8.83
541	UCEC	9.34	9.97
542	UCEC	9.34	9.19
543	UCEC	9.34	9.38
544	UCEC	9.33	9.21
545	UCEC	9.33	9.08
546	UCEC	9.33	9.39
547	UCEC	9.33	8.46
548	UCEC	9.32	8.79
549	UCEC	9.32	8.84
550	UCEC	9.31	9.54
551	UCEC	9.31	9.88
552	UCEC	9.31	9.26
553	UCEC	9.3	8.84
554	UCEC	9.3	9
555	UCEC	9.3	9.46
556	UCEC	9.29	9.29
557	UCEC	9.28	9.28
558	UCEC	9.26	9.4
559	UCEC	9.26	10.24
560	UCEC	9.25	9.92
561	UCEC	9.24	9.18
562	UCEC	9.24	9.68
563	UCEC	9.23	9.12
564	UCEC	9.21	9.24
565	UCEC	9.2	9.38
566	UCEC	9.19	8.86
567	UCEC	9.18	9.19
568	UCEC	9.18	9.55
569	UCEC	9.18	9.59
570	UCEC	9.17	9.63
571	UCEC	9.17	9.18
572	UCEC	9.16	9.16
573	UCEC	9.16	10.45
574	UCEC	9.15	9.66
575	UCEC	9.15	9.33
576	UCEC	9.14	9.88
577	UCEC	9.14	10.21
578	UCEC	9.13	9.41
579	UCEC	9.13	9.73
580	UCEC	9.12	9.46
581	UCEC	9.12	8.89
582	UCEC	9.12	9.32
583	UCEC	9.11	8.85
584	UCEC	9.11	9.56
585	UCEC	9.11	8.54
586	UCEC	9.1	9.07
587	UCEC	9.1	10.16
588	UCEC	9.09	9.76
589	UCEC	9.08	9.28
590	UCEC	9.07	9.31
591	UCEC	9.06	10.29
592	UCEC	9.06	9.06
593	UCEC	9.05	9.95
594	UCEC	9.03	9.21
595	UCEC	9.03	8.84
596	UCEC	9.02	10.02
597	UCEC	9	9.42
598	UCEC	9	10.21
599	UCEC	8.99	9.43
600	UCEC	8.98	10.08
601	UCEC	8.98	8.56
602	UCEC	8.97	10.14
603	UCEC	8.97	9.39
604	UCEC	8.96	9.08
605	UCEC	8.96	9.39
606	UCEC	8.96	8.99
607	UCEC	8.95	9.45
608	UCEC	8.95	9.19
609	UCEC	8.95	9.33
610	UCEC	8.94	10.51
611	UCEC	8.94	9.21
612	UCEC	8.91	9.14
613	UCEC	8.9	8.99
614	UCEC	8.9	9.88
615	UCEC	8.89	8.98
616	UCEC	8.89	9.67
617	UCEC	8.87	9.53
618	UCEC	8.87	8.89
619	UCEC	8.87	9.02
620	UCEC	8.87	9.33
621	UCEC	8.87	9.01
622	UCEC	8.87	10.1
623	UCEC	8.8	9.09
624	UCEC	8.78	9.39
625	UCEC	8.78	9.57
626	UCEC	8.78	9.12
627	UCEC	8.78	7.09
628	UCEC	8.75	10.32
629	UCEC	8.74	9.34
630	UCEC	8.74	9.69
631	UCEC	8.74	10
632	UCEC	8.73	9.13
633	UCEC	8.73	9.67
634	UCEC	8.72	9.55
635	UCEC	8.71	9.72
636	UCEC	8.71	9.05
637	UCEC	8.69	9.66
638	UCEC	8.68	9.3
639	UCEC	8.67	9.27
640	UCEC	8.67	9.04
641	UCEC	8.64	9.7
642	UCEC	8.64	9.15
643	UCEC	8.63	9.58
644	UCEC	8.63	10.77
645	UCEC	8.61	9.05
646	UCEC	8.61	9.51
647	UCEC	8.6	9.04
648	UCEC	8.6	8.76
649	UCEC	8.59	9.72
650	UCEC	8.57	9.63
651	UCEC	8.56	10.31
652	UCEC	8.56	9.56
653	UCEC	8.56	8.96
654	UCEC	8.52	9.55
655	UCEC	8.45	9.08
656	UCEC	8.44	10.45
657	UCEC	8.43	9.3
658	UCEC	8.42	8.62
659	UCEC	8.39	9.4
660	UCEC	8.36	9.49
661	UCEC	8.3	9.52
662	UCEC	8.3	8.5
663	UCEC	8.27	8.34
664	UCEC	8.26	9.76
665	UCEC	8.24	9.61
666	UCEC	8.18	9.52
667	UCEC	8.16	9.1
668	UCEC	8.09	9.4
669	UCEC	7.86	9.33
670	UCEC	7.83	9.52
671	UCEC	7.64	8.32
672	UCEC	7.63	9.44
673	UCEC	7.63	9.12
674	UCEC	7.6	10
675	UCEC	7.43	9.42
676	UCEC	7.38	9.48
677	UCEC	7.36	9.84
678	UCEC	7.33	9.44
679	UCEC	7.22	9.96
680	UCEC	7.14	9.97
681	UCEC	7.09	9.67
682	UCEC	6.77	10.98
683	UCEC	6.64	9.77
684	UCEC	6.62	9.61
685	UCEC	6.2	9.52
686	UCEC	5.01	9.26
687	UCEC	5	9.7
688	UCEC	4.96	9.89
689	UCEC	4.8	9.44
690	UCEC	4.65	9.83
691	UCEC	4.64	10.04
692	UCEC	3.2	9.74
693	UCEC	NA	NA
694	UCEC	NA	NA
695	UCEC	NA	NA
696	UCEC	NA	NA
697	UCEC	NA	NA
698	UCEC	NA	NA
699	UCEC	NA	NA
700	UCEC	NA	NA
701	UCEC	NA	NA
702	UCEC	NA	NA
703	UCEC	NA	NA
704	UCEC	NA	NA
705	UCEC	NA	NA
706	UCEC	NA	NA
707	UCEC	NA	NA
708	UCEC	NA	NA
709	UCEC	NA	NA
710	UCEC	NA	NA
711	UCEC	NA	NA
712	UCEC	NA	NA
713	UCEC	NA	NA
714	UCEC	NA	NA
715	UCEC	NA	NA
716	UCEC	NA	NA
717	UCEC	NA	NA
718	UCEC	NA	NA
719	UCEC	NA	NA
720	UCEC	NA	NA
721	THYM	11.47	9.78
722	THYM	10.91	9.28
723	THYM	10.56	9.66
724	THYM	10.55	9.11
725	THYM	10.47	9.41
726	THYM	10.42	9.47
727	THYM	10.33	9.73
728	THYM	10.28	9.12
729	THYM	10.24	9.04
730	THYM	10.23	8.92
731	THYM	10.22	9.56
732	THYM	9.95	9.46
733	THYM	9.94	8.94
734	THYM	9.93	9.21
735	THYM	9.93	11.78
736	THYM	9.88	9.33
737	THYM	9.76	9.09
738	THYM	9.74	9.32
739	THYM	9.69	9.63
740	THYM	9.68	9.07
741	THYM	9.65	8.84
742	THYM	9.57	9.81
743	THYM	9.56	9
744	THYM	9.43	9.14
745	THYM	9.41	9.17
746	THYM	9.37	9.24
747	THYM	9.35	9.57
748	THYM	9.34	9.72
749	THYM	9.32	9.07
750	THYM	9.26	9.46
751	THYM	9.24	8.94
752	THYM	9.24	9.81
753	THYM	9.22	8.88
754	THYM	9.19	9.91
755	THYM	9.17	9.2
756	THYM	9.14	9.29
757	THYM	9.14	9.02
758	THYM	9.13	9.96
759	THYM	9.08	9.59
760	THYM	9.03	9.46
761	THYM	8.96	10.07
762	THYM	8.95	9.13
763	THYM	8.95	9.37
764	THYM	8.92	8.87
765	THYM	8.9	9.35
766	THYM	8.87	8.97
767	THYM	8.87	9.38
768	THYM	8.78	9.34
769	THYM	8.76	8.85
770	THYM	8.73	9.32
771	THYM	8.71	9.31
772	THYM	8.7	9.39
773	THYM	8.67	9.2
774	THYM	8.61	9.16
775	THYM	8.57	9.45
776	THYM	8.5	9.03
777	THYM	8.44	9.39
778	THYM	8.43	9.01
779	THYM	8.39	9.2
780	THYM	8.38	9.23
781	THYM	8.38	8.77
782	THYM	8.32	9.28
783	THYM	8.31	8.99
784	THYM	8.3	9.07
785	THYM	8.3	9.59
786	THYM	8.28	9.33
787	THYM	8.15	9.35
788	THYM	8.12	9.45
789	THYM	8.1	9.28
790	THYM	8.09	9.57
791	THYM	8.09	9.21
792	THYM	8.08	8.74
793	THYM	8.08	9.14
794	THYM	8.02	9.18
795	THYM	7.95	9.52
796	THYM	7.94	9.07
797	THYM	7.94	9.29
798	THYM	7.92	9.01
799	THYM	7.89	9.34
800	THYM	7.89	9.58
801	THYM	7.87	9.46
802	THYM	7.83	9.23
803	THYM	7.8	9.63
804	THYM	7.76	9.22
805	THYM	7.74	9.51
806	THYM	7.72	9.48
807	THYM	7.71	9.16
808	THYM	7.58	9.44
809	THYM	7.54	8.67
810	THYM	7.48	9.2
811	THYM	7.46	9.46
812	THYM	7.44	8.95
813	THYM	7.41	8.07
814	THYM	7.4	9.07
815	THYM	7.4	9.04
816	THYM	7.33	9.41
817	THYM	7.32	9.17
818	THYM	7.3	9.57
819	THYM	7.26	9.51
820	THYM	7.22	9.2
821	THYM	7.22	9.13
822	THYM	7.21	9.23
823	THYM	7.19	9.1
824	THYM	7.18	9.34
825	THYM	7.13	9.44
826	THYM	7.12	9.07
827	THYM	7.07	9.82
828	THYM	7.07	8.97
829	THYM	6.92	9.6
830	THYM	6.92	8.79
831	THYM	6.92	9.13
832	THYM	6.9	9.24
833	THYM	6.9	9.15
834	THYM	6.8	9.47
835	THYM	6.76	8.99
836	THYM	6.71	9.36
837	THYM	6.65	8.88
838	THYM	6.56	9.32
839	THYM	6.51	9.31
840	THYM	6.5	9.23
841	THYM	6.32	9.3
842	THYM	5.58	9.45
843	THYM	NA	NA
844	THYM	NA	NA
845	THYM	NA	NA
846	THYM	NA	NA
847	THCA	11.78	9.78
848	THCA	11.69	9.73
849	THCA	11.65	9.54
850	THCA	11.61	9.31
851	THCA	11.59	9.35
852	THCA	11.57	9.43
853	THCA	11.55	10.05
854	THCA	11.49	10.24
855	THCA	11.47	9.28
856	THCA	11.46	9.3
857	THCA	11.44	9.56
858	THCA	11.43	9.52
859	THCA	11.41	9.7
860	THCA	11.4	9.26
861	THCA	11.39	9.85
862	THCA	11.38	9.77
863	THCA	11.38	9.84
864	THCA	11.36	9.48
865	THCA	11.36	9.69
866	THCA	11.35	9.58
867	THCA	11.34	9.75
868	THCA	11.33	9.67
869	THCA	11.33	9.69
870	THCA	11.31	9.45
871	THCA	11.31	9.13
872	THCA	11.3	9.5
873	THCA	11.3	9.68
874	THCA	11.3	10.02
875	THCA	11.29	9.52
876	THCA	11.29	9.99
877	THCA	11.28	9.24
878	THCA	11.27	9.25
879	THCA	11.26	9.52
880	THCA	11.25	9.76
881	THCA	11.25	9.7
882	THCA	11.25	9.85
883	THCA	11.25	9.42
884	THCA	11.25	9.39
885	THCA	11.24	9.54
886	THCA	11.23	9.65
887	THCA	11.23	9.79
888	THCA	11.22	9.36
889	THCA	11.22	9.68
890	THCA	11.22	10.07
891	THCA	11.22	9.8
892	THCA	11.21	9.65
893	THCA	11.21	9.55
894	THCA	11.2	9.67
895	THCA	11.2	9.93
896	THCA	11.2	9.52
897	THCA	11.2	9.56
898	THCA	11.2	9.8
899	THCA	11.19	9.58
900	THCA	11.19	9.23
901	THCA	11.19	9.76
902	THCA	11.19	9.74
903	THCA	11.18	9.76
904	THCA	11.17	9.63
905	THCA	11.17	9.62
906	THCA	11.17	10.35
907	THCA	11.16	9.14
908	THCA	11.16	9.47
909	THCA	11.15	9.13
910	THCA	11.15	9.63
911	THCA	11.15	9.58
912	THCA	11.14	9.54
913	THCA	11.14	10
914	THCA	11.14	9.46
915	THCA	11.13	9.45
916	THCA	11.12	9.25
917	THCA	11.12	9.54
918	THCA	11.11	9.56
919	THCA	11.11	9.55
920	THCA	11.11	9.37
921	THCA	11.1	9.89
922	THCA	11.1	9.03
923	THCA	11.09	9.76
924	THCA	11.09	9.59
925	THCA	11.09	9.91
926	THCA	11.09	9.7
927	THCA	11.09	9.59
928	THCA	11.09	9.77
929	THCA	11.09	9.5
930	THCA	11.09	9.19
931	THCA	11.09	9.51
932	THCA	11.08	9.87
933	THCA	11.08	9.7
934	THCA	11.07	9.54
935	THCA	11.06	9.47
936	THCA	11.06	9.4
937	THCA	11.06	9.52
938	THCA	11.06	9.6
939	THCA	11.05	9.78
940	THCA	11.05	9.53
941	THCA	11.05	9.74
942	THCA	11.05	9.85
943	THCA	11.05	9.63
944	THCA	11.04	9.37
945	THCA	11.04	9.14
946	THCA	11.04	9.91
947	THCA	11.03	9.31
948	THCA	11.03	9.27
949	THCA	11.03	9.21
950	THCA	11.03	9.28
951	THCA	11.03	9.31
952	THCA	11.02	9.86
953	THCA	11.01	9.06
954	THCA	11.01	9.61
955	THCA	11.01	9.57
956	THCA	11.01	9.53
957	THCA	11	9.96
958	THCA	11	9.46
959	THCA	11	9.86
960	THCA	10.99	9.25
961	THCA	10.99	9.82
962	THCA	10.99	9.78
963	THCA	10.99	9.25
964	THCA	10.99	9.49
965	THCA	10.99	9.45
966	THCA	10.99	9.25
967	THCA	10.98	9.9
968	THCA	10.98	9.51
969	THCA	10.98	9.36
970	THCA	10.98	9.34
971	THCA	10.97	9.36
972	THCA	10.97	9.59
973	THCA	10.97	9.5
974	THCA	10.97	9.66
975	THCA	10.97	9.8
976	THCA	10.97	9.54
977	THCA	10.97	9.52
978	THCA	10.97	9.62
979	THCA	10.96	9.65
980	THCA	10.96	9.59
981	THCA	10.96	9.71
982	THCA	10.96	9.38
983	THCA	10.96	9.29
984	THCA	10.96	9.34
985	THCA	10.95	9.38
986	THCA	10.95	9.35
987	THCA	10.95	9.51
988	THCA	10.95	9.53
989	THCA	10.95	9.8
990	THCA	10.94	9.35
991	THCA	10.94	9.55
992	THCA	10.94	9.68
993	THCA	10.94	9.43
994	THCA	10.93	9.39
995	THCA	10.93	9.68
996	THCA	10.93	9.4
997	THCA	10.93	9.58
998	THCA	10.93	9.63
999	THCA	10.93	9.58
1000	THCA	10.93	9.46
1001	THCA	10.93	9.66
1002	THCA	10.93	9.51
1003	THCA	10.93	9.5
1004	THCA	10.93	9.93
1005	THCA	10.92	9.5
1006	THCA	10.92	9.82
1007	THCA	10.92	9.49
1008	THCA	10.92	9.37
1009	THCA	10.92	9.77
1010	THCA	10.92	9.66
1011	THCA	10.91	9.81
1012	THCA	10.91	9.38
1013	THCA	10.91	9.4
1014	THCA	10.91	9.38
1015	THCA	10.9	9.53
1016	THCA	10.9	9.49
1017	THCA	10.9	9.12
1018	THCA	10.9	9.6
1019	THCA	10.9	9.59
1020	THCA	10.9	9.24
1021	THCA	10.9	9.47
1022	THCA	10.9	9.78
1023	THCA	10.9	9.37
1024	THCA	10.9	9.74
1025	THCA	10.89	9.58
1026	THCA	10.89	9.57
1027	THCA	10.89	9.36
1028	THCA	10.89	9.49
1029	THCA	10.89	9.57
1030	THCA	10.89	9.82
1031	THCA	10.89	9.43
1032	THCA	10.89	9.39
1033	THCA	10.89	9.29
1034	THCA	10.89	8.85
1035	THCA	10.89	9.66
1036	THCA	10.89	8.95
1037	THCA	10.89	9.44
1038	THCA	10.88	9.86
1039	THCA	10.88	9.24
1040	THCA	10.88	9.43
1041	THCA	10.88	9.36
1042	THCA	10.88	9.28
1043	THCA	10.87	9.34
1044	THCA	10.87	9.2
1045	THCA	10.87	9.92
1046	THCA	10.87	9.3
1047	THCA	10.87	9.76
1048	THCA	10.86	9.16
1049	THCA	10.86	9.21
1050	THCA	10.86	9.63
1051	THCA	10.86	9.5
1052	THCA	10.86	9.56
1053	THCA	10.86	10.28
1054	THCA	10.86	9.3
1055	THCA	10.85	9.32
1056	THCA	10.85	9.97
1057	THCA	10.85	9.54
1058	THCA	10.85	9.28
1059	THCA	10.84	9.35
1060	THCA	10.84	9.47
1061	THCA	10.84	9.63
1062	THCA	10.84	9.61
1063	THCA	10.84	9.16
1064	THCA	10.83	9.73
1065	THCA	10.83	9.51
1066	THCA	10.83	9.91
1067	THCA	10.82	9.79
1068	THCA	10.82	9.96
1069	THCA	10.81	9.69
1070	THCA	10.81	9.37
1071	THCA	10.81	9.25
1072	THCA	10.81	9.39
1073	THCA	10.8	9.41
1074	THCA	10.8	9.74
1075	THCA	10.8	9.17
1076	THCA	10.79	9.66
1077	THCA	10.79	9.22
1078	THCA	10.79	9.69
1079	THCA	10.79	9.66
1080	THCA	10.79	9.49
1081	THCA	10.79	9.22
1082	THCA	10.78	9.55
1083	THCA	10.78	9.61
1084	THCA	10.78	9.54
1085	THCA	10.77	9.61
1086	THCA	10.77	9.25
1087	THCA	10.77	9.64
1088	THCA	10.77	9.61
1089	THCA	10.77	9.21
1090	THCA	10.76	9.47
1091	THCA	10.76	9.43
1092	THCA	10.76	9.45
1093	THCA	10.76	9.62
1094	THCA	10.76	9.59
1095	THCA	10.76	9.64
1096	THCA	10.75	9.13
1097	THCA	10.75	9.46
1098	THCA	10.75	9.42
1099	THCA	10.75	9.34
1100	THCA	10.75	9.31
1101	THCA	10.74	9.48
1102	THCA	10.74	9.01
1103	THCA	10.74	9.58
1104	THCA	10.74	9.64
1105	THCA	10.73	9.67
1106	THCA	10.73	9.71
1107	THCA	10.73	9.1
1108	THCA	10.73	9.57
1109	THCA	10.73	9.48
1110	THCA	10.73	9.81
1111	THCA	10.72	9.1
1112	THCA	10.72	9.84
1113	THCA	10.72	9.6
1114	THCA	10.72	9.47
1115	THCA	10.72	9.65
1116	THCA	10.72	9.6
1117	THCA	10.72	9.14
1118	THCA	10.72	9.54
1119	THCA	10.72	9.44
1120	THCA	10.71	9.86
1121	THCA	10.71	9.63
1122	THCA	10.71	9.97
1123	THCA	10.71	9.65
1124	THCA	10.71	9.49
1125	THCA	10.71	9.27
1126	THCA	10.7	9.53
1127	THCA	10.7	9.43
1128	THCA	10.7	9.36
1129	THCA	10.7	9.56
1130	THCA	10.7	9.65
1131	THCA	10.7	9.57
1132	THCA	10.7	9.31
1133	THCA	10.7	9.26
1134	THCA	10.69	9.26
1135	THCA	10.69	9.87
1136	THCA	10.69	9.5
1137	THCA	10.69	9.5
1138	THCA	10.69	9.64
1139	THCA	10.68	9.28
1140	THCA	10.68	9.05
1141	THCA	10.67	9.52
1142	THCA	10.67	9.37
1143	THCA	10.67	9.62
1144	THCA	10.67	9.23
1145	THCA	10.67	9.65
1146	THCA	10.67	9.3
1147	THCA	10.67	9.99
1148	THCA	10.66	9.77
1149	THCA	10.66	9.47
1150	THCA	10.66	9.51
1151	THCA	10.66	9.44
1152	THCA	10.66	9.19
1153	THCA	10.66	9.1
1154	THCA	10.65	9.41
1155	THCA	10.65	9.6
1156	THCA	10.65	9.37
1157	THCA	10.65	9.22
1158	THCA	10.65	9.55
1159	THCA	10.65	9.58
1160	THCA	10.65	9.59
1161	THCA	10.64	9.46
1162	THCA	10.64	9.54
1163	THCA	10.64	9.3
1164	THCA	10.64	9.2
1165	THCA	10.64	9.29
1166	THCA	10.63	9.4
1167	THCA	10.63	9.57
1168	THCA	10.63	9.68
1169	THCA	10.63	9.74
1170	THCA	10.63	9.48
1171	THCA	10.63	9.42
1172	THCA	10.62	9.32
1173	THCA	10.62	9.51
1174	THCA	10.62	9.68
1175	THCA	10.62	9.65
1176	THCA	10.62	9.58
1177	THCA	10.62	9.59
1178	THCA	10.62	9.6
1179	THCA	10.61	9.56
1180	THCA	10.6	9.6
1181	THCA	10.6	9.39
1182	THCA	10.6	9.44
1183	THCA	10.6	9.34
1184	THCA	10.59	9.85
1185	THCA	10.59	9.49
1186	THCA	10.59	9.47
1187	THCA	10.59	9.57
1188	THCA	10.59	9.62
1189	THCA	10.59	9.34
1190	THCA	10.59	9.63
1191	THCA	10.59	9.13
1192	THCA	10.59	9.41
1193	THCA	10.58	9.62
1194	THCA	10.58	9.63
1195	THCA	10.58	9.41
1196	THCA	10.58	9.44
1197	THCA	10.58	9.74
1198	THCA	10.58	9.68
1199	THCA	10.58	9.1
1200	THCA	10.58	9.46
1201	THCA	10.58	9.49
1202	THCA	10.58	9.08
1203	THCA	10.58	9.39
1204	THCA	10.58	9.5
1205	THCA	10.58	9.48
1206	THCA	10.57	9.4
1207	THCA	10.57	9.27
1208	THCA	10.57	9.56
1209	THCA	10.57	9.55
1210	THCA	10.57	9.3
1211	THCA	10.56	9.4
1212	THCA	10.56	9.27
1213	THCA	10.55	9.67
1214	THCA	10.55	9.45
1215	THCA	10.55	9.12
1216	THCA	10.55	9.45
1217	THCA	10.55	9.55
1218	THCA	10.55	9.07
1219	THCA	10.55	9.67
1220	THCA	10.55	9.33
1221	THCA	10.55	9.62
1222	THCA	10.54	9.45
1223	THCA	10.54	9.79
1224	THCA	10.54	9.72
1225	THCA	10.54	9.46
1226	THCA	10.53	9.42
1227	THCA	10.53	9.41
1228	THCA	10.53	9.65
1229	THCA	10.52	9.57
1230	THCA	10.52	9.29
1231	THCA	10.52	9.26
1232	THCA	10.51	9.46
1233	THCA	10.51	9.62
1234	THCA	10.51	9.36
1235	THCA	10.51	9.65
1236	THCA	10.51	9.34
1237	THCA	10.5	9.8
1238	THCA	10.49	9.61
1239	THCA	10.49	9.19
1240	THCA	10.49	9.37
1241	THCA	10.49	9.32
1242	THCA	10.49	9.32
1243	THCA	10.49	9.42
1244	THCA	10.49	9.24
1245	THCA	10.48	9.4
1246	THCA	10.47	9.39
1247	THCA	10.47	9.45
1248	THCA	10.47	9.41
1249	THCA	10.47	9.68
1250	THCA	10.46	9.62
1251	THCA	10.46	9.78
1252	THCA	10.46	9.02
1253	THCA	10.46	9.5
1254	THCA	10.45	9.51
1255	THCA	10.45	9.62
1256	THCA	10.45	9.46
1257	THCA	10.45	9.74
1258	THCA	10.44	9.21
1259	THCA	10.44	9.63
1260	THCA	10.44	9.16
1261	THCA	10.44	9.2
1262	THCA	10.44	9.09
1263	THCA	10.44	9.57
1264	THCA	10.44	9.29
1265	THCA	10.44	9.74
1266	THCA	10.44	9.18
1267	THCA	10.44	9.35
1268	THCA	10.43	9.62
1269	THCA	10.43	9.52
1270	THCA	10.42	9.13
1271	THCA	10.41	9.45
1272	THCA	10.41	9.44
1273	THCA	10.41	9.57
1274	THCA	10.41	9.4
1275	THCA	10.41	9.64
1276	THCA	10.4	9.56
1277	THCA	10.4	9.35
1278	THCA	10.4	9.32
1279	THCA	10.4	9.69
1280	THCA	10.4	9.55
1281	THCA	10.4	9.15
1282	THCA	10.39	9.24
1283	THCA	10.39	9.58
1284	THCA	10.39	8.91
1285	THCA	10.39	9.58
1286	THCA	10.38	9.23
1287	THCA	10.38	9.34
1288	THCA	10.38	9.28
1289	THCA	10.37	9.55
1290	THCA	10.37	9.18
1291	THCA	10.37	9.44
1292	THCA	10.37	9.47
1293	THCA	10.37	9.33
1294	THCA	10.37	9.5
1295	THCA	10.36	9.5
1296	THCA	10.35	9.45
1297	THCA	10.35	9.66
1298	THCA	10.35	9.62
1299	THCA	10.35	9.42
1300	THCA	10.35	9.84
1301	THCA	10.35	9.3
1302	THCA	10.34	9.68
1303	THCA	10.33	9.55
1304	THCA	10.33	9.34
1305	THCA	10.32	9.4
1306	THCA	10.32	9.32
1307	THCA	10.32	9.6
1308	THCA	10.31	9.3
1309	THCA	10.31	9.34
1310	THCA	10.31	9.42
1311	THCA	10.31	9.5
1312	THCA	10.31	9.3
1313	THCA	10.31	10.26
1314	THCA	10.31	9.74
1315	THCA	10.3	9.83
1316	THCA	10.3	9.46
1317	THCA	10.3	9.41
1318	THCA	10.29	9.45
1319	THCA	10.29	9.4
1320	THCA	10.28	10.29
1321	THCA	10.28	9.5
1322	THCA	10.28	9.73
1323	THCA	10.28	10.34
1324	THCA	10.27	9.35
1325	THCA	10.27	9.47
1326	THCA	10.27	9.38
1327	THCA	10.26	9.65
1328	THCA	10.25	9.49
1329	THCA	10.25	9.43
1330	THCA	10.25	9.12
1331	THCA	10.24	9.85
1332	THCA	10.24	9.24
1333	THCA	10.23	9.3
1334	THCA	10.23	9.3
1335	THCA	10.23	9.56
1336	THCA	10.23	9.54
1337	THCA	10.22	9.15
1338	THCA	10.21	9.03
1339	THCA	10.21	9.44
1340	THCA	10.2	9.19
1341	THCA	10.2	9.39
1342	THCA	10.2	9.48
1343	THCA	10.2	9.49
1344	THCA	10.19	9.39
1345	THCA	10.19	9.41
1346	THCA	10.19	9.33
1347	THCA	10.18	9.39
1348	THCA	10.18	9.32
1349	THCA	10.18	9.42
1350	THCA	10.18	9.38
1351	THCA	10.17	9.58
1352	THCA	10.17	9.17
1353	THCA	10.17	9.59
1354	THCA	10.16	9.75
1355	THCA	10.15	9.61
1356	THCA	10.15	9.31
1357	THCA	10.15	9.01
1358	THCA	10.15	9.06
1359	THCA	10.15	9.3
1360	THCA	10.14	9.42
1361	THCA	10.13	9.61
1362	THCA	10.13	9.35
1363	THCA	10.13	9.97
1364	THCA	10.13	9.19
1365	THCA	10.13	9.68
1366	THCA	10.13	9.48
1367	THCA	10.12	9.3
1368	THCA	10.12	9.36
1369	THCA	10.12	9.87
1370	THCA	10.12	9.25
1371	THCA	10.11	8.83
1372	THCA	10.11	9.74
1373	THCA	10.1	9.49
1374	THCA	10.09	9.45
1375	THCA	10.08	9.51
1376	THCA	10.08	9.86
1377	THCA	10.07	9.58
1378	THCA	10.07	9.65
1379	THCA	10.06	9.21
1380	THCA	10.05	9.51
1381	THCA	10.05	9.66
1382	THCA	10.05	9.28
1383	THCA	10.04	9.36
1384	THCA	10.03	9.1
1385	THCA	10.03	9.39
1386	THCA	10.02	9.29
1387	THCA	10	9.09
1388	THCA	10	9.67
1389	THCA	9.99	8.83
1390	THCA	9.98	9.62
1391	THCA	9.97	9.52
1392	THCA	9.97	9.57
1393	THCA	9.96	9.66
1394	THCA	9.95	9.63
1395	THCA	9.95	9.65
1396	THCA	9.91	9.55
1397	THCA	9.84	9.68
1398	THCA	9.84	9.28
1399	THCA	9.83	9.41
1400	THCA	9.81	8.96
1401	THCA	9.77	9.92
1402	THCA	9.76	9.45
1403	THCA	9.75	9.26
1404	THCA	9.74	9.33
1405	THCA	9.72	9.85
1406	THCA	9.72	9.55
1407	THCA	9.6	9.51
1408	THCA	9.59	8.84
1409	THCA	9.57	9.55
1410	THCA	9.47	9.74
1411	THCA	9.35	8.7
1412	THCA	9.28	9.43
1413	THCA	9.22	9.34
1414	THCA	9.17	9.28
1415	THCA	9.04	10.53
1416	THCA	8.89	9.15
1417	THCA	8.88	8.84
1418	THCA	8.53	9.41
1419	THCA	NA	NA
1420	THCA	NA	NA
1421	THCA	NA	NA
1422	THCA	NA	NA
1423	THCA	NA	NA
1424	THCA	NA	NA
1425	THCA	NA	NA
1426	THCA	NA	NA
1427	TGCT	9.88	9.07
1428	TGCT	9.38	9.78
1429	TGCT	9.03	9.63
1430	TGCT	8.72	8.73
1431	TGCT	8.66	9.28
1432	TGCT	8.58	9.81
1433	TGCT	8.57	8.87
1434	TGCT	8.56	9.52
1435	TGCT	8.54	10.23
1436	TGCT	8.54	9.94
1437	TGCT	8.5	9.27
1438	TGCT	8.5	9
1439	TGCT	8.46	9.48
1440	TGCT	8.46	10.8
1441	TGCT	8.45	9.23
1442	TGCT	8.42	10.24
1443	TGCT	8.35	9.61
1444	TGCT	8.34	10.74
1445	TGCT	8.31	9.43
1446	TGCT	8.3	9.13
1447	TGCT	8.3	9.9
1448	TGCT	8.27	9.12
1449	TGCT	8.27	9.19
1450	TGCT	8.26	10.22
1451	TGCT	8.25	9.48
1452	TGCT	8.24	9.6
1453	TGCT	8.23	10.73
1454	TGCT	8.22	9.36
1455	TGCT	8.22	9.25
1456	TGCT	8.2	9.27
1457	TGCT	8.13	10.24
1458	TGCT	8.12	9.4
1459	TGCT	8.11	8.74
1460	TGCT	8.1	10.65
1461	TGCT	8.06	9.2
1462	TGCT	8.04	10.14
1463	TGCT	8.01	9.23
1464	TGCT	8.01	9.86
1465	TGCT	7.99	9.46
1466	TGCT	7.98	8.83
1467	TGCT	7.98	10.84
1468	TGCT	7.97	10.1
1469	TGCT	7.95	8.93
1470	TGCT	7.95	10.77
1471	TGCT	7.94	9.99
1472	TGCT	7.94	9.27
1473	TGCT	7.91	10.23
1474	TGCT	7.91	9.67
1475	TGCT	7.91	8.96
1476	TGCT	7.9	8.91
1477	TGCT	7.9	9.11
1478	TGCT	7.87	9.18
1479	TGCT	7.86	10.17
1480	TGCT	7.86	9.31
1481	TGCT	7.86	11.19
1482	TGCT	7.84	9
1483	TGCT	7.84	9.11
1484	TGCT	7.82	9.43
1485	TGCT	7.82	9.81
1486	TGCT	7.81	9.98
1487	TGCT	7.8	8.94
1488	TGCT	7.79	10.38
1489	TGCT	7.77	10.57
1490	TGCT	7.74	9.91
1491	TGCT	7.74	10.66
1492	TGCT	7.73	9.82
1493	TGCT	7.72	9.66
1494	TGCT	7.72	9.45
1495	TGCT	7.71	9.87
1496	TGCT	7.7	8.75
1497	TGCT	7.69	9.23
1498	TGCT	7.68	9.66
1499	TGCT	7.66	9.74
1500	TGCT	7.66	10.37
1501	TGCT	7.65	9.38
1502	TGCT	7.65	10.02
1503	TGCT	7.64	9.93
1504	TGCT	7.63	8.47
1505	TGCT	7.62	9.63
1506	TGCT	7.62	11.24
1507	TGCT	7.6	9.69
1508	TGCT	7.59	9.65
1509	TGCT	7.58	10.35
1510	TGCT	7.58	9.93
1511	TGCT	7.57	9.11
1512	TGCT	7.57	10.15
1513	TGCT	7.54	8.87
1514	TGCT	7.53	10.62
1515	TGCT	7.53	9.73
1516	TGCT	7.53	10.42
1517	TGCT	7.53	9.56
1518	TGCT	7.5	9.79
1519	TGCT	7.5	9.39
1520	TGCT	7.45	10.46
1521	TGCT	7.42	9.62
1522	TGCT	7.41	9.36
1523	TGCT	7.4	9.95
1524	TGCT	7.4	9.43
1525	TGCT	7.39	9.59
1526	TGCT	7.39	10
1527	TGCT	7.39	10.04
1528	TGCT	7.36	9.97
1529	TGCT	7.34	9.89
1530	TGCT	7.32	10.16
1531	TGCT	7.31	10.34
1532	TGCT	7.28	9.09
1533	TGCT	7.27	9.28
1534	TGCT	7.27	9.22
1535	TGCT	7.27	9.5
1536	TGCT	7.25	9.51
1537	TGCT	7.23	9.96
1538	TGCT	7.2	9.35
1539	TGCT	7.19	9.39
1540	TGCT	7.18	9.98
1541	TGCT	7.18	9.41
1542	TGCT	7.18	9.01
1543	TGCT	7.17	9.78
1544	TGCT	7.17	11.03
1545	TGCT	7.14	8.91
1546	TGCT	7.12	8.92
1547	TGCT	7.12	10.14
1548	TGCT	7.12	9.99
1549	TGCT	7.09	9.73
1550	TGCT	7.08	9.94
1551	TGCT	7.07	10.9
1552	TGCT	7.06	9.34
1553	TGCT	6.99	9.96
1554	TGCT	6.96	9.84
1555	TGCT	6.94	9.66
1556	TGCT	6.89	10.38
1557	TGCT	6.87	9.38
1558	TGCT	6.87	9.91
1559	TGCT	6.87	9.38
1560	TGCT	6.86	9.6
1561	TGCT	6.63	9.61
1562	TGCT	6.6	10.12
1563	TGCT	6.44	9.29
1564	TGCT	6.34	9.86
1565	TGCT	6.26	9.4
1566	STAD	12.03	9.56
1567	STAD	11.82	9.26
1568	STAD	11.68	9.58
1569	STAD	11.63	9.21
1570	STAD	11.6	10.11
1571	STAD	11.53	9.12
1572	STAD	11.44	9.23
1573	STAD	11.39	8.94
1574	STAD	11.32	9.52
1575	STAD	11.28	8.98
1576	STAD	11.27	9.85
1577	STAD	11.23	10.11
1578	STAD	11.2	9.25
1579	STAD	11.17	8.89
1580	STAD	11.08	9.49
1581	STAD	11.06	9.22
1582	STAD	11.05	9.32
1583	STAD	11.05	9.26
1584	STAD	11.04	8.78
1585	STAD	11.04	8.71
1586	STAD	11.02	9.32
1587	STAD	11.02	8.69
1588	STAD	11.01	8.88
1589	STAD	11	8.78
1590	STAD	10.98	9.13
1591	STAD	10.97	8.91
1592	STAD	10.97	9.6
1593	STAD	10.96	8.63
1594	STAD	10.96	8.88
1595	STAD	10.93	9.6
1596	STAD	10.92	9
1597	STAD	10.92	9.27
1598	STAD	10.87	9.6
1599	STAD	10.87	9.25
1600	STAD	10.86	9.37
1601	STAD	10.85	9.38
1602	STAD	10.83	9.49
1603	STAD	10.82	9.06
1604	STAD	10.82	9.74
1605	STAD	10.8	10.06
1606	STAD	10.78	9.48
1607	STAD	10.77	9.5
1608	STAD	10.76	9.09
1609	STAD	10.76	9.22
1610	STAD	10.75	9
1611	STAD	10.75	9.4
1612	STAD	10.74	9.05
1613	STAD	10.72	8.68
1614	STAD	10.72	9.05
1615	STAD	10.7	9.31
1616	STAD	10.7	9.59
1617	STAD	10.68	9.27
1618	STAD	10.67	9.3
1619	STAD	10.67	9.15
1620	STAD	10.66	9.31
1621	STAD	10.66	9.58
1622	STAD	10.65	9.36
1623	STAD	10.63	9.09
1624	STAD	10.6	8.82
1625	STAD	10.59	9.73
1626	STAD	10.59	9.46
1627	STAD	10.59	9.71
1628	STAD	10.59	8.71
1629	STAD	10.58	9.76
1630	STAD	10.58	9.4
1631	STAD	10.58	9.11
1632	STAD	10.58	9.27
1633	STAD	10.57	9.63
1634	STAD	10.56	9.96
1635	STAD	10.55	9.6
1636	STAD	10.54	9.47
1637	STAD	10.54	8.96
1638	STAD	10.54	8.68
1639	STAD	10.53	9.29
1640	STAD	10.52	9.86
1641	STAD	10.52	9.11
1642	STAD	10.52	9.04
1643	STAD	10.51	8.94
1644	STAD	10.51	9.61
1645	STAD	10.51	9.18
1646	STAD	10.51	8.72
1647	STAD	10.51	9.48
1648	STAD	10.5	10.15
1649	STAD	10.5	9.75
1650	STAD	10.5	9.65
1651	STAD	10.5	9
1652	STAD	10.5	9.8
1653	STAD	10.49	9.68
1654	STAD	10.49	8.66
1655	STAD	10.49	9.64
1656	STAD	10.48	9.22
1657	STAD	10.48	9.1
1658	STAD	10.48	9.17
1659	STAD	10.47	10.4
1660	STAD	10.47	9.02
1661	STAD	10.46	9.04
1662	STAD	10.46	9.21
1663	STAD	10.46	9.64
1664	STAD	10.46	9.01
1665	STAD	10.45	9.66
1666	STAD	10.45	9.79
1667	STAD	10.44	9.46
1668	STAD	10.44	8.89
1669	STAD	10.44	9.33
1670	STAD	10.44	9.57
1671	STAD	10.44	9.92
1672	STAD	10.43	9.14
1673	STAD	10.43	9.72
1674	STAD	10.42	9.09
1675	STAD	10.41	9.23
1676	STAD	10.4	9.12
1677	STAD	10.39	9.71
1678	STAD	10.39	8.26
1679	STAD	10.38	9.85
1680	STAD	10.36	8.67
1681	STAD	10.36	8.93
1682	STAD	10.34	9.3
1683	STAD	10.33	9.53
1684	STAD	10.33	9.83
1685	STAD	10.32	9.76
1686	STAD	10.32	9.17
1687	STAD	10.31	9.45
1688	STAD	10.31	9.6
1689	STAD	10.3	9.25
1690	STAD	10.3	9.04
1691	STAD	10.29	9.05
1692	STAD	10.29	9.46
1693	STAD	10.27	9.87
1694	STAD	10.26	9.71
1695	STAD	10.26	9.19
1696	STAD	10.26	9.49
1697	STAD	10.25	9.08
1698	STAD	10.24	10.38
1699	STAD	10.24	8.61
1700	STAD	10.24	7.99
1701	STAD	10.23	9.83
1702	STAD	10.23	9.02
1703	STAD	10.23	9.14
1704	STAD	10.22	9.03
1705	STAD	10.22	9.55
1706	STAD	10.21	9.49
1707	STAD	10.21	9.81
1708	STAD	10.2	9.02
1709	STAD	10.2	8.56
1710	STAD	10.2	8.78
1711	STAD	10.17	9.13
1712	STAD	10.17	9.27
1713	STAD	10.17	9.98
1714	STAD	10.17	9.19
1715	STAD	10.16	9.7
1716	STAD	10.16	9.16
1717	STAD	10.15	9.8
1718	STAD	10.14	9.03
1719	STAD	10.14	9.56
1720	STAD	10.14	9.04
1721	STAD	10.14	8.79
1722	STAD	10.13	9.14
1723	STAD	10.11	8.76
1724	STAD	10.11	9.55
1725	STAD	10.11	9.6
1726	STAD	10.1	9.2
1727	STAD	10.1	9.78
1728	STAD	10.1	9.27
1729	STAD	10.09	9.19
1730	STAD	10.09	9.19
1731	STAD	10.08	9.36
1732	STAD	10.08	9.59
1733	STAD	10.08	9.67
1734	STAD	10.07	9.6
1735	STAD	10.07	8.93
1736	STAD	10.07	9.85
1737	STAD	10.07	8.79
1738	STAD	10.06	9.42
1739	STAD	10.06	9.89
1740	STAD	10.05	9.97
1741	STAD	10.05	9.53
1742	STAD	10.05	9.4
1743	STAD	10.04	9.58
1744	STAD	10.03	9.86
1745	STAD	10.03	9.14
1746	STAD	10.02	9.21
1747	STAD	10.02	9.18
1748	STAD	10.02	9.87
1749	STAD	10.01	9.89
1750	STAD	10.01	10.45
1751	STAD	10.01	8.97
1752	STAD	10	9.11
1753	STAD	10	9.67
1754	STAD	9.98	10.13
1755	STAD	9.98	9.24
1756	STAD	9.97	10.19
1757	STAD	9.97	9.59
1758	STAD	9.97	9.33
1759	STAD	9.96	9.16
1760	STAD	9.95	9.46
1761	STAD	9.94	9.28
1762	STAD	9.93	9.41
1763	STAD	9.92	9.55
1764	STAD	9.92	9.78
1765	STAD	9.91	8.99
1766	STAD	9.91	9.03
1767	STAD	9.91	8.87
1768	STAD	9.9	9.42
1769	STAD	9.89	9.31
1770	STAD	9.88	8.86
1771	STAD	9.88	9.33
1772	STAD	9.88	9.08
1773	STAD	9.87	9.74
1774	STAD	9.87	9.11
1775	STAD	9.87	10.02
1776	STAD	9.87	10.15
1777	STAD	9.87	8.91
1778	STAD	9.86	9.23
1779	STAD	9.86	9.58
1780	STAD	9.85	9.79
1781	STAD	9.85	9.94
1782	STAD	9.84	9.6
1783	STAD	9.84	10
1784	STAD	9.83	9.56
1785	STAD	9.83	10.05
1786	STAD	9.82	10.89
1787	STAD	9.82	9.94
1788	STAD	9.82	9.23
1789	STAD	9.82	9.44
1790	STAD	9.82	9.15
1791	STAD	9.81	8.93
1792	STAD	9.81	9.59
1793	STAD	9.81	9.58
1794	STAD	9.79	9.93
1795	STAD	9.79	9.45
1796	STAD	9.79	9.39
1797	STAD	9.78	9.53
1798	STAD	9.77	10.48
1799	STAD	9.77	8.86
1800	STAD	9.77	8.67
1801	STAD	9.76	9.7
1802	STAD	9.75	9.55
1803	STAD	9.74	9.3
1804	STAD	9.73	9.92
1805	STAD	9.73	9.89
1806	STAD	9.73	9.1
1807	STAD	9.72	8.76
1808	STAD	9.72	9.74
1809	STAD	9.71	9.59
1810	STAD	9.7	9.92
1811	STAD	9.69	11.25
1812	STAD	9.67	9.59
1813	STAD	9.67	8.86
1814	STAD	9.67	9.66
1815	STAD	9.66	9.58
1816	STAD	9.66	9.66
1817	STAD	9.63	9.31
1818	STAD	9.63	9.39
1819	STAD	9.63	9.13
1820	STAD	9.63	8.99
1821	STAD	9.63	9.51
1822	STAD	9.62	9.14
1823	STAD	9.6	9.73
1824	STAD	9.6	9.02
1825	STAD	9.6	9.19
1826	STAD	9.6	9.39
1827	STAD	9.59	9.82
1828	STAD	9.59	8.91
1829	STAD	9.59	10.15
1830	STAD	9.59	9.03
1831	STAD	9.58	10.14
1832	STAD	9.58	9.72
1833	STAD	9.57	9.83
1834	STAD	9.56	9.33
1835	STAD	9.52	9.1
1836	STAD	9.51	8.28
1837	STAD	9.5	9.39
1838	STAD	9.5	9.21
1839	STAD	9.49	8.66
1840	STAD	9.49	9.9
1841	STAD	9.49	10.08
1842	STAD	9.48	9.21
1843	STAD	9.46	9.53
1844	STAD	9.44	9.72
1845	STAD	9.43	9.26
1846	STAD	9.42	9.17
1847	STAD	9.41	9.94
1848	STAD	9.41	9.57
1849	STAD	9.4	9.51
1850	STAD	9.4	8.78
1851	STAD	9.39	9.44
1852	STAD	9.38	9.61
1853	STAD	9.37	9.17
1854	STAD	9.36	9.16
1855	STAD	9.35	10.85
1856	STAD	9.34	10.01
1857	STAD	9.34	9.33
1858	STAD	9.34	8.67
1859	STAD	9.33	9.61
1860	STAD	9.33	9.69
1861	STAD	9.33	8.94
1862	STAD	9.33	9.48
1863	STAD	9.31	9.65
1864	STAD	9.3	10.08
1865	STAD	9.3	9.9
1866	STAD	9.3	8.79
1867	STAD	9.29	9.59
1868	STAD	9.28	10.08
1869	STAD	9.27	8.5
1870	STAD	9.27	9.99
1871	STAD	9.26	10.95
1872	STAD	9.26	9.04
1873	STAD	9.25	9.38
1874	STAD	9.25	10.25
1875	STAD	9.25	9.54
1876	STAD	9.24	9.45
1877	STAD	9.24	9.22
1878	STAD	9.24	9.48
1879	STAD	9.23	9.12
1880	STAD	9.22	8.98
1881	STAD	9.22	9.21
1882	STAD	9.2	8.73
1883	STAD	9.19	10.42
1884	STAD	9.19	9.97
1885	STAD	9.18	9.35
1886	STAD	9.18	9.48
1887	STAD	9.18	9.76
1888	STAD	9.17	9.85
1889	STAD	9.17	9.17
1890	STAD	9.17	10.26
1891	STAD	9.17	8.81
1892	STAD	9.16	9.8
1893	STAD	9.15	9.27
1894	STAD	9.14	9.94
1895	STAD	9.14	8.66
1896	STAD	9.13	9.25
1897	STAD	9.12	8.72
1898	STAD	9.11	10.08
1899	STAD	9.11	9.39
1900	STAD	9.11	9.09
1901	STAD	9.1	9.65
1902	STAD	9.09	9.27
1903	STAD	9.07	8.8
1904	STAD	9.07	9.69
1905	STAD	9.05	9.02
1906	STAD	9.05	9.09
1907	STAD	9.04	9.4
1908	STAD	9.03	9.22
1909	STAD	9.02	9.76
1910	STAD	9.02	9.59
1911	STAD	9.02	10.59
1912	STAD	9.01	9.96
1913	STAD	9.01	9.47
1914	STAD	9.01	9.23
1915	STAD	9	9.41
1916	STAD	9	8.48
1917	STAD	8.99	10.07
1918	STAD	8.99	9.08
1919	STAD	8.98	9.91
1920	STAD	8.98	9.24
1921	STAD	8.97	10.4
1922	STAD	8.97	9.8
1923	STAD	8.97	9.28
1924	STAD	8.97	9.53
1925	STAD	8.95	9.59
1926	STAD	8.95	10.19
1927	STAD	8.93	9.85
1928	STAD	8.93	9.83
1929	STAD	8.92	9.84
1930	STAD	8.92	9.21
1931	STAD	8.9	9.54
1932	STAD	8.86	9.18
1933	STAD	8.82	9.15
1934	STAD	8.8	9.94
1935	STAD	8.79	9.16
1936	STAD	8.78	9.22
1937	STAD	8.77	9.01
1938	STAD	8.76	9.12
1939	STAD	8.76	9.81
1940	STAD	8.74	9.44
1941	STAD	8.73	9.62
1942	STAD	8.69	10.15
1943	STAD	8.67	9.98
1944	STAD	8.66	11.23
1945	STAD	8.66	8.97
1946	STAD	8.66	9.62
1947	STAD	8.65	10.23
1948	STAD	8.65	9.51
1949	STAD	8.64	9.53
1950	STAD	8.62	9.21
1951	STAD	8.58	10.15
1952	STAD	8.56	9.78
1953	STAD	8.56	9.13
1954	STAD	8.56	9.98
1955	STAD	8.55	9.98
1956	STAD	8.51	9.3
1957	STAD	8.51	9.56
1958	STAD	8.46	9.62
1959	STAD	8.46	9.89
1960	STAD	8.41	9.26
1961	STAD	8.39	9.79
1962	STAD	8.39	10.07
1963	STAD	8.34	10.03
1964	STAD	8.33	10.09
1965	STAD	8.32	9.41
1966	STAD	8.28	9.43
1967	STAD	8.27	10.31
1968	STAD	8.27	8.59
1969	STAD	8.25	9.79
1970	STAD	8.24	9.15
1971	STAD	8.21	9.9
1972	STAD	8.19	9.09
1973	STAD	8.17	10.22
1974	STAD	8.16	10.94
1975	STAD	8.14	9.72
1976	STAD	8.09	9
1977	STAD	8.09	9.87
1978	STAD	8.08	9.89
1979	STAD	8.08	10.72
1980	STAD	8.05	9.54
1981	STAD	8.03	9.44
1982	STAD	8	9.58
1983	STAD	8	8.71
1984	STAD	7.98	9.02
1985	STAD	7.96	9.61
1986	STAD	7.9	9.39
1987	STAD	7.86	8.75
1988	STAD	7.82	9.9
1989	STAD	7.81	9.77
1990	STAD	7.79	9.19
1991	STAD	7.72	9.27
1992	STAD	7.68	9.89
1993	STAD	7.68	9.83
1994	STAD	7.42	10
1995	STAD	7.41	10.4
1996	STAD	7.37	10.08
1997	STAD	7.34	9.41
1998	STAD	7.27	9.95
1999	STAD	7.27	10.25
[truncated: 10,840 more rows]
