# Supplementary material for: The synthetic lethal interaction between CDS1 and CDS2 is a vulnerability in uveal melanoma and across multiple tumor types
Source: Nat Genet. 2025 Jul 4;57(7):1672–83. doi: 10.1038/s41588-025-02222-1 (PMC12283370; doi:10.1038/s41588-025-02222-1)
Supplement: Supplementary file 7 — Statistical source data for Fig. 6a–c,e. [file 41588_2025_2222_MOESM7_ESM.xlsx]

## Sheet: Source_Data_6a 
Label	Colonies	PE	PE/100	PE/100 times 1300	SF
R1_OMM2.5_CDS2_DMSO	91	0.07	0.0007	0.91
R1_OMM2.5_STG2_DMSO	119	0.0915385	0.000915385	1.19
R1_OMM2.5_WT_DMSO	123	0.0946154	0.000946154	1.23
R1_OMM2.5_CDS2_DOX	18	0.0138462	0.000138462	0.18	11.6129
R1_OMM2.5_STG2_DOX	127	0.0976923	0.000976923	1.27	81.9355
R1_OMM2.5_WT_DOX	155	0.119231	0.00119231	1.55
R1_MP41_CDS2_DMSO	15	0.0115385	0.000115385	0.15
R1_MP41_STG2_DMSO	18	0.0138462	0.000138462	0.18
R1_MP41_WT_DMSO	11	0.00846154	8.46154E-05	0.11
R1_MP41_CDS2_DOX	6	0.00461538	4.61538E-05	0.06	18.1818
R1_MP41_STG2_DOX	24	0.0184615	0.000184615	0.24	72.7273
R1_MP41_WT_DOX	33	0.0253846	0.000253846	0.33
R2_OMM2.5_CDS2_DMSO	104	0.08	0.0008	1.04
R2_OMM2.5_STG2_DMSO	101	0.0776923	0.000776923	1.01
R2_OMM2.5_WT_DMSO	106	0.0815385	0.000815385	1.06
R2_OMM2.5_CDS2_DOX	35	0.0269231	0.000269231	0.35	30.4348
R2_OMM2.5_STG2_DOX	80	0.0615385	0.000615385	0.8	69.5652
R2_OMM2.5_WT_DOX	115	0.0884615	0.000884615	1.15
R2_MP41_CDS2_DMSO	29	0.0223077	0.000223077	0.29
R2_MP41_STG2_DMSO	17	0.0130769	0.000130769	0.17
R2_MP41_WT_DMSO	74	0.0569231	0.000569231	0.74
R2_MP41_CDS2_DOX	10	0.00769231	7.69231E-05	0.1	24.3902
R2_MP41_STG2_DOX	44	0.0338462	0.000338462	0.44	107.317
R2_MP41_WT_DOX	41	0.0315385	0.000315385	0.41
R3_OMM2.5_CDS2_DMSO	144	0.110769	0.00110769	1.44
R3_OMM2.5_STG2_DMSO	84	0.0646154	0.000646154	0.84
R3_OMM2.5_WT_DMSO	115	0.0884615	0.000884615	1.15
R3_OMM2.5_CDS2_DOX	26	0.02	0.0002	0.26	19.697
R3_OMM2.5_STG2_DOX	106	0.0815385	0.000815385	1.06	80.303
R3_OMM2.5_WT_DOX	132	0.101538	0.00101538	1.32
R3_MP41_CDS2_DMSO	15	0.0115385	0.000115385	0.15
R3_MP41_STG2_DMSO	37	0.0284615	0.000284615	0.37
R3_MP41_WT_DMSO	60	0.0461538	0.000461538	0.6
R3_MP41_CDS2_DOX	16	0.0123077	0.000123077	0.16	25.3968
R3_MP41_STG2_DOX	61	0.0469231	0.000469231	0.61	96.8254
R3_MP41_WT_DOX	63	0.0484615	0.000484615	0.63

## Sheet: Source_Data_6b
OMM2.5
	WT			STG2			CDS2
Live	84.67	85.54	72.12	72.51	68.05	73.44	35.12	39.72	43.21
Necrosis	8.08	6.97	15.37	12.08	16.13	15.02	17.34	16.39	14.77
Early apoptosis	3.02	3.34	3	4.9	3.13	3	29.78	15.44	13.78
Late apoptosis	4.22	4.15	9.51	10.51	12.69	8.54	17.76	28.45	28.24
MP46
	WT			STG2			CDS2
Live	92.76	84.67	84.86	87.27	85.15	88.89	47.03	39.07	49.32
Necrosis	2.2	3.46	2.17	6.07	3.78	3.66	9.62	7.02	8.22
Early apoptosis	3.93	6.84	7.28	4.82	6.67	2.92	25.42	12.06	11.65
Late apoptosis	1.11	5.02	5.69	1.84	4.41	4.53	17.92	41.85	30.81

## Sheet: Source_Data_6c
Area/ISD vs 34: PC and normalized to mean DMSO
		UVE4	UVE6	UVE3	UVE4	UVE6	UVE3	UVE4	UVE6	UVE3		UVE4	UVE6	UVE3	UVE4	UVE6	UVE3	UVE4	UVE6	UVE3
	cell line	OMM25	OMM2.5	OMM2.5	OMM25	OMM2.5	OMM2.5	OMM25	OMM2.5	OMM2.5		OMM25	OMM2.5	OMM2.5	OMM25	OMM2.5	OMM2.5	OMM25	OMM2.5	OMM2.5
	clone	P	P	P	P	P	P	P	P	P		P	P	P	P	P	P	P	P	P
	time	3d	3d	3d	5d	5d	5d	7d	7d	7d		3d	3d	3d	5d	5d	5d	7d	7d	7d
	treatment	DMSO	DMSO	DMSO	DMSO	DMSO	DMSO	DMSO	DMSO	DMSO		DOX	DOX	DOX	DOX	DOX	DOX	DOX	DOX	DOX
	PA	1.06719	0.939589	1.05251	0.843679	0.953715	0.946193	1.08914	1.1067	1.0013		1.20904	1.07088	1.34121	0.99503	1.05919	1.78223	1.35365	1.7656	2.77316
	PI	1.18426	0.862628	1.03061	0.883794	1.00549	0.969501	0.931948	1.13189	0.999892		1.2062	1.07977	0.831003	0.599661	0.700253	0.384309	0.359402	0.380256	0.278884
	PIP	1.13855	0.831486	0.995051	0.939846	1.02481	0.948536	0.9216	1.1437	1.05641		1.10659	0.913244	0.908876	0.74508	0.682838	0.607492	0.692659	0.498903	0.51197
	PIP2	1.22558	1.21885	1.06252	0.98333	0.855241	0.929989	0.791091	0.925907	1.00749		1.8718	1.01141	0.998077	1.07788	0.944886	0.791928	0.897813	0.641915	0.917754
Area/ISD vs 34: PC and normalized to mean DMSO
		UVE4	UVE4	UVE6	UVE4	UVE4	UVE6	UVE4	UVE4	UVE6		UVE4	UVE4	UVE6	UVE4	UVE4	UVE6	UVE4	UVE4	UVE6
	cell line	MP41	MP41	MP41	MP41	MP41	MP41	MP41	MP41	MP41		MP41	MP41	MP41	MP41	MP41	MP41	MP41	MP41	MP41
	clone	A	E	D	A	E	D	A	E	D		A	E	D	A	E	D	A	E	D
	time	3d	3d	3d	5d	5d	5d	7d	7d	7d		3d	3d	3d	5d	5d	5d	7d	7d	7d
	treatment	DMSO	DMSO	DMSO	DMSO	DMSO	DMSO	DMSO	DMSO	DMSO		DOX	DOX	DOX	DOX	DOX	DOX	DOX	DOX	DOX
	PA	1.4555	1.36942	0.98904	0.819474	0.8664	0.979829	0.725031	0.764177	1.03113		1.62436	1.02933	0.908201	1.54427	1.40474	1.1505	1.45168	0.944343	1.35367
	PI	0.833531	1.2023	0.78866	0.923672	0.891575	1.17903	1.2428	0.90613	1.03231		0.948272	0.944637	0.797684	0.353913	0.61734	0.454247	0.556903	0.705853	0.414036
	PIP	0.859462	1.0928	0.934181	0.967088	1.0386	1.00145	1.17345	0.868605	1.06437		0.889019	1.03455	0.706601	0.653645	0.810651	0.584824	0.676028	0.789855	0.541296
	PIP2	1.09327	1.43629	0.843031	0.979785	0.831087	1.00621	0.926941	0.732627	1.15076		1.07962	1.18126	0.905581	0.736591	0.707214	0.587728	0.67691	0.654249	0.772045

## Sheet: Source_Data_6e
	Days post-inoculation	Dox diet														Normal diet
	7	0.258	0.1764	0.1936	0.132	0.16	0.2958	0.28	0.3072	0.144	0.2052	0.18	0.1368	0.36	0	0.2016	0.2322	0	0.2914	0.2728	0.1558	0.1764	0.2576	0.2204	0.168	0.1369	0.2068	0.11725	0.288
	14	0.1728	0.295	0.1591	0.3432	0.4088	0.4284	0.28	0.2408	0.3224	0.161	0.2408	0.161	0.264	0.19	0.3224	0.3136	0.1892	0.4104	0.319	0.236	0.1518	0.318	0.3	0.3224	0.2478	0.364	0.35	0.264
	20	0.2496	0.3	0.3496	0.27	0.4446	0.3672	0.3712	0.2322	0.2952	0.315	0.2976	0.3135	0.348	0.3087	0.336	0.275	0.2346	0.4864	0.351	0.2451	0.252	0.3481	0.32	0.324	0.295	0.3944	0.456	0.3432
	24	0.2976	0.3	0.231	0.23	0.4446	0.3876	0.3132	0.2944	0.3168	0.3128	0.34	0.31	0.3588	0.2464	0.364	0.276	0.3	0.4524	0.403	0.2666	0.2508	0.308	0.3654	0.3172	0.3016	0.403	0.4757	0.3432
	27	0.3796	0.2944	0.3315	0.2852	0.4446	0.4864	0.4389	0.24	0.352	0.294	0.462	0.3869	0.4275	0.2596	0.496	0.3869	0.2842	0.5312	0.5292	0.36	0.261	0.403	0.4599	0.3869	0.3828	0.5621	0.7396	0.3834
	30	0.4424	0.2961	0.348	0.276	0.42	0.504	0.438	0.2494	0.3237	0.294	0.385	0.4234	0.385	0.2961	0.4752	0.385	0.33	0.5418	0.546	0.3672	0.3536	0.36	0.434	0.5632	0.4526	0.5325	0.712	0.5504
	33	0.378	0.2679	0.3268	0.2679	0.3752	0.4275	0.3705	0.1925	0.3	0.2747	0.4675	0.3618	0.4312	0.2014	0.4752	0.385	0.33	0.5418	0.546	0.3672	0.3536	0.36	0.434	0.5632	0.4526	0.5325	0.712	0.5504
	39	0.287	0.1998	0.2117	0.205	0.279	0.39	0.312	0.24	0.2553	0.216	0.3712	0.2976	0.288	0.1408	0.5621	0.5896	0.456	0.9292	0.792	0.5184	0.438	0.608	0.5544			0.95	0.7857	0.516
	41	0.2624	0.2064	0.24	0.2352	0.3068	0.371	0.25	0.208	0.2178	0.216	0.3996	0.2376	0.2736	0.192	0.76	0.8056	0.581	1.064	0.88	0.5544	0.4347	0.5776	0.7704			0.92	0.83	0.62
	43	0.221	0.2064	0.24	0.184	0.3192	0.3264	0.2679	0.2124	0.2405	0.244	0.336	0.2106	0.282	0.1656	0.76	0.8056	0.581	1.064	0.88	0.5544	0.4347	0.5776	0.7704			0.92	0.776	0.62
	46	0.208	0.165	0.225	0.1462	0.2688	0.3233	0.2	0.228	0.2442	0.1824	0.2184	0.204	0.2436	0.184	0.924	0.735	0.735	1.344	0.88	0.5832	0.4275	0.7047	0.8034			0.9416		0.576
	48	0.212	0.2016	0.125	0.1428	0.15	0.2552	0.1924	0.2368	0.2142	0.2124	0.165	0.1419	0.2014	0.1536	0.936	0.7992		1.403	0.9	0.5694	0.48	0.7396	0.795					0.585
Animals culled before reaching the ethical tumour limit had ill health, mainly weight loss in excess the specified limit.
