# Supplementary material for: The synthetic lethal interaction between CDS1 and CDS2 is a vulnerability in uveal melanoma and across multiple tumor types
Source: Nat Genet. 2025 Jul 4;57(7):1672–83. doi: 10.1038/s41588-025-02222-1 (PMC12283370; doi:10.1038/s41588-025-02222-1)
Supplement: Supplementary file 9 — Statistical source data. [file 41588_2025_2222_MOESM9_ESM.csv]

MP41	DMSO			Dox
								T-tailed T-test
C32:0	0.650054219	0.847310193	0.750633194	2.247376006	1.312749553	1.762225838		0.020554693
C34:1	0.740464714	0.819301416	0.752037632	1.856144771	1.089794437	1.167796352		0.070119416
C36:1	0.972923194	0.779659917	0.761265745	0.567322027	0.527655139	0.528384646		0.012596865
C36:2	0.717607732	0.593003881	0.705927217	0.86289785	0.643287535	0.912868362		0.217819559
C38:4	0.450589602	0.492272349	0.573792149	0.313201056	0.357619265	0.262238978		0.012873796
C32:0	1.261660803	1.093295289	0.929957801	0.970570824	0.637791283	0.553835879		0.0785195
C34:1	1.122443758	1.016878958	0.789484363	0.729666587	0.706884213	0.650886723		0.049965443
C36:1	1.359662097	0.898146092	0.882411051	0.50821331	0.752359906	0.286955277		0.061766295
C36:2	1.37602212	0.878343758	0.817905834	0.541516037	0.625912627	0.3664596		0.056268836
C38:4	1.202918535	0.777839737	0.702152783	0.375285553	0.747569596	0.172654179		0.114036178
C34:1	1.275335167	0.960211536	0.778321127	1.273814371	0.954012783	0.59347352		0.805745662
C36:1	0.911784137	0.732686046	0.790167786	0.556379231	0.601666279	0.291732909		0.040703441
C36:2	1.341488197	0.90934099	0.876379061	0.537791639	0.959420993	0.652968516		0.171350149
C38:4	1.086104642	0.826626122	0.680591867	0.339161296	0.611720944	0.195643631		0.047134306
C34:1	0.916975701	0.810550165	0.849445944	0.968045739	0.793477394	1.008955334		0.426949693
C36:1	1.236370224	0.861830957	0.914906544	0.473854583	0.449944816	0.462121195		0.009825623
C36:2	1.002018497	0.73304015	0.901821546	0.633635663	0.618478152	0.604811485		0.030099523
C38:4	0.784043418	0.533036581	0.790165231	0.304395118	0.469955737	0.242482011		0.028621174
OMM2.5	DMSO			Dox
								T-tailed T-test
C32:0	0.800482997	1.060327549	0.984789123	1.99370169	3.765591806	3.940875905		0.021848576
C34:1	1.129261218	1.118764647	1.013406484	1.472099209	1.940039429	2.928771824		0.075834797
C36:1	1.064907601	1.120823317	1.023500827	0.468648419	0.679864265	1.033813849		0.110136997
C36:2	1.274104973	1.084085695	0.983582032	0.722906637	1.062980099	1.908539771		0.762054888
C38:4	0.985414177	0.993500284	0.868654661	2.34831442	1.81359213	3.839787421		0.047460828
C32:0	0.897476229	1.074710679	0.945938639	0.214923057	0.366734915	0.21432349		0.000643699
C34:1	1.113330894	1.126428349	0.997348758	0.470203205	0.454458226	0.295578961		0.000629503
C36:1	0.846348503	1.323560286	1.05059135	0.127366373	0.174859456	0.142374262		0.002640909
C36:2	0.783880582	1.044484085	1.033614546	0.229036109	0.268331589	0.207325568		0.001167365
C38:4	0.743397349	0.993805034	0.949433745	0.480101128	0.61397355	0.453556692		0.014392444
C34:1	1.098243768	1.183266929	1.065580137	0.752348926	0.549251931	0.477611237		0.004277914
C36:1	0.903848285	1.10457891	1.065338555	0.37816328	0.278065879	0.32264861		0.000504332
C36:2	0.899175453	1.157767505	1.120225518	0.430725496	0.298658592	0.345650483		0.001434121
C38:4	0.528005468	1.026836529	0.954699334	1.085285419	1.013332482	1.027732434		0.260999835		these are are not normally described but the comparison is also not significant with a Mann-W U test.
C34:1	0.859311599	0.937526709	1.009295587	0.843370478	0.66286318	0.868255062		0.13836082
C36:1	0.776399242	0.949045664	1.016226819	0.335745595	0.265082177	0.388883036		0.001865828
C36:2	0.800911686	1.008705127	1.056923531	0.538044173	0.498910841	0.675812435		0.015561015
C38:4	0.509256448	0.689944216	0.940373191	1.823830169	1.345058538	2.04243329		0.013153571
